# Supplementary material for: LC-MS/MS-based proteome profiling in Daphnia pulex and Daphnia longicephala: the Daphnia pulex genome database as a key for high throughput proteomics in Daphnia
Source: BMC Genomics. 2009 Apr 21;10:171. doi: 10.1186/1471-2164-10-171 (PMC2674882; doi:10.1186/1471-2164-10-171)
Supplement: Additional File 1 — Identified Daphnia pulex proteins. Contains Daphnia pulex proteins, ProteinProphet error graph, a list of identified Daphnia pulex peptides and proteins with corresponding PeptideProphet, ProteinProphet and Mascot scores and results of BLAST searches. [file 1471-2164-10-171-S1.xls]

## Sheet: PeptideProphet
Probability	Ions score	Identityscore	Homologyscore	Peptide	Protein IDs
1	55.19	37.78	44.14	R.AIFVDLEPTVVDEVR.T	100611	315806
2	70.59	37.78	35.02	R.AIFVDLEPTVVDEVR.T	100611	315806
0.9924	46.65	38.85	33.5	K.ELTFPQGLPSK.S	100635
1	69.09	38.63	36.96	K.VDDSASAISSTR.S	100635
1	94.39	37.43	43.06	K.DIVLQTASSSGPNQTTLR.V	100953
0.9998	63.38	37.35	23.84	K.DIVLQTASSSGPNQTTLR.V	100953
0.9979	51.62	37.34	22.72	K.DIVLQTASSSGPNQTTLR.V	100953
0.9998	63.63	37.21	35.1	R.VVAGEHSLTQTSGYEQIR.S	102943
0.9984	48.52	38.41	39.39	K.LIVGLGM[147.04]HNQR.S	104231
0.9928	42.73	38.41	37.31	K.LIVGLGM[147.04]HNQR.S	104231
0.9945	43.87	38.41	26.78	K.LIVGLGM[147.04]HNQR.S	104231
0.9987	62.79	38.76	29.12	R.AAAPALPASSR.Q	105415	225480
1	67.64	38.34	30.97	R.QDAEEEEEESVR.Q	105415	225480
0.9999	58.86	38.65	31.12	R.AAAPALPASSR.Q	105415	225480
1	71.85	38.37	34.18	R.QDAEEEEEESVR.Q	105415	225480
0.9989	50.32	38.73	35.64	R.AAAPALPASSR.Q	105415	225480
1	82.6	37.93	32.89	R.TTGTTGTAGTTGTTSIR.K	105525
1	95.93	37.93	31.24	R.TTGTTGTAGTTGTTSIR.K	105525
1	93.47	37.93	41.32	R.TTGTTGTAGTTGTTSIR.K	105525
1	71.67	38.05	33.51	K.ASINVEDAFFTLAR.D	106641
0.9999	75.13	38.08	54.33	K.ASINVEDAFFTLAR.D	106641
1	83.37	38.06	35.33	K.ASINVEDAFFTLAR.D	106641
1	100.22	38.16	30.73	K.NVVAETANSVDTLTK.L	107622	313457	313463	237175	237177
0.9994	57.64	39.34	36.36	K.LNASLVELR.R	108977
0.9999	59.56	39.13	37.17	K.LNASLVELR.R	108977
1	66.05	38.33	30.21	K.VHEVADLTAAK.L	108977
0.999	50.41	38.42	26.55	K.VHEVADLTAAK.L	108977
0.9999	58.35	38.42	26.33	K.VHEVADLTAAK.L	108977
0.9999	61.31	38.42	32.04	K.VHEVADLTAAK.L	108977
0.9995	52.75	38.36	27.47	K.VHEVADLTAAK.L	108977
0.9998	60.45	38.5	33.38	K.VHEVADLTAAK.L	108977
0.9999	71.68	39.09	53.88	K.IDQNLDLVK.G	108977
0.9998	57.81	39.13	37.38	K.LNASLVELR.R	108977
0.9999	64.32	39.3	35.93	K.LNASLVELR.R	108977
0.9991	62.26	39.13	53.22	K.LNASLVELR.R	108977
1	76.32	38.24	29.38	R.EVSNTEEVYESR.G	108977
1	69.97	38.24	28.98	R.EVSNTEEVYESR.G	108977
0.9994	59.73	39.09	48.84	K.IDQNLDLVK.G	108977
0.9995	57.03	39.08	45.24	K.IDQNLDLVK.G	108977
0.9995	60.19	39.09	48.44	K.IDQNLDLVK.G	108977
0.9991	54.82	38.37	27.82	K.VHEVADLTAAK.L	108977
0.9999	60.04	38.42	27.06	K.VHEVADLTAAK.L	108977
0.9998	57.46	38.42	24.65	K.VHEVADLTAAK.L	108977
0.9984	51.14	39.09	44.48	K.IDQNLDLVK.G	108977
0.9987	59.2	39.08	51.86	K.IDQNLDLVK.G	108977
0.9923	42.52	38.42	24.08	K.VHEVADLTAAK.L	108977
0.9991	54.36	39.08	45.31	K.IDQNLDLVK.G	108977
1	90.06	38.82	33.51	R.QTAAAAAASNTGSR.T	109723
0.9992	56.48	37.61	29.95	R.SKPANYVSSDYSPANSR.G	109886
0.993	46.63	37.59	29.35	R.SKPANYVSSDYSPANSR.G	109886
0.997	58.02	37.55	28.34	R.SKPANYVSSDYSPANSR.G	109886
0.9999	62.27	39.41	38.44	R.LAEDPLYGR.S	109886
0.9999	66.71	38.26	30.93	R.ASLVSHYAEDLDR.R	111732	116377	116378
0.9941	48.02	38.26	35.55	R.ASLVSHYAEDLDR.R	111732	116377	116378
0.9945	48.31	38.28	30.97	R.ASLVSHYAEDLDR.R	111732	116377	116378
0.9903	42.02	38.69	31.22	R.KPWYDESR.H	111732	261210	334269
0.9999	60.71	38.74	41.92	K.ADLVNNLGTIAK.S	111828	113325	113088	260140	302452	118813	119333	65101	270069	120460	265141
1	70.47	38.74	43.44	K.ADLVNNLGTIAK.S	111828	113325	113088	260140	302452	118813	119333	65101	270069	120460	265141
0.9972	61.07	38.74	56.58	K.ADLVNNLGTIAK.S	111828	113325	113088	260140	302452	118813	119333	65101	270069	120460	265141
0.9996	57.34	38.74	44.92	K.ADLVNNLGTIAK.S	111828	113325	113088	260140	302452	118813	119333	65101	270069	120460	265141
1	68.64	38.74	36.65	K.ADLVNNLGTIAK.S	111828	113325	113088	260140	302452	118813	119333	65101	270069	120460	265141
0.9947	55.52	38.26	45.39	K.ADETLDVM[147.04]VHPAK.-	112046
0.9943	48.43	37.36	29.4	K.APVGLYAQLTQDNKPIR.G	112057
1	68.44	38.71	38.67	K.YQDIVATLEAK.R	112232
0.9994	71.41	38.2	50.44	M.PGFTNKPIIIDAR.E	112232
0.9999	68.56	38.16	42.5	M.PGFTNKPIIIDAR.E	112232
0.9998	57.02	38.9	36.13	R.VNTTDIFQLR.H	113992
1	89.05	38.88	40.49	R.VNTTDIFQLR.H	113992
0.9948	48.04	38.73	35.51	R.VNTTDIFQLR.H	113992
0.9965	49.61	38.73	34.64	R.VNTTDIFQLR.H	113992
0.9999	67.55	37.24	30.64	R.SM[147.04]SGSSGLNNLSHSGSFVR.R	116377	116378
0.9999	62.49	39.29	38.1	K.IESVELFPR.D	116378
0.9999	60.91	39.29	39.25	K.IESVELFPR.D	116378
1	65.12	39.33	39.54	K.IESVELFPR.D	116378
0.9997	61.22	39.24	36.54	K.IESVELFPR.D	116378
0.9979	53.85	39.37	48.32	K.IESVELFPR.D	116378
0.9993	52.8	39.28	38.19	K.IESVELFPR.D	116378
0.9941	47.5	38.7	32.52	R.GPSFQVDSTQR.F	116399
0.9991	51.39	38.78	32.44	R.GPSFQVDSTQR.F	116399
1	75.72	38.69	38.62	K.IGDLTTELTVVK.Q	117176
1	89.97	38.09	41.54	R.ENDEGGLYGTGTIGR.V	117590
1	71.18	38.16	33.02	R.LLDQALEDPELSK.F	126867
0.9999	63.21	38.18	34.66	R.LLDQALEDPELSK.F	126867
1	69.26	38.63	35.43	R.ISGLIYEETR.G	127187	312260	43601	37880	235631	44077	43920	312353	43647	235736	235743	44079	97168	97173	43738	312519	43649	43914	235957	235965	235971	190957	206519	255863	246126	128674	67318	67720
0.999	64.2	38.73	40.02	R.ISGLIYEETR.G	127187	312260	43601	37880	235631	44077	43920	312353	43647	235736	235743	44079	97168	97173	43738	312519	43649	43914	235957	235965	235971	190957	206519	255863	246126	128674	67318	67720
0.999	63.47	38.38	55.04	R.DNIQGITKPAIR.R	127187	312260	43601	37880	235631	44077	43920	312353	43647	235736	235743	44079	97168	97173	43738	312519	43649	43914	235957	235965	235971	190957	206519	255863	128674	67318	67720
0.999	63.53	38.37	55.08	R.DNIQGITKPAIR.R	127187	312260	43601	37880	235631	44077	43920	312353	43647	235736	235743	44079	97168	97173	43738	312519	43649	43914	235957	235965	235971	190957	206519	255863	128674	67318	67720
0.9979	51.67	38.38	46.16	R.DNIQGITKPAIR.R	127187	312260	43601	37880	235631	44077	43920	312353	43647	235736	235743	44079	97168	97173	43738	312519	43649	43914	235957	235965	235971	190957	206519	255863	128674	67318	67720
0.9999	71.34	38.37	53.15	R.DNIQGITKPAIR.R	127187	312260	43601	37880	235631	44077	43920	312353	43647	235736	235743	44079	97168	97173	43738	312519	43649	43914	235957	235965	235971	190957	206519	255863	128674	67318	67720
0.9988	67.79	38.32	59.96	R.DNIQGITKPAIR.R	127187	312260	43601	37880	235631	44077	43920	312353	43647	235736	235743	44079	97168	97173	43738	312519	43649	43914	235957	235965	235971	190957	206519	255863	128674	67318	67720
0.9909	46.01	38.88	41.28	R.NELSGALSGLTR.V	127463
0.9992	51.38	38.49	32.7	K.VPSPIQITLPDGK.I	127463
1	66.2	39.12	37.72	K.VAM[147.04]EAISNIR.T	127589
0.9962	49.09	38.56	36.92	R.TTIIVAHR.L	127589
0.9914	42.34	38.66	40.01	R.TTIIVAHR.L	127589
0.9999	68.82	39.07	43.99	K.VAM[147.04]EAISNIR.T	127589
0.9997	60.8	39.11	42.5	K.VAM[147.04]EAISNIR.T	127589
0.9952	44.44	38.6	28.89	R.GHQVTVISPFK.G	127734
0.9987	50.49	38.41	42.86	K.EALENEKPAVVK.T	129273
0.9999	58.49	38.41	34.77	K.EALENEKPAVVK.T	129273
0.9978	51.11	38.38	34.26	K.EALENEKPAVVK.T	129273
0.9927	46.56	38.42	36.5	K.EALENEKPAVVK.T	129273
0.9998	56.63	38.41	41.51	K.EALENEKPAVVK.T	129273
0.9942	45.15	39.98	30.82	R.AVFPSIVGR.H	129328
0.9995	58.31	39.77	36.16	R.AVFPSIVGR.H	129328
0.9901	43.01	39.88	33.33	R.AVFPSIVGR.H	129328
0.9998	58.77	39.82	43.92	R.AVFPSIVGR.H	129328
0.9998	63.64	37.69	28.45	K.ALEQTGLDDIIDHEGK.Y	13889
0.9998	56.13	38.37	28.69	K.LITIAGLNDALHAK.G	13889
1	78.94	38.36	28.32	K.LITIAGLNDALHAK.G	13889
0.9999	76.75	39.05	41.64	R.FDIGAGPAIIK.S	186952
0.9959	44.75	38.25	37.46	R.VGGAIPITPSESFQK.R	187316
1	82.14	38.1	32.18	K.IIAEAANGPTTPAADK.I	187316
1	66.82	38.4	29.7	R.YSDEVNIDEVK.A	187316
0.9915	46.14	37.87	32.25	K.SVIIQGFGNVGLHTAR.Y	187316
1	82.29	38.08	30.94	K.IIAEAANGPTTPAADK.I	187316
1	74.91	38.04	35.62	K.IIAEAANGPTTPAADK.I	187316
1	77.48	38.1	28.65	K.IIAEAANGPTTPAADK.I	187316
0.998	51.34	38.23	32.7	R.VGGAIPITPSESFQK.R	187316
0.9987	53.02	38.23	39.24	R.VGGAIPITPSESFQK.R	187316
1	79.17	38.1	25.65	K.IIAEAANGPTTPAADK.I	187316
0.996	54.62	37.87	41.7	K.SVIIQGFGNVGLHTAR.Y	187316
0.9908	46.23	38.25	37.63	R.VGGAIPITPSESFQK.R	187316
0.9987	54.35	37.87	31.4	K.SVIIQGFGNVGLHTAR.Y	187316
1	73.9	38.6	37.25	K.GILAADESTATVGK.R	188180
1	69.65	38.6	28.98	K.GILAADESTATVGK.R	188180
1	69.36	38.86	37.73	K.VTETVLAAVYK.A	188180
1	81.53	38.87	37.66	K.VTETVLAAVYK.A	188180
1	73.37	38.6	30.75	K.GILAADESTATVGK.R	188180
0.9999	62.57	38.63	31.25	K.GILAADESTATVGK.R	188180
0.9999	59.28	38.61	29.11	R.TIAHNIVASGK.G	188180
1	63.73	38.61	32.12	R.TIAHNIVASGK.G	188180
0.9999	61.23	38.61	33.31	R.TIAHNIVASGK.G	188180
1	84.88	37.55	36.71	K.NTPSYQAILENANVLAR.Y	188180
1	68.55	38.61	35.23	R.TIAHNIVASGK.G	188180
1	75.81	38.83	32.34	K.VTETVLAAVYK.A	188180
0.9979	47.65	38.61	29.31	R.TIAHNIVASGK.G	188180
0.9966	45.79	38.61	35.62	R.TIAHNIVASGK.G	188180
0.9994	52.66	38.42	36.72	K.ASC[160.03]GTSFAELLK.Q	188180
0.9924	42.77	38.62	26.95	K.GILAADESTATVGK.R	188180
1	80.95	37.55	37.72	K.NTPSYQAILENANVLAR.Y	188180
1	80.73	37.58	35.55	K.NTPSYQAILENANVLAR.Y	188180
1	85.94	37.59	35.29	K.NTPSYQAILENANVLAR.Y	188180
1	92.32	37.62	45.47	K.NTPSYQAILENANVLAR.Y	188180
0.9999	58.73	38.61	31.06	R.TIAHNIVASGK.G	188180
0.9993	51.75	38.61	33.84	R.TIAHNIVASGK.G	188180
0.9991	51.01	38.61	31.63	R.TIAHNIVASGK.G	188180
1	80.97	38.69	31.88	K.VTETVLAAVYK.A	188180
0.9997	56.34	38.72	26.88	K.VTETVLAAVYK.A	188180
1	75.85	38.78	30.71	K.VTETVLAAVYK.A	188180
0.9936	51.54	37.99	42.15	R.FADIGLENTEENRR.A	188180
1	84.08	38.84	37.16	K.VTETVLAAVYK.A	188180
0.9951	58.98	38.64	56.72	K.GILAADESTATVGK.R	188180
0.9999	63.05	38.6	26.29	K.GILAADESTATVGK.R	188180
0.9978	71.14	38.6	26.67	K.GILAADESTATVGK.R	188180
1	85.22	37.57	41.14	K.NTPSYQAILENANVLAR.Y	188180
0.9997	59.93	38.63	34.94	R.TIAHNIVASGK.G	188180
0.9997	60.08	38.63	35.73	R.TIAHNIVASGK.G	188180
0.9999	60.38	38.6	31.01	R.TIAHNIVASGK.G	188180
1	67.54	38.61	36.4	R.TIAHNIVASGK.G	188180
0.9997	55.43	38.61	31.92	R.TIAHNIVASGK.G	188180
1	64.97	38.61	33.32	R.TIAHNIVASGK.G	188180
0.998	94.84	38.86	36.01	K.VTETVLAAVYK.A	188180
1	84.39	38.7	33.06	K.VTETVLAAVYK.A	188180
1	69.11	38.68	34.18	K.VTETVLAAVYK.A	188180
0.9906	41.76	38.42	31.21	K.ASC[160.03]GTSFAELLK.Q	188180
1	87.21	38.86	39.68	K.VTETVLAAVYK.A	188180
1	66.87	38.6	27.86	K.GILAADESTATVGK.R	188180
0.999	55.17	39.55	43.66	R.ALQASVLR.A	188180
0.9998	56.41	38.6	23.72	K.GILAADESTATVGK.R	188180
0.9999	62.65	38.6	24.96	K.GILAADESTATVGK.R	188180
1	76.7	38.6	25.53	K.GILAADESTATVGK.R	188180
0.9995	72.67	38.63	23.99	K.GILAADESTATVGK.R	188180
0.9997	81.46	38.7	32.19	K.VTETVLAAVYK.A	188180
0.9997	55.8	39.21	39.01	K.HAASVEFAQK.T	188541
0.9988	55.46	39.21	47.72	K.HAASVEFAQK.T	188541
0.9945	48.27	38.21	36.13	K.VDESSLTGESDHVK.K	188575
0.9994	58.55	38.21	38.86	K.VDESSLTGESDHVK.K	188575
0.9999	63.54	38.27	42.74	K.VDESSLTGESDHVK.K	188575
1	79.8	39.11	41.67	R.LGASLGTLSAGR.V	188577
1	69.78	39.11	39.38	R.LGASLGTLSAGR.V	188577
0.994	53.62	37.43	29.37	K.ALTGFIVDRDTPGLTPGR.K	188892	62934
0.9956	45.3	39.09	27.9	K.TPITIADQAK.A	189444
0.9991	58.16	39.28	45.29	R.AVVEATGEGVR.S	189511
0.9997	65.31	39.32	48.09	R.AVVEATGEGVR.S	189511
1	74.55	39.32	43.73	R.AVVEATGEGVR.S	189511
0.9955	45.97	39.21	35.16	R.AVVEATGEGVR.S	189511
1	68.39	39.2	42.95	R.AVVEATGEGVR.S	189511
1	79.25	39.28	41.4	R.AVVEATGEGVR.S	189511
1	75.9	39.34	46.43	R.AVVEATGEGVR.S	189511
0.9999	66.26	39.21	44.66	R.AVVEATGEGVR.S	189511
1	68.76	39.21	41.06	R.AVVEATGEGVR.S	189511
0.9999	65.8	39.28	41.19	R.AVVEATGEGVR.S	189511
0.9981	48.16	38.72	28.57	K.IITTGGVTYK.N	190431
0.9999	61.36	38.72	29.9	K.IITTGGVTYK.N	190431
0.9971	46.65	38.88	32.32	K.AAVVNDVAEAAK.K	191289
0.9982	48.5	38.85	30.73	K.AAVVNDVAEAAK.K	191289
0.9998	59.21	38.83	43.92	K.IESVELFSR.D	192601
0.9999	65.12	38.84	46.41	K.IESVELFSR.D	192601
0.9992	58.75	38.84	49.21	K.IESVELFSR.D	192601
1	67.97	38.33	38.49	R.SYHIFYQIM[147.04]SGK.L	192727
0.9996	58.5	39.13	33.46	R.VNETLETGQK.R	192727
1	65.68	38.36	39.59	R.SYHIFYQIM[147.04]SGK.L	192727
1	91.8	38.4	48.16	K.LAGADIETYLLEK.A	192727
0.9999	82.96	38.35	60.63	K.LAGADIETYLLEK.A	192727
1	82.63	38.4	45.91	K.LAGADIETYLLEK.A	192727
0.9999	60.39	38.18	24.99	R.NVNQVVYSIGAM[147.04]AK.A	192727
1	70.03	38.19	25	R.NVNQVVYSIGAM[147.04]AK.A	192727
1	74.71	36.24	41.32	K.KGNLEDQIVQTNPVLEAFGNAK.T	192727
0.9985	52.85	38.37	39.08	R.SYHIFYQIM[147.04]SGK.L	192727
0.9993	56.03	38.37	39.41	R.SYHIFYQIM[147.04]SGK.L	192727
0.9997	54.78	38.37	38.04	R.SYHIFYQIM[147.04]SGK.L	192727
1	85.36	38.35	48	K.LAGADIETYLLEK.A	192727
1	80.7	38.34	44.07	K.LAGADIETYLLEK.A	192727
1	83.45	38.34	44.04	K.LAGADIETYLLEK.A	192727
1	98.67	38.35	48.71	K.LAGADIETYLLEK.A	192727
1	89.89	38.39	47.2	K.LAGADIETYLLEK.A	192727
1	90.99	38.4	48.14	K.LAGADIETYLLEK.A	192727
1	98.09	36.59	39.97	K.GNLEDQIVQTNPVLEAFGNAK.T	192727
0.9989	50.8	39.14	34.03	R.VNETLETGQK.R	192727
1	90.73	38.36	31.55	K.VIAYM[147.04]ASVGASTK.K	192727
1	83.81	36.24	39.4	K.KGNLEDQIVQTNPVLEAFGNAK.T	192727
1	88.45	36.24	38.79	K.KGNLEDQIVQTNPVLEAFGNAK.T	192727
1	82.35	38.41	45.4	K.LAGADIETYLLEK.A	192727
1	85	38.36	46.67	K.LAGADIETYLLEK.A	192727
0.998	48.34	39.14	33.71	R.VNETLETGQK.R	192727
1	86.52	38.4	38.51	K.VIAYM[147.04]ASVGASTK.K	192727
1	88.71	38.39	53.43	K.LAGADIETYLLEK.A	192727
0.9996	57.06	38.41	44.62	K.LAGADIETYLLEK.A	192727
0.9983	54.49	38.78	47.96	R.VNETLETGQKR.V	192727
0.9996	54.96	38.78	38.24	K.RVNETLETGQK.R	192727
1	70.6	38.4	28.94	K.VIAYM[147.04]ASVGASTK.K	192727
1	91.9	36.6	29.73	K.GNLEDQIVQTNPVLEAFGNAK.T	192727
0.993	43.23	38.78	33.75	K.RVNETLETGQK.R	192727
1	120.12	38.4	35.04	K.VIAYM[147.04]ASVGASTK.K	192727
1	102.77	38.41	35.89	K.VIAYM[147.04]ASVGASTK.K	192727
1	90.78	38.46	37.63	K.VIAYM[147.04]ASVGASTK.K	192727
1	77.64	38.37	39.81	K.LAGADIETYLLEK.A	192727
1	90.48	38.42	30.93	K.VIAYM[147.04]ASVGASTK.K	192727
1	112.87	38.34	49.33	K.LAGADIETYLLEK.A	192727
1	89.3	38.42	46.19	K.LAGADIETYLLEK.A	192727
0.9911	46.32	39.12	32.52	R.VNETLETGQK.R	192727
1	94.79	38.39	34.73	K.VIAYM[147.04]ASVGASTK.K	192727
0.9988	53.15	36.49	30.65	K.VEDM[147.04]ADLTYLNDAAVLHNLR.Q	192727
0.9983	54.27	38.78	47.81	R.VNETLETGQKR.V	192727
1	88.42	38.35	45.79	K.LAGADIETYLLEK.A	192727
0.992	49.18	39.11	45.06	R.VNETLETGQK.R	192727
1	85.38	38.16	30.6	R.NVNQVVYSIGAM[147.04]AK.A	192727
0.9998	57.83	39.14	34.82	R.VNETLETGQK.R	192727
0.9963	92.57	38.18	31.34	R.NVNQVVYSIGAM[147.04]AK.A	192727
0.9964	54.06	38.33	46.75	R.SYHIFYQIM[147.04]SGK.L	192727
1	85.43	38.4	45.95	K.LAGADIETYLLEK.A	192727
1	80.75	36.24	37.55	K.KGNLEDQIVQTNPVLEAFGNAK.T	192727
0.9998	70.65	36.17	33.5	K.KGNLEDQIVQTNPVLEAFGNAK.T	192727
1	71.25	36.24	32.1	K.KGNLEDQIVQTNPVLEAFGNAK.T	192727
1	113.1	38.4	49.6	K.LAGADIETYLLEK.A	192727
1	84.15	38.4	47.82	K.LAGADIETYLLEK.A	192727
1	82.05	38.4	44.58	K.LAGADIETYLLEK.A	192727
1	78	36.65	31.26	K.GNLEDQIVQTNPVLEAFGNAK.T	192727
1	84.45	38.19	45.45	R.NVNQVVYSIGAM[147.04]AK.A	192727
0.9973	51.95	38.78	47.34	K.RVNETLETGQK.R	192727
0.9999	72.14	38.9	48.25	R.VNETLETGQKR.V	192727
0.9995	60.55	38.89	44.69	K.RVNETLETGQK.R	192727
1	77.09	38.19	28	R.NVNQVVYSIGAM[147.04]AK.A	192727
0.9948	43.94	38.38	38.96	R.SYHIFYQIM[147.04]SGK.L	192727
0.9999	63.43	38.38	40.53	R.SYHIFYQIM[147.04]SGK.L	192727
0.9991	63.16	38.32	50.23	R.SYHIFYQIM[147.04]SGK.L	192727
0.991	45.49	38.33	35.56	R.SYHIFYQIM[147.04]SGK.L	192727
0.9989	62.03	36.18	34.87	K.KGNLEDQIVQTNPVLEAFGNAK.T	192727
0.9997	60.02	38.36	34.71	K.LAGADIETYLLEK.A	192727
1	94.12	38.39	38.51	K.VIAYM[147.04]ASVGASTK.K	192727
1	89.06	38.46	36.82	K.VIAYM[147.04]ASVGASTK.K	192727
1	79.39	38.34	43.49	K.LAGADIETYLLEK.A	192727
1	76.56	36.24	36.13	K.KGNLEDQIVQTNPVLEAFGNAK.T	192727
1	98.59	38.18	32.4	R.NVNQVVYSIGAM[147.04]AK.A	192727
0.9987	53.04	38.33	40.87	R.SYHIFYQIM[147.04]SGK.L	192727
0.9961	57.02	38.32	50.03	R.SYHIFYQIM[147.04]SGK.L	192727
1	92.56	38.13	29.35	R.NVNQVVYSIGAM[147.04]AK.A	192727
0.9999	61.35	39.14	33.72	R.VNETLETGQK.R	192727
1	86.22	38.13	32.14	R.NVNQVVYSIGAM[147.04]AK.A	192727
0.9929	45.56	39.3	44.69	R.VISQQALER.S	192727
1	82.95	38.41	41.35	K.VIAYM[147.04]ASVGASTK.K	192727
1	71.92	38.4	30.34	K.VIAYM[147.04]ASVGASTK.K	192727
1	72.12	38.4	27.32	K.VIAYM[147.04]ASVGASTK.K	192727
1	77.23	36.24	32.58	K.KGNLEDQIVQTNPVLEAFGNAK.T	192727
1	92.14	38.19	29.55	R.NVNQVVYSIGAM[147.04]AK.A	192727
1	82.64	38.16	30.01	R.NVNQVVYSIGAM[147.04]AK.A	192727
1	89.07	38.46	48.46	K.LAGADIETYLLEK.A	192727
0.9933	47.42	38.16	31.74	R.NVNQVVYSIGAM[147.04]AK.A	192727
1	82.81	36.24	29.23	K.KGNLEDQIVQTNPVLEAFGNAK.T	192727
1	87.6	38.19	24.53	R.NVNQVVYSIGAM[147.04]AK.A	192727
1	88.32	38.19	28.34	R.NVNQVVYSIGAM[147.04]AK.A	192727
1	85.85	38.19	28.47	R.NVNQVVYSIGAM[147.04]AK.A	192727
0.9999	75.14	36.59	28.25	K.GNLEDQIVQTNPVLEAFGNAK.T	192727
1	89.8	36.6	29.17	K.GNLEDQIVQTNPVLEAFGNAK.T	192727
1	74.95	38.4	40.18	K.LAGADIETYLLEK.A	192727
0.9999	82.99	36.19	33.17	K.KGNLEDQIVQTNPVLEAFGNAK.T	192727
0.9999	67.73	36.24	33.53	K.KGNLEDQIVQTNPVLEAFGNAK.T	192727
1	93.25	38.4	39.32	K.LAGADIETYLLEK.A	192727
1	86.15	38.4	47.89	K.LAGADIETYLLEK.A	192727
1	86.67	38.42	45.99	K.LAGADIETYLLEK.A	192727
1	74.58	38.35	38.85	K.LAGADIETYLLEK.A	192727
0.9999	69.94	38.35	44.46	K.LAGADIETYLLEK.A	192727
1	87.29	38.13	39.1	R.NVNQVVYSIGAM[147.04]AK.A	192727
0.9999	65.63	38.34	40.49	K.LAGADIETYLLEK.A	192727
0.9997	53.1	36.68	21.46	K.DM[147.04]GPDPDPAQYLFVSLEM[147.04]K.R	192727
1	72.81	38.4	27.89	K.VIAYM[147.04]ASVGASTK.K	192727
1	91.49	38.4	44.38	K.LAGADIETYLLEK.A	192727
0.999	53.75	36.24	27.77	K.KGNLEDQIVQTNPVLEAFGNAK.T	192727
0.9999	60.06	36.69	18.66	K.DM[147.04]GPDPDPAQYLFVSLEM[147.04]K.R	192727
0.9997	70.48	36.6	34.66	K.GNLEDQIVQTNPVLEAFGNAK.T	192727
1	85.44	38.44	37.01	K.VIAYM[147.04]ASVGASTK.K	192727
0.9999	68.81	38.36	48.09	K.LAGADIETYLLEK.A	192727
0.9996	59.19	38.35	43.21	K.LAGADIETYLLEK.A	192727
1	84.88	38.34	46.94	K.LAGADIETYLLEK.A	192727
1	83.22	38.35	45.65	K.LAGADIETYLLEK.A	192727
1	85.14	38.39	47.16	K.LAGADIETYLLEK.A	192727
1	84.96	38.42	45.99	K.LAGADIETYLLEK.A	192727
1	65.45	38.4	40.7	K.LAGADIETYLLEK.A	192727
1	98.45	38.41	45.14	K.LAGADIETYLLEK.A	192727
1	90.24	36.65	27.03	K.GNLEDQIVQTNPVLEAFGNAK.T	192727
1	85.02	38.41	46.15	K.LAGADIETYLLEK.A	192727
1	82.74	36.6	29.64	K.GNLEDQIVQTNPVLEAFGNAK.T	192727
1	92.08	38.4	43.63	K.LAGADIETYLLEK.A	192727
1	79.24	38.4	43.04	K.LAGADIETYLLEK.A	192727
1	82.2	38.4	48.49	K.LAGADIETYLLEK.A	192727
1	83.5	38.4	42.76	K.LAGADIETYLLEK.A	192727
0.9999	64.44	38.95	45.77	K.ATILGDFAEVR.L	193096
0.9998	60.26	38.39	38.92	R.FFGGLIDDVKR.K	193096
0.9987	64.17	39.47	45.86	K.VNISDEVAR.S	193096
1	83.64	38.96	44.66	K.ATILGDFAEVR.L	193096
0.9958	48.62	38.45	36.2	R.FFGGLIDDVKR.K	193096
0.9991	59.62	39.47	44.38	K.VNISDEVAR.S	193096
0.9993	51.64	38.49	28.58	R.ASFSFGPNPQVTK.G	194472	301901
0.9988	49.88	38.49	34.17	R.ASFSFGPNPQVTK.G	194472	301901
0.9996	54.72	38.49	29.46	R.ASFSFGPNPQVTK.G	194472	301901
0.9999	60.86	38.49	29.69	R.ASFSFGPNPQVTK.G	194472	301901
1	64.91	38.66	30.37	R.VTIETTTTTPGAR.V	194472
0.9969	45.99	38.49	29.18	R.ASFSFGPNPQVTK.G	194472	301901
0.9996	57.92	38.37	31.45	K.YFDVFGDEM[147.04]K.G	194472	301901
0.9978	47.4	38.49	27.17	R.ASFSFGPNPQVTK.G	194472	301901
1	92.53	37.57	32.9	R.AIASIINANDGFGLLEGK.W	194472
0.9998	57.24	38.66	33.91	R.VTIETTTTTPGAR.V	194472
0.9997	56.14	38.49	30.78	R.ASFSFGPNPQVTK.G	194472	301901
0.9904	41.75	38.51	27.07	R.ASFSFGPNPQVTK.G	194472	301901
0.9981	47.87	38.49	31.36	R.ASFSFGPNPQVTK.G	194472	301901
0.9979	48.31	38.49	28.94	R.ASFSFGPNPQVTK.G	194472	301901
1	64.34	38.66	34.16	R.VTIETTTTTPGAR.V	194472
0.9992	51.37	38.47	30.66	K.YFDVFGDEM[147.04]K.G	194472	301901
0.9933	46.86	38.47	32.84	R.ASFSFGPNPQVTK.G	194472	301901
0.9998	56.59	38.5	39.5	R.ASFSFGPNPQVTK.G	194472	301901
1	78.57	38.66	33.26	R.VTIETTTTTPGAR.V	194472
0.9999	61.9	38.66	35.27	R.VTIETTTTTPGAR.V	194472
1	71.16	38.62	33.85	R.VTIETTTTTPGAR.V	194472
0.9902	42.86	39.66	36.35	R.SSVC[160.03]GIGAR.C	194717
1	72.77	38.37	36.97	R.DEGTFGFQLPAR.Q	195011
0.9967	49.51	38.39	33.88	R.DEGTFGFQLPAR.Q	195011
0.9999	64.41	38.4	35.32	R.DEGTFGFQLPAR.Q	195011
0.9998	56.1	37.82	25.94	R.QILPNNEEVWEGVK.V	195011
0.9988	49.15	37.79	32.52	R.QILPNNEEVWEGVK.V	195011
1	64.04	38.49	35.37	R.DEGTFGFQLPAR.Q	195011
0.9951	55.62	37.83	28.67	R.QILPNNEEVWEGVK.V	195011
0.9964	55.33	36.8	36.99	K.ITGANEVTALKEDGTQEIVR.T	197043
1	105.93	37.78	26.9	K.QAVAYTLAQDYGFTR.I	199162	249955	68162
1	112.42	37.78	34.16	K.QAVAYTLAQDYGFTR.I	199162	249955	68162
1	102.36	37.78	27.24	K.QAVAYTLAQDYGFTR.I	199162	249955	68162
0.9977	48.05	39.13	38.92	K.AALETASSIAGK.S	199888
0.9952	45	39.14	36.68	K.AALETASSIAGK.S	199888
0.9968	51.32	39.14	46.7	K.AALETASSIAGK.S	199888
0.9978	47.99	39.13	36.96	K.AALETASSIAGK.S	199888
1	73	38.23	39.28	R.SDNAAVVGVGIPHDR.L	200339
0.9998	75.88	38.14	39.75	R.SDNAAVVGVGIPHDR.L	200339
0.9992	65.92	38.18	32.82	R.SDNAAVVGVGIPHDR.L	200339
1	73.52	38.23	39.04	R.SDNAAVVGVGIPHDR.L	200339
1	79.75	38.23	32.81	R.SDNAAVVGVGIPHDR.L	200339
0.9999	61.84	38.63	39.21	R.VIVTETDYLK.K	200882
0.9997	56.26	38.63	34.95	R.VIVTETDYLK.K	200882
0.9987	54.36	37.98	38.73	R.LEEQILTDPHSPSR.F	200882
0.9999	59.21	38.63	36.87	R.VIVTETDYLK.K	200882
1	67.16	38.71	37.37	K.LVALLDATPTR.T	200882
1	67.3	38.72	37.66	K.LVALLDATPTR.T	200882
0.9999	63.38	38.71	35.99	K.TETTLM[147.04]IANLK.T	200882
1	67.91	38.71	33.71	K.TETTLM[147.04]IANLK.T	200882
0.9999	67.65	38.72	48.11	K.LVALLDATPTR.T	200882
1	69.65	38.72	37.87	K.LVALLDATPTR.T	200882
1	75.61	38.72	47.45	K.LVALLDATPTR.T	200882
0.9986	52.46	37.98	36.32	R.LEEQILTDPHSPSR.F	200882
0.998	65.57	38.5	43.1	R.VIGPLSNNEDFAR.Q	200882
0.9991	53.36	38.63	44.23	R.VIVTETDYLK.K	200882
1	81.06	37.93	39.59	K.TLVDDATWM[147.04]DDGTK.A	200882
1	69.11	38.51	31.94	R.VIGPLSNNEDFAR.Q	200882
1	79.06	38.44	32.76	R.VIGPLSNNEDFAR.Q	200882
1	79.09	38.45	40.29	R.VIGPLSNNEDFAR.Q	200882
1	71.03	38.47	37.19	R.VIGPLSNNEDFAR.Q	200882
0.9962	74.25	38.47	38.95	R.VIGPLSNNEDFAR.Q	200882
1	79.15	38.47	40.26	R.VIGPLSNNEDFAR.Q	200882
1	77.33	37.94	46.19	K.TLVDDATWM[147.04]DDGTK.A	200882
0.9964	45.09	38.01	32.28	R.LEEQILTDPHSPSR.F	200882
0.9977	47.39	38.64	38.27	R.VIVTETDYLK.K	200882
0.9999	59.61	38	20.03	R.EPNNPDDAIPVNTAR.D	200882
0.9998	55.95	38	25.01	R.EPNNPDDAIPVNTAR.D	200882
0.9974	50.59	38.54	37.74	R.VIVTETDYLK.K	200882
1	68.47	38	26.99	R.EPNNPDDAIPVNTAR.D	200882
0.9965	47.86	36.99	29.1	K.YLSDIYSLAEITVPSTER.V	200882
1	70.57	38.73	38.09	K.TETTLM[147.04]IANLK.T	200882
0.9997	56.05	38.49	34.09	R.VIVTETDYLKK.L	200882
1	73.43	38.47	39.49	R.VIGPLSNNEDFAR.Q	200882
1	73.38	38.47	29.14	R.VIGPLSNNEDFAR.Q	200882
0.9977	49.72	39.09	44.44	R.WTQFDVLR.D	200882
1	80.7	38.72	43.31	K.LVALLDATPTR.T	200882
0.9999	61.51	38.47	30.45	R.VIGPLSNNEDFAR.Q	200882
0.9945	43.76	38.44	30.84	R.VIVTETDYLKK.L	200882
1	74.58	38.72	46.39	K.LVALLDATPTR.T	200882
1	69.28	38.47	30.22	R.VIGPLSNNEDFAR.Q	200882
1	76.77	38.72	46.7	K.LVALLDATPTR.T	200882
0.9999	62.82	38.72	41.49	K.LVALLDATPTR.T	200882
1	74.18	38.63	37.09	K.LVALLDATPTR.T	200882
1	65.27	38.71	34.12	K.TETTLM[147.04]IANLK.T	200882
1	63.12	38	30.47	R.EPNNPDDAIPVNTAR.D	200882
0.996	62.91	38.73	35.84	K.TETTLM[147.04]IANLK.T	200882
1	78.8	38	31.72	R.LEEQILTDPHSPSR.F	200882
0.9998	72	37.98	47.43	R.LEEQILTDPHSPSR.F	200882
0.9999	61.3	39.03	38.52	K.NLDDANEAALK.Q	202596
1	66.95	39.03	42.18	K.NLDDANEAALK.Q	202596
0.9985	48.91	38.55	32.34	K.KAAEFNFR.N	202596
0.9999	62.94	39.03	34.05	K.NLDDANEAALK.Q	202596
0.9989	49.89	38.31	30.7	K.QVGNNLIVPGGSR.V	202613
0.9994	54.31	38.37	35.31	K.QVGNNLIVPGGSR.V	202613
0.9929	75.06	38.82	39.92	R.FVAVTSTNAAK.I	202613
1	106.27	36.84	27.48	K.VVNADGIQDADVYVEEGVIK.Q	202613
0.9972	46.82	38.82	34.37	R.FVAVTSTNAAK.I	202613
0.9997	64.23	38.41	47.14	K.ELLAQGLLLQR.Q	203047
1	68.54	38.31	36.5	K.ELLAQGLLLQR.Q	203047
0.9999	60.79	38.98	36.03	K.DADINTGVVLK.K	203047
0.9936	48.32	38.99	47.01	K.DADINTGVVLK.K	203047
0.995	54.83	39.77	52.67	K.LFEILAAR.G	203047
0.9999	62.82	39.14	32.3	R.VAYDSENYR.L	203795
0.9981	67.66	39.14	33.12	R.VAYDSENYR.L	203795
1	64.92	39.14	36.38	R.VAYDSENYR.L	203795
0.9933	43.46	38.84	42.02	K.M[147.04]LDSESGIR.L	203795	203797
0.9912	43.15	39.57	35.81	K.AVFTIVLGR.K	203795
0.9999	68.77	35.54	35.29	R.NTHADILGSSNTVQQGIDVVIENIK.W	203795
1	90.96	35.61	35.01	R.NTHADILGSSNTVQQGIDVVIENIK.W	203795
0.9956	49.51	39.56	39.78	K.AVFTIVLGR.K	203795
0.9936	57.48	36.75	42.22	K.YAELM[147.04]KEPDNSLILSPNQK.S	203795
1	89.98	38.28	35.17	R.M[147.04]AADFIGLETFNR.G	203795
0.9939	43.4	38.43	39.28	R.LPGDVLPSDYTIR.L	203795
0.999	60.94	38.16	42.75	R.ESALLIDVPLESR.S	203795
1	66.03	38.33	31.11	R.LIAQQLM[147.04]VDHGR.I	203795
1	65.8	38.33	31.73	R.LIAQQLM[147.04]VDHGR.I	203795
1	98.66	38.5	33.2	K.YDTSFLIAAASSK.D	203795
0.9994	94.66	38.5	25.98	K.YDTSFLIAAASSK.D	203795
1	96.07	38.5	28.48	K.YDTSFLIAAASSK.D	203795
1	75.85	38.5	34.36	K.YDTSFLIAAASSK.D	203795
1	97.97	38.5	29.5	K.YDTSFLIAAASSK.D	203795
0.9929	47.29	39.19	40.05	R.VAYDSENYR.L	203795
0.9907	48.69	38.81	45.15	K.M[147.04]LDSESGIR.L	203795	203797
0.9996	65.99	39.56	49.45	K.AVFTIVLGR.K	203795
0.998	52.43	39.58	46.67	K.AVFTIVLGR.K	203795
0.9967	49.93	39.58	46.07	K.AVFTIVLGR.K	203795
0.9995	63.93	38.42	31.31	R.LIAQQLM[147.04]VDHGR.I	203795
1	68.34	38.43	27.77	R.LIAQQLM[147.04]VDHGR.I	203795
1	112.28	38.58	35.96	K.YDTSFLIAAASSK.D	203795
0.9998	56.37	38.32	26.47	R.LIAQQLM[147.04]VDHGR.I	203795
1	111.72	38.5	36.65	K.YDTSFLIAAASSK.D	203795
1	68.13	38.24	42.74	R.ESALLIDVPLESR.S	203795
0.9999	63.29	38.17	43.08	R.ESALLIDVPLESR.S	203795
0.9998	61.08	38.25	38.84	R.ESALLIDVPLESR.S	203795
1	71.64	38.35	32.15	R.LPGDVLPSDYTIR.L	203795
1	77.1	38.39	34.95	R.LPGDVLPSDYTIR.L	203795
1	77.67	37.98	29.74	R.DTNSISM[147.04]NAADITFK.K	203795
0.9995	52.89	37.93	28.64	K.ISM[147.04]DFVSILNDELR.G	203795
1	96.1	38.27	37.39	R.M[147.04]AADFIGLETFNR.G	203795
1	96.24	38.28	32.95	R.M[147.04]AADFIGLETFNR.G	203795
1	68.42	39.14	37.78	R.LLFSGAAALSK.E	204305
0.9975	47.1	38.78	36.26	R.NIPGVSM[147.04]ISVNK.L	205304
0.9993	52.94	39.59	34.56	K.LGPLVIYGR.D	205304
1	72.45	38.78	38.17	R.NIPGVSM[147.04]ISVNK.L	205304
1	79.19	38.78	40.64	R.NIPGVSM[147.04]ISVNK.L	205304
0.9999	62.79	38.78	34.2	R.NIPGVSM[147.04]ISVNK.L	205304
0.9982	47.9	38.28	35.18	K.VVARPLITVYNEK.A	205304
0.994	47.03	38.27	38.77	K.VVARPLITVYNEK.A	205304
0.9914	44.7	36.45	34.27	R.APIRPDIVSFVQQQM[147.04]SM[147.04]NR.R	205304
0.9972	49.35	36.48	34.3	R.APIRPDIVSFVQQQM[147.04]SM[147.04]NR.R	205304
0.9997	61.07	39.55	35.81	K.LGPLVIYGR.D	205304
0.9998	58.66	39.43	36.09	K.LGPLVIYGR.D	205304
0.9988	63.75	39.36	30.74	K.LGPLVIYGR.D	205304
1	99.76	38.17	45.89	K.AEASGTSIQLPAIFR.A	205304
1	69.75	39.55	36.42	K.LGPLVIYGR.D	205304
1	65.8	39.43	37.15	K.LGPLVIYGR.D	205304
1	76.79	38.8	38.58	R.NIPGVSM[147.04]ISVNK.L	205304
0.9973	56.36	38.8	37.05	R.NIPGVSM[147.04]ISVNK.L	205304
0.9997	68	38.16	37.81	K.AEASGTSIQLPAIFR.A	205304
1	99.13	38.18	45.96	K.AEASGTSIQLPAIFR.A	205304
1	75.52	38.18	39.87	K.AEASGTSIQLPAIFR.A	205304
1	90.4	38.16	48.03	K.AEASGTSIQLPAIFR.A	205304
0.9997	57	39.57	30.73	K.LGPLVIYGR.D	205304
1	65.14	39.58	37.26	K.LGPLVIYGR.D	205304
1	78.26	39.43	36.82	K.LGPLVIYGR.D	205304
0.9974	47.72	39.43	35.16	K.LGPLVIYGR.D	205304
1	67.26	39.43	30.05	K.LGPLVIYGR.D	205304
0.9989	53.56	36.48	32.11	R.APIRPDIVSFVQQQM[147.04]SM[147.04]NR.R	205304
0.9968	49.65	37.33	33.28	K.GHLINDVPEM[147.04]PLVVSDK.V	205304
0.9995	54.28	39.66	36.64	K.LGPLVIYGR.D	205304
0.9959	49.82	39.55	31.79	K.LGPLVIYGR.D	205304
1	70.44	37.09	35.55	K.SNYNLPQPIM[147.04]TGTDLSR.L	205304
0.9991	55.19	37.34	33.71	K.GHLINDVPEM[147.04]PLVVSDK.V	205304
0.9999	59.2	38.78	33.93	R.NIPGVSM[147.04]ISVNK.L	205304
0.991	46.83	39.44	41.03	K.LNPYSAVIK.K	205304
1	69.71	39.55	32.61	K.LGPLVIYGR.D	205304
0.9942	48.44	39.55	34.91	K.LGPLVIYGR.D	205304
0.9998	58.4	39.43	33.99	K.LGPLVIYGR.D	205304
0.9998	57.97	39.43	42.49	K.LGPLVIYGR.D	205304
0.994	46.98	37.25	31.7	R.FALC[160.03]SAVAASGIPSLVM[147.04]SK.G	205304
0.9993	55.49	36.45	35.31	R.APIRPDIVSFVQQQM[147.04]SM[147.04]NR.R	205304
0.9967	60.21	36.51	41.04	R.APIRPDIVSFVQQQM[147.04]SM[147.04]NR.R	205304
0.9997	61.29	39.58	35.8	K.LGPLVIYGR.D	205304
0.9999	64.08	39.58	42	K.LGPLVIYGR.D	205304
0.9998	58.42	39.68	35.62	K.LGPLVIYGR.D	205304
1	91.12	38.18	42.77	K.AEASGTSIQLPAIFR.A	205304
0.9996	56.03	39.43	35.18	K.LGPLVIYGR.D	205304
1	64.07	39.41	36.16	K.LGPLVIYGR.D	205304
0.9999	63.41	39.58	35.08	K.LGPLVIYGR.D	205304
1	64.34	39.62	36.23	K.LGPLVIYGR.D	205304
0.9999	61.58	39.43	36	K.LGPLVIYGR.D	205304
0.9989	55.13	39.55	42.53	K.LGPLVIYGR.D	205304
0.9999	61.79	39.43	36.32	K.LGPLVIYGR.D	205304
1	85.19	38.16	53.4	K.AEASGTSIQLPAIFR.A	205304
0.9994	57.05	38.89	34.87	R.NIPGVSM[147.04]ISVNK.L	205304
0.9981	52.22	38.89	38.92	R.NIPGVSM[147.04]ISVNK.L	205304
0.9996	54.7	38.78	38.35	R.NIPGVSM[147.04]ISVNK.L	205304
1	65.9	38.78	39.04	R.NIPGVSM[147.04]ISVNK.L	205304
0.9948	44.09	38.37	36.4	R.HFDHTDLLVSK.I	205517
0.9999	60.66	38.48	26.85	K.TPAATAAATPAAPAK.A	206128
1	85.38	38.47	29.24	K.TPAATAAATPAAPAKA.-	206128
0.9997	98.44	38.51	36.32	K.TPAATAAATPAAPAKA.-	206128
1	101.23	38.47	26.67	K.TPAATAAATPAAPAKA.-	206128
1	69.13	38.47	27.55	K.TPAATAAATPAAPAKA.-	206128
1	89.15	38.47	27.38	K.TPAATAAATPAAPAKA.-	206128
1	87.69	38.46	29.84	K.TPAATAAATPAAPAKA.-	206128
1	109.21	38.47	28.52	K.TPAATAAATPAAPAKA.-	206128
1	79.94	38.48	29.57	K.TPAATAAATPAAPAK.A	206128
1	71.77	38.48	34.59	K.TPAATAAATPAAPAK.A	206128
1	67.86	38.48	31.83	K.TPAATAAATPAAPAK.A	206128
1	76.67	38.48	29.93	K.TPAATAAATPAAPAK.A	206128
0.9917	54.65	38.51	31.73	K.TPAATAAATPAAPAK.A	206128
0.9931	43.74	39.19	42.5	R.VQYTVAR.A	206128
1	77.2	38.48	32.02	K.TPAATAAATPAAPAK.A	206128
0.9967	45.79	38.48	25.18	K.TPAATAAATPAAPAK.A	206128
0.9999	64.97	38.34	29.96	K.NNAATEYDLTDK.S	206128	301006
1	77.96	38.47	25.96	K.TPAATAAATPAAPAKA.-	206128
1	85.52	38.47	25.88	K.TPAATAAATPAAPAKA.-	206128
1	91.08	38.47	28.18	K.TPAATAAATPAAPAKA.-	206128
1	75.19	38.38	28.21	K.TPAATAAATPAAPAKA.-	206128
1	93.39	38.47	26.38	K.TPAATAAATPAAPAKA.-	206128
1	91.25	38.38	25.75	K.TPAATAAATPAAPAKA.-	206128
1	82.7	38.45	26.02	K.TPAATAAATPAAPAKA.-	206128
0.9998	63.01	36.47	33.44	K.TIPITSLFAQDEM[147.04]IDVIGVTK.G	206128	301006
1	78.62	38.47	25.43	K.TPAATAAATPAAPAKA.-	206128
1	72.63	38.47	27.58	K.TPAATAAATPAAPAKA.-	206128
0.9976	62.64	38.88	37.21	K.SRIEELDAVGR.E	206384
1	78.21	38.8	44.36	R.ATADAGQVLVEK.E	206384
1	77.1	38.83	44.12	K.DVAGAEALLER.H	206384
1	70.63	38.89	41	K.DVAGAEALLER.H	206384
0.9965	45.99	38.88	34.37	K.LLDSYDLQR.F	206384
0.9995	53.88	38.87	34.67	K.LLDSYDLQR.F	206384
1	64.57	38.83	36.93	R.ATADAGQVLVEK.E	206384
0.9977	52.26	39.19	43.2	R.VTEVLELADR.L	206384
0.9983	52.76	39.06	41.43	K.VM[147.04]TLGQEAAR.L	206384
0.9996	54.82	39.11	38.09	K.AIIAADELAK.D	206384
0.9998	78.19	38.59	35.82	R.LAQASQQQQFNR.G	206384
1	72.89	38.59	41.24	R.LAQASQQQQFNR.G	206384
1	64.4	38.58	32.75	R.LAQASQQQQFNR.G	206384
1	70.81	38.58	37.5	R.LAQASQQQQFNR.G	206384
0.9969	72.05	38.54	43.85	R.LAQASQQQQFNR.G	206384
0.9999	75.08	38.83	47.75	K.DVAGAEALLER.H	206384
0.997	50.75	39.06	40.89	K.VM[147.04]TLGQEAAR.L	206384
1	82.72	38.99	47.7	K.DVAGAEALLER.H	206384
1	82.75	38.83	45.57	K.DVAGAEALLER.H	206384
1	69.94	38.49	37.98	R.AQQLGSAHEVQR.F	206384
0.9996	55.29	39.34	32.73	R.VVNVASM[147.04]LGR.T	207455
0.9992	52.51	39.34	31.51	R.VVNVASM[147.04]LGR.T	207455
0.9955	48.83	37.95	24.07	R.VVHDGATSIGLVHPSR.G	208220
0.9989	55.02	37.93	37.69	K.SPIAVQVLPHVDVSK.V	208250
1	70.17	37.94	42.6	K.SPIAVQVLPHVDVSK.V	208250
0.9999	66.9	38.17	35.78	R.GVVNEPNIFTIETK.G	208250
0.9996	53.82	37.96	42	K.GAGSGGLGLAIEGPSEAK.M	208250
1	96.66	38.2	35.82	R.DAGPGDLNVSITNEK.N	208250
1	69.38	37.94	31.3	K.GAGSGGLGLAIEGPSEAK.M	208250
1	76.97	38.21	32.85	R.DAGPGDLNVSITNEK.N	208250
1	74.81	38.05	32.12	K.GAGSGGLGLAIEGPSEAK.M	208250
1	99.85	38.21	34.96	R.DAGPGDLNVSITNEK.N	208250
0.9999	62.15	38.62	41.69	K.SPFEVNVGPYK.E	208250
0.9999	60.63	37.95	38.22	K.GAGSGGLGLAIEGPSEAK.M	208250
0.999	51.52	38.48	42.99	K.DAGEYTLSIK.F	208250
0.9993	52.51	39.12	40.18	K.FLEHDEGIR.I	208250
0.9978	51.25	38.58	36.07	R.DGTVSIQYEPR.E	208250
0.9994	52.88	39.12	36.73	K.FLEHDEGIR.I	208250
0.9908	46.24	39.14	39.98	K.FLEHDEGIR.I	208250
1	89.25	38.12	44.98	R.VHTEGAGEGQLDIR.V	208250
0.9999	62.38	38.6	33.12	K.LIALVEVLSGK.K	208250
0.9951	48.34	37.78	30.26	K.EVPHAPFNVQAHPTGK.A	208250
1	81.78	38.12	44.21	R.VHTEGAGEGQLDIR.V	208250
0.9999	67.31	38.88	49.25	K.GNVEVSVDDPR.G	208250
1	80.39	38.88	49.89	K.GNVEVSVDDPR.G	208250
0.9982	52.84	37.97	38.4	K.FADHHVEGSPYTIK.V	208250
1	100.42	38.22	31.45	R.EAGAGSLAISVEGPSK.A	208250
1	78.25	38.88	49.92	K.GNVEVSVDDPR.G	208250
0.9975	81.18	38.25	31.9	R.EAGAGSLAISVEGPSK.A	208250
1	70.51	38.33	25.11	R.EAGAGSLAISVEGPSK.A	208250
1	79	38.88	39.07	K.GNVEVSVDDPR.G	208250
0.9905	45.81	37.97	30.98	K.FADHHVEGSPYTIK.V	208250
1	88.62	38.11	57.07	R.VHTEGAGEGQLDIR.V	208250
1	72.25	37.93	31.3	K.SPIAVQVLPHVDVSK.V	208250
0.9973	51.11	37.95	28.49	K.SPIAVQVLPHVDVSK.V	208250
1	82.92	38.17	38.49	R.GVVNEPNIFTIETK.G	208250
1	70.66	38.16	43.42	R.GVVNEPNIFTIETK.G	208250
0.9997	73.94	38.25	31.64	R.EAGAGSLAISVEGPSK.A	208250
1	89.04	38.26	31.97	R.EAGAGSLAISVEGPSK.A	208250
0.9999	62.89	38.15	35.95	R.GVVNEPNIFTIETK.G	208250
0.9999	61.39	38.64	35.96	K.SNTPTHFNVDAR.D	208250
1	72.96	38	33.6	K.SPIAVQVLPHVDVSK.V	208250
1	82.64	37.96	35.06	K.SPIAVQVLPHVDVSK.V	208250
0.9998	57.08	38.63	36.1	K.SNTPTHFNVDAR.D	208250
1	68.97	37.93	32.9	K.SPIAVQVLPHVDVSK.V	208250
0.9991	55.87	37.93	34	K.SPIAVQVLPHVDVSK.V	208250
0.9993	56.23	38.63	33.15	K.SNTPTHFNVDAR.D	208250
0.9951	47.34	36.8	29.09	K.YNDVHIPGSPFQFTVGPLR.D	208250
0.9972	50.46	38.67	38.65	K.SNTPTHFNVDAR.D	208250
0.9994	64.71	37.93	45.52	K.SPIAVQVLPHVDVSK.V	208250
0.9976	46.81	38.27	30.48	R.ERPSVPQTEVGSK.C	208250
0.9995	57.96	38.52	29.03	K.ATYTPDDLGQYK.V	208250
0.9987	49.69	38.64	28.67	K.SNTPTHFNVDAR.D	208250
0.9995	53.09	38.64	35.81	K.SNTPTHFNVDAR.D	208250
0.9987	49.7	38.63	36.08	K.SNTPTHFNVDAR.D	208250
0.9989	50.16	38.63	33.3	K.SNTPTHFNVDAR.D	208250
0.9998	57.97	38.27	34.67	R.ERPSVPQTEVGSK.C	208250
0.9926	50.05	38.48	44.65	K.GLYEC[160.03]SYVPER.G	208250
1	75.56	38.18	27.72	R.HVVM[147.04]VSYGGQEIPK.S	208250
1	63.79	38.17	31.54	R.GVVNEPNIFTIETK.G	208250
1	87.83	38.15	27.62	R.HVVM[147.04]VSYGGQEIPK.S	208250
0.9991	56.6	38.21	30.89	K.IEC[160.03]HDNGDGSADVR.Y	208250
0.998	47.81	38.61	34.39	K.SPFEVNVGPYK.E	208250
1	82.33	38.25	34.98	R.DAGPGDLNVSITNEK.N	208250
1	85.32	38.2	36.2	R.DAGPGDLNVSITNEK.N	208250
1	66.86	38.2	31.97	R.HVVM[147.04]VSYGGQEIPK.S	208250
0.999	54.06	38.06	32.18	K.GAGSGGLGLAIEGPSEAK.M	208250
0.9984	52.32	36.8	34.61	K.YNDVHIPGSPFQFTVGPLR.D	208250
0.9988	54.82	37.95	37.77	K.SPIAVQVLPHVDVSK.V	208250
1	83.26	38.2	30.11	R.HVVM[147.04]VSYGGQEIPK.S	208250
0.9918	48.52	37.94	40.05	K.SPIAVQVLPHVDVSK.V	208250
0.999	55.61	37.93	34.55	K.SPIAVQVLPHVDVSK.V	208250
0.996	45.45	38.89	35.37	R.YVDANSVR.A	208250
1	86.99	38.11	45.23	R.VHTEGAGEGQLDIR.V	208250
0.9998	62.41	38.55	37.53	R.DGTVSIQYEPR.E	208250
1	72.81	38.11	38.61	R.VHTEGAGEGQLDIR.V	208250
1	92.09	38.11	43.18	R.VHTEGAGEGQLDIR.V	208250
0.9942	45.07	39.93	42.18	R.ISPVSDAR.K	208250
1	79.32	38.2	27	R.HVVM[147.04]VSYGGQEIPK.S	208250
1	64.75	38.3	33.64	K.GVPEVIVLDPAGQR.N	208250
1	72.93	38.37	33.6	K.GVPEVIVLDPAGQR.N	208250
1	65.68	38.88	37.24	K.GNVEVSVDDPR.G	208250
0.9988	50.25	39.12	38.9	K.FLEHDEGIR.I	208250
0.9959	49.33	39.14	35.15	K.FLEHDEGIR.I	208250
0.9999	60.39	38.88	35.75	K.GNVEVSVDDPR.G	208250
0.9935	43.35	38.62	35.03	K.SPFEVNVGPYK.E	208250
0.9937	44.29	38.64	42.99	R.VIGPGGSNEAVK.L	208250
0.9909	45.66	38.55	40.41	K.DAGEYTLSIK.F	208250
0.9997	55.6	38.4	34.81	K.FADQFIPGSPFK.V	208250
0.997	46.82	38.64	42.68	R.VIGPGGSNEAVK.L	208250
0.9928	46.69	38.68	36.73	K.APLAVDIR.S	208250
0.9994	56.61	38.68	37.1	K.APLAVDIR.S	208250
0.9997	55.34	38.6	38.37	R.VIGPGGSNEAVK.L	208250
0.9999	66.3	38.52	44.02	K.SPFEVNVGPYK.E	208250
0.9981	48.15	38.64	34.25	K.SPFEVNVGPYK.E	208250
0.9996	54.11	38.4	37.1	K.FADQFIPGSPFK.V	208250
0.9951	44.62	38.81	30.09	R.DEVDALHSR.W	209558
0.9997	71.2	37.71	40.16	K.INEKPQVITDYEAGR.G	209727
0.9996	60.39	37.74	35.15	K.INEKPQVITDYEAGR.G	209727
0.9996	71.96	37.69	41.48	K.INEKPQVITDYEAGR.G	209727
0.9934	43.4	38.73	41.82	K.DKPLVLQFTVK.H	210624
1	72.32	37.39	24.72	K.AGTIFDNVLVTDDVAEAK.K	210624
1	89.74	37.39	26.03	K.AGTIFDNVLVTDDVAEAK.K	210624
1	115.74	37.39	35.43	K.AGTIFDNVLVTDDVAEAK.K	210624
1	68.23	37.39	27.43	K.AGTIFDNVLVTDDVAEAK.K	210624
0.9977	47.32	38.62	33.73	K.KIGDELWTATSK.A	210624
0.9999	76.01	39.02	52.49	K.DLGIQTSQDAR.F	210624
1	78.76	38.96	47.14	K.DLGIQTSQDAR.F	210624
1	115.46	37.32	31.58	K.AGTIFDNVLVTDDVAEAK.K	210624
0.9996	56.24	38.65	44.1	K.DKPLVLQFTVK.H	210624
0.9921	46.34	38.69	38.13	K.DKPLVLQFTVK.H	210624
0.9946	47.34	37.17	33.77	K.AGTIFDNVLVTDDVAEAKK.I	210624
1	62.51	37.47	27.53	K.VESGDLESDWDFLPAK.T	210624
1	88.04	37.67	35.13	R.ATLVQISNTGYTTFLK.A	211890
0.9999	73.38	38.62	37.48	K.GISGVEQANINR.Q	211890
0.9999	58.92	38.62	38.84	K.GISGVEQANINR.Q	211890
0.999	50.5	38.66	32.36	K.GISGVEQANINR.Q	211890
1	89.2	37.66	34.57	R.ATLVQISNTGYTTFLK.A	211890
1	65.9	38.18	28.44	K.VAESVDSSSSDSDR.Y	211890
0.9995	54.09	38.62	35.72	K.GISGVEQANINR.Q	211890
1	87.63	38.18	34.17	K.VAESVDSSSSDSDR.Y	211890
1	78.78	38.19	33.88	K.VAESVDSSSSDSDR.Y	211890
1	79.09	38.15	29.51	K.VAESVDSSSSDSDR.Y	211890
1	85.89	38.18	31.11	K.VAESVDSSSSDSDR.Y	211890
1	72.28	38.18	31.48	K.VAESVDSSSSDSDR.Y	211890
1	74.66	38.21	32.98	R.ALTPYEQLDAADNK.E	211890
0.9977	47.47	38.79	37.49	K.EATTILFSR.N	211890
1	90.25	38.15	33.26	K.VAESVDSSSSDSDR.Y	211890
0.9997	56.42	38.82	36.74	K.EATTILFSR.N	211890
0.9966	53.59	38.62	49.85	K.GISGVEQANINR.Q	211890
1	84.86	37.56	34.1	K.SNILNSIIDIQEM[147.04]ANR.L	211890
0.9909	43.32	38.82	43.4	K.EATTILFSR.N	211890
0.9988	54.22	37.53	33.97	K.SNILNSIIDIQEM[147.04]ANR.L	211890
0.9992	55.35	36.58	33	R.KLNSALDEGTSPSVPPESQSGK.V	211890
0.9951	44.79	38.82	32.93	K.EATTILFSR.N	211890
0.9926	43.07	38.82	37.17	K.EATTILFSR.N	211890
1	74.04	38.24	34.19	K.VAESVDSSSSDSDR.Y	211890
1	83.41	38.18	29.57	K.VAESVDSSSSDSDR.Y	211890
0.9941	53.46	39.19	51.93	K.FISFPLQR.V	211890
0.9955	44.95	38.82	37.33	K.EATTILFSR.N	211890
0.9912	59.39	36.92	33.93	K.VAESVDSSSSDSDRYYNDK.Y	211890
0.9997	61.1	38.62	40.62	K.GISGVEQANINR.Q	211890
0.9999	62.88	38.62	43.71	K.GISGVEQANINR.Q	211890
0.9996	54.68	38.82	34.63	K.EATTILFSR.N	211890
0.9992	52.13	38.62	40.62	K.GISGVEQANINR.Q	211890
0.9933	47.66	38.61	32.24	K.EATTILFSR.N	211890
0.9996	53.88	38.62	36.64	K.GISGVEQANINR.Q	211890
0.9915	65.26	38.49	51.86	K.GISGVEQANINR.Q	211890
0.9998	66.54	38.62	50.16	K.GISGVEQANINR.Q	211890
1	69.75	38.63	42.99	K.GISGVEQANINR.Q	211890
0.9998	58.27	38.62	36.13	K.GISGVEQANINR.Q	211890
0.9945	44.24	38.82	36.92	K.EATTILFSR.N	211890
1	71.64	38.62	37.19	K.GISGVEQANINR.Q	211890
0.9916	42.26	38.53	32.92	R.AVAEPGIQLK.L	213033
0.9959	53.71	36.86	42.61	K.GAEIVQTM[147.04]NSDPGLAVGFHR.F	213033
0.9967	45.94	38.59	36.26	R.AVAEPGIQLK.L	213033
0.9997	60.08	36.86	33.14	K.GAEIVQTM[147.04]NSDPGLAVGFHR.F	213033
0.9998	63.37	36.86	32.59	K.GAEIVQTM[147.04]NSDPGLAVGFHR.F	213033
0.9944	43.79	38.54	34.32	K.IVLDSSVFSDHR.N	213575
0.9923	52.68	38.4	30.02	K.NNRPAEGPLQTR.L	213575
0.9989	55.68	38.4	33.69	K.NNRPAEGPLQTR.L	213575
0.9984	52.51	38.63	34.33	R.NNLAGAEELFVR.K	213575
1	69.08	38.28	40.91	R.NLQNLLILTAIK.A	213575
1	64.25	38.23	38.94	R.NLQNLLILTAIK.A	213575
0.9995	59.99	38.4	35.22	K.NNRPAEGPLQTR.L	213575
0.9997	79.73	37.02	57.61	R.LADLEEFIAGPNHADIQR.I	213575
1	76.51	37.02	43.46	R.LADLEEFIAGPNHADIQR.I	213575
0.9998	61.74	37.02	34.98	R.LADLEEFIAGPNHADIQR.I	213575
0.9999	60.68	38.91	35.93	K.AQLQQGLVK.E	213575
0.9908	42.01	38.6	35.77	R.NNLAGAEELFVR.K	213575
0.9993	59.24	38.04	32.44	K.LNTAPVIM[147.04]HFPAK.G	213631
1	83.81	38.04	43.4	K.LFINGQFVDSQSGK.T	215225
0.9934	64.23	38.46	31.75	K.EEIFGPVQQIM[147.04]K.F	215225
0.9999	59.43	38.48	32.16	K.EEIFGPVQQIM[147.04]K.F	215225
0.9998	60.48	38.42	33.18	K.EEIFGPVQQIM[147.04]K.F	215225
1	68.75	38.27	32.08	K.SPIVVFPDVDLDK.A	215225
1	73.52	38.07	29.34	K.DAVFDIYGAM[147.04]YALK.Y	215225
1	69.45	38.06	29.51	K.DAVFDIYGAM[147.04]YALK.Y	215225
0.9999	65.82	38.07	30.99	K.DAVFDIYGAM[147.04]YALK.Y	215225
0.9988	53.7	38.35	29.67	K.SPIVVFPDVDLDK.A	215225
0.9987	49.84	38.87	34.99	K.IAFTGSTAVGK.L	215225
0.9992	52.06	38.87	36.51	K.IAFTGSTAVGK.L	215225
0.9977	49.86	36	35.74	R.KLGDPFGEVDQGPQVSELQFNR.I	215225
0.995	47.98	36	37.64	R.KLGDPFGEVDQGPQVSELQFNR.I	215225
1	80.91	38.04	42.68	K.LFINGQFVDSQSGK.T	215225
0.9901	51.28	36.45	27.67	K.LSPELSDIM[147.04]GTESM[147.04]PRPEVVK.K	217355
0.9978	50.37	36.43	33.57	K.LSPELSDIM[147.04]GTESM[147.04]PRPEVVK.K	217355
0.9986	53.94	37.07	31.52	R.TPTSATFDSPESHISVAQR.L	218706
0.9999	67.26	37.07	26.65	R.TPTSATFDSPESHISVAQR.L	218706
0.9902	44.83	37.07	32.56	R.TPTSATFDSPESHISVAQR.L	218706
0.9979	51.31	37.07	27.14	R.TPTSATFDSPESHISVAQR.L	218706
0.9962	46.04	39.32	40.95	K.LVALTNQR.N	218819
0.9949	55.06	38.64	36.15	R.GKDEISAQNLM[147.04]K.K	218819
0.9994	53.57	39.21	35.43	K.LADTGDLFR.F	218819
1	76.48	36.19	32.76	R.VQAVVAVAQELEAENYHDIDR.I	218819
0.9993	56.36	39.18	38.96	K.LADTGDLFR.F	218819
0.9997	60.76	39.04	38.49	K.LADTGDLFR.F	218819
1	81.95	36.2	30.33	R.VQAVVAVAQELEAENYHDIDR.I	218819
1	68.29	38.88	40.5	R.LEDEGHFAADK.A	218819
0.9948	53.68	39.06	47.82	R.DTETIGTER.V	218819
0.9961	62.67	38.69	55.67	K.FGSSGTISR.H	219379
1	67.86	38.39	34.22	R.FVPNDVINAISNK.L	219379
0.9997	67.86	38.45	35.24	R.FVPNDVINAISNK.L	219379
1	95.42	37.82	42.17	R.INELTTVNVNLTSIR.V	219409
1	87.49	38.59	35.9	R.LEEVETNALVSSK.R	219409
0.9992	52.12	39.2	39.14	R.LSTENIELTK.E	219409
0.9998	57.58	38.06	25.77	R.LQAM[147.04]QQELEEM[147.04]R.A	219409
1	89.37	38.15	37.66	R.VTELEEQISALISK.C	219409
1	79.75	37.78	51.98	R.INELTTVNVNLTSIR.V	219409
1	77.47	38.64	36.06	R.AAEQM[147.04]AEDASAR.I	219409
0.9991	51.47	38.88	35.62	K.NVSLLQDSVEK.L	219409
0.9997	56.6	38.88	32.44	R.LVQEDLETER.E	219409
0.9999	59.55	38.06	33.05	R.LQAM[147.04]QQELEEM[147.04]R.A	219409
0.9999	63.77	39.03	44.66	R.VQLEEEAEAR.L	219409
1	97.01	37.8	38.28	R.LEEAEGGAGNQLEINK.K	219409
0.9999	60.19	39.03	42.98	R.VQLEEEAEAR.L	219409
0.9996	56.16	39.01	43.87	R.VQLEEEAEAR.L	219409
0.9989	55.7	39.03	47.69	R.VQLEEEAEAR.L	219409
0.9998	61.75	38.87	31.85	R.LVQEDLETER.E	219409
0.9999	60.59	39.2	40.69	R.LSTENIELTK.E	219409
0.9942	104.95	37.8	41.63	R.LEEAEGGAGNQLEINK.K	219409
1	77.34	38.58	30.56	R.AAEQM[147.04]AEDASAR.I	219409
1	89.57	37.76	39.42	R.LEEAEGGAGNQLEINK.K	219409
1	76.62	37.82	42.61	R.INELTTVNVNLTSIR.V	219409
0.9902	47.52	38.28	36.7	R.RAAEQM[147.04]AEDASAR.I	219409
0.9906	46.11	38.24	34.27	R.RAAEQM[147.04]AEDASAR.I	219409
1	73.58	38.57	33.37	R.AAEQM[147.04]AEDASAR.I	219409
1	76.59	38.54	30.78	R.AAEQM[147.04]AEDASAR.I	219409
1	81.31	39.03	49.68	R.VQLEEEAEAR.L	219409
0.9998	58.86	39.2	37.61	R.LSTENIELTK.E	219409
1	77.62	38.58	30.58	R.AAEQM[147.04]AEDASAR.I	219409
1	67.42	39.2	44.02	R.LSTENIELTK.E	219409
0.9998	58.74	38.88	31.54	R.LVQEDLETER.E	219409
0.9998	57.61	38.88	33.45	R.LVQEDLETER.E	219409
1	77.65	38.58	36.11	R.AAEQM[147.04]AEDASAR.I	219409
1	96.08	37.23	26.16	K.M[147.04]M[147.04]ITITELEM[147.04]TLDVANK.N	219409
0.9931	47.41	38.25	34.83	R.RAAEQM[147.04]AEDASAR.I	219409
0.9987	54.81	38.28	39.09	R.RAAEQM[147.04]AEDASAR.I	219409
1	68.33	39.03	45.52	R.VQLEEEAEAR.L	219409
1	83.82	37.82	39.42	R.INELTTVNVNLTSIR.V	219409
1	90.95	38.57	34.7	R.AAEQM[147.04]AEDASAR.I	219409
1	77.33	38.57	36.05	R.AAEQM[147.04]AEDASAR.I	219409
1	72.48	38.57	31.05	R.AAEQM[147.04]AEDASAR.I	219409
0.9999	61.66	38.84	30.79	R.LVQEDLETER.E	219409
0.9998	57.72	38.06	25.47	R.LQAM[147.04]QQELEEM[147.04]R.A	219409
0.9948	52.15	37.13	41.99	R.STLEGSLHSVEIELESVR.V	219409
1	75.18	39.03	42.67	R.VQLEEEAEAR.L	219409
0.9997	60.11	38.81	36.77	K.VSYENISYLK.N	219409
0.9988	49.53	38.36	37.91	K.QM[147.04]SIEIDQLNSR.L	219409
0.9999	63.31	38.88	39.51	R.LVQEDLETER.E	219409
0.9997	58.53	38.15	33.87	K.LDELTALYDASQR.D	219409
1	63.68	38.21	34.71	K.LDELTALYDASQR.D	219409
0.9988	57.7	39.11	45.83	R.VQLEEEAEAR.L	219409
0.9983	49.02	39.03	38.75	R.VQLEEEAEAR.L	219409
0.9955	65.02	37.74	54.24	R.RLQAM[147.04]QQELEEM[147.04]R.A	219409
0.9987	49.12	38.2	39.38	K.LDELTALYDASQR.D	219409
1	74	38.56	30.66	R.AAEQM[147.04]AEDASAR.I	219409
0.9908	58.85	37.76	50.81	R.RLQAM[147.04]QQELEEM[147.04]R.A	219409
0.9998	59.12	39.03	43.51	R.VQLEEEAEAR.L	219409
0.9977	59.61	38.28	46.26	R.RAAEQM[147.04]AEDASAR.I	219409
0.9946	48.38	38.28	34.23	R.RAAEQM[147.04]AEDASAR.I	219409
0.9931	47.63	38.28	36.23	R.RAAEQM[147.04]AEDASAR.I	219409
1	76.64	38.52	44.38	R.LEEVETNALVSSK.R	219409
0.9996	54.4	38.88	33.15	R.LVQEDLETER.E	219409
0.9999	79.88	37.75	35.04	K.SKLDELTALYDASQR.D	219409
1	86.54	38.61	39.11	R.LEEVETNALVSSK.R	219409
0.9955	71.1	38.58	39.22	R.LEEVETNALVSSK.R	219409
0.9998	58.32	39.06	35.74	R.VQLEEEAEAR.L	219409
1	86.96	38.18	35.6	R.VTELEEQISALISK.C	219409
0.9999	62.76	39.03	44.27	R.VQLEEEAEAR.L	219409
1	76.71	39.03	43.43	R.VQLEEEAEAR.L	219409
0.9986	66.44	37.51	44.46	R.DKADLSVM[147.04]VIQLQER.L	219409
1	74.36	38.18	32.71	R.VTELEEQISALISK.C	219409
0.9981	87.45	38.16	33.65	R.VTELEEQISALISK.C	219409
0.9998	57.39	38.7	29.18	K.VSYENISYLK.N	219409
0.9998	57.29	38.69	29.05	K.VSYENISYLK.N	219409
0.996	48.53	37.13	30.35	R.STLEGSLHSVEIELESVR.V	219409
0.9987	53.49	37.13	37.21	R.STLEGSLHSVEIELESVR.V	219409
1	85.78	37.68	36.36	K.SKLDELTALYDASQR.D	219409
0.9998	57.46	38.69	29.11	K.VSYENISYLK.N	219409
1	85.83	37.75	38.91	K.SKLDELTALYDASQR.D	219409
1	76.14	37.77	39.67	K.SKLDELTALYDASQR.D	219409
1	70.34	37.92	33.1	R.QLQITM[147.04]DQYGVAQR.R	219409
0.9908	42.42	39	40.18	R.VQLEEEAEAR.L	219409
0.9993	56.05	37.13	36.34	R.STLEGSLHSVEIELESVR.V	219409
0.9977	50.89	37.13	35.76	R.STLEGSLHSVEIELESVR.V	219409
0.9972	50.67	37.14	38	R.STLEGSLHSVEIELESVR.V	219409
0.9998	62.32	37.06	31.99	K.LLEDVHLESEETAHM[147.04]LR.K	219409
0.9987	55.07	38.28	39.36	R.RAAEQM[147.04]AEDASAR.I	219409
0.9928	53.02	37.77	33.67	K.SKLDELTALYDASQR.D	219409
0.9982	59.4	37.51	38	R.DKADLSVM[147.04]VIQLQER.L	219409
0.9999	63.47	39.03	45.1	R.VQLEEEAEAR.L	219409
0.9914	42.69	39.03	38.33	R.VQLEEEAEAR.L	219409
0.9951	51.45	38.28	41.05	R.RAAEQM[147.04]AEDASAR.I	219409
1	70.31	39.03	46.98	R.VQLEEEAEAR.L	219409
1	75.6	39.03	44.04	R.VQLEEEAEAR.L	219409
1	74.66	38.57	36.67	R.AAEQM[147.04]AEDASAR.I	219409
0.9999	60.44	39.2	40.52	R.LSTENIELTK.E	219409
0.9963	45.8	38.6	36.29	K.NQISSQFEDLR.R	219409
1	73.92	38.2	33.24	K.LDELTALYDASQR.D	219409
1	81.24	38.2	37.1	K.LDELTALYDASQR.D	219409
0.9998	61.38	38.16	28.35	K.LDELTALYDASQR.D	219409
0.999	58.17	39.12	44.84	R.VQLEEEAEAR.L	219409
0.9988	57.66	39.16	45.87	R.VQLEEEAEAR.L	219409
0.9994	62.34	39.16	47.3	R.VQLEEEAEAR.L	219409
1	76.2	37.89	25.54	R.QLQITM[147.04]DQYGVAQR.R	219409
0.9999	67.14	39.08	42.5	R.VQLEEEAEAR.L	219409
0.9993	58.38	37.13	39.64	R.STLEGSLHSVEIELESVR.V	219409
0.9958	45.43	39.03	40.17	R.VQLEEEAEAR.L	219409
0.9982	57.96	36.21	36.19	R.LQAM[147.04]QQELEEM[147.04]RANM[147.04]EAALR.A	219409
0.9977	51.87	37.05	38.38	K.LLEDVHLESEETAHM[147.04]LR.K	219409
1	67.35	38.37	39.99	K.QM[147.04]SIEIDQLNSR.L	219409
0.9996	54.32	38.37	40.73	K.QM[147.04]SIEIDQLNSR.L	219409
0.9993	54.39	38.38	40.44	K.QM[147.04]SIEIDQLNSR.L	219409
0.9913	45.27	37.06	31.92	K.LLEDVHLESEETAHM[147.04]LR.K	219409
0.9991	54.97	37.06	32.07	K.LLEDVHLESEETAHM[147.04]LR.K	219409
0.994	52.32	39.15	47.04	R.LSTENIELTK.E	219409
0.999	51.36	39.2	31.06	R.LSTENIELTK.E	219409
0.9999	61.38	38.7	36.83	K.VSYENISYLK.N	219409
0.9998	57.52	38.7	36.09	K.VSYENISYLK.N	219409
0.9957	45.52	39.22	33.08	R.LSTENIELTK.E	219409
0.9998	57.48	39.2	41.07	R.LSTENIELTK.E	219409
0.9996	70.26	37.77	37.14	K.SKLDELTALYDASQR.D	219409
1	86.58	37.74	41.76	K.SKLDELTALYDASQR.D	219409
1	92.86	37.75	37.09	K.SKLDELTALYDASQR.D	219409
1	93.34	37.76	41.75	K.SKLDELTALYDASQR.D	219409
1	99.59	38.18	35.34	R.VTELEEQISALISK.C	219409
1	112.72	38.15	34.29	R.VTELEEQISALISK.C	219409
1	107.86	38.17	30.66	R.VTELEEQISALISK.C	219409
1	69.99	39.2	44.2	R.LSTENIELTK.E	219409
1	78.87	38.59	31.45	R.LEEVETNALVSSK.R	219409
0.9992	51.11	38.06	31.29	R.LQAM[147.04]QQELEEM[147.04]R.A	219409
0.9998	57.49	38.06	27.04	R.LQAM[147.04]QQELEEM[147.04]R.A	219409
0.9995	52.88	38.06	23.11	R.LQAM[147.04]QQELEEM[147.04]R.A	219409
1	66.65	38.58	28.79	R.AAEQM[147.04]AEDASAR.I	219409
1	67.04	38.58	36.71	R.AAEQM[147.04]AEDASAR.I	219409
0.9987	60.39	38.25	37.73	R.VRDIELELDEER.R	219409
1	75.16	38.58	32.61	R.AAEQM[147.04]AEDASAR.I	219409
1	82.13	38.15	29.06	R.VTELEEQISALISK.C	219409
1	81.19	38.17	32.83	R.VTELEEQISALISK.C	219409
1	83.1	38.17	28.25	R.VTELEEQISALISK.C	219409
0.9981	64.84	36.43	44.3	K.FQQELFELM[147.04]SQVESANKDR.A	219409
1	64.23	38.58	36.01	R.AAEQM[147.04]AEDASAR.I	219409
1	73.06	37.94	28.61	R.QLQITM[147.04]DQYGVAQR.R	219409
1	70.17	38.47	34.42	R.AAEQM[147.04]AEDASAR.I	219409
0.9999	64.71	38.47	33.98	R.AAEQM[147.04]AEDASAR.I	219409
0.9989	51.76	38.88	36.02	R.LVQEDLETER.E	219409
1	77.48	38.55	34.15	R.AAEQM[147.04]AEDASAR.I	219409
1	68.89	38.58	34.15	R.AAEQM[147.04]AEDASAR.I	219409
0.9999	60.56	39.2	43.52	R.LSTENIELTK.E	219409
0.9997	60.42	38.78	34.44	K.VSYENISYLK.N	219409
1	64.44	38.57	29.74	R.AAEQM[147.04]AEDASAR.I	219409
0.9999	60.56	38.71	36.6	K.VSYENISYLK.N	219409
0.9999	63.56	39.2	40.57	R.LSTENIELTK.E	219409
1	108.42	38.18	38.97	R.VTELEEQISALISK.C	219409
1	117.77	38.19	40.71	R.VTELEEQISALISK.C	219409
0.9989	50.17	38.58	27.9	R.AAEQM[147.04]AEDASAR.I	219409
1	63.94	38.29	30.18	K.GLGITFVSDENDAK.V	219465
0.9998	57.28	39.17	38.6	R.ILVATDLFGR.G	219465
1	80.21	39.2	35.14	R.ILVATDLFGR.G	219465
1	67.43	39.2	39.72	R.ILVATDLFGR.G	219465
1	73.62	39.2	40.86	R.ILVATDLFGR.G	219465
1	75.9	39.11	43.93	R.ILVATDLFGR.G	219465
0.9999	63.05	35.67	36.56	K.AGTPFGQAPVLEVDGKPLAQSNTIAR.Y	219658
0.9999	66.57	38.3	33.85	R.FGDSVIDNSPHLK.K	219658
0.9941	48.12	38.32	32.85	R.FGDSVIDNSPHLK.K	219658
0.9938	45.35	35.67	28.27	K.AGTPFGQAPVLEVDGKPLAQSNTIAR.Y	219658
0.9939	47.13	37.52	35.25	K.LNEEITSRPLDELM[147.04]GK.Q	219769
1	69.26	38.64	43.62	K.NAENEVLAVIK.K	219769
0.9999	64.91	38.76	41.02	K.NAENEVLAVIK.K	219769
0.9999	59.39	38.89	40.74	R.AVVIHQLPDDR.A	219769
0.9979	50.48	39.24	44.81	K.IEIFPAQQK.V	219769
0.9971	49.91	37.11	35.71	K.VPSNLNLEGIERPITVDR.L	219769
0.9996	54.95	38.89	38.32	R.AVVIHQLPDDR.A	219769
0.9996	57.63	37.26	29.05	K.VNVNGM[147.04]EISVSSESYTVK.N	219769
0.9994	56.77	36.99	34.01	K.TADNFIEVDSPM[147.04]SHM[147.04]IR.V	219769
0.9947	54.01	38.89	33.09	R.AVVIHQLPDDR.A	219769
0.9998	61.63	36.99	34.45	K.TADNFIEVDSPM[147.04]SHM[147.04]IR.V	219769
0.9995	67.28	37	37.16	K.TADNFIEVDSPM[147.04]SHM[147.04]IR.V	219769
0.9957	45.6	39.23	40.2	K.IEIFPAQQK.V	219769
0.9996	68.16	37	32	K.TADNFIEVDSPM[147.04]SHM[147.04]IR.V	219769
0.9966	57	37.09	30.17	K.VPSNLNLEGIERPITVDR.L	219769
0.9939	51.26	37.52	41.68	K.LNEEITSRPLDELM[147.04]GK.Q	219769
1	72.79	38.66	44.74	K.NAENEVLAVIK.K	219769
0.996	45.26	38.71	40.83	R.SVSYIGNIK.T	219769
0.9995	53.54	38.71	39.08	R.SVSYIGNIK.T	219769
1	80.74	38.66	48.36	K.NAENEVLAVIK.K	219769
0.9996	55.79	38.71	37.97	R.SVSYIGNIK.T	219769
1	65.02	38.66	43.53	K.NAENEVLAVIK.K	219769
1	72.35	38.65	47.71	K.NAENEVLAVIK.K	219769
0.9993	55.23	37.88	37.62	K.SDTVFGISDVSPLLPK.F	219769
1	72.72	37.83	29.73	K.SDTVFGISDVSPLLPK.F	219769
1	97.64	37.82	35.49	K.SDTVFGISDVSPLLPK.F	219769
0.9968	46.76	39.34	34.76	R.GVIYGLEPGR.H	219769
1	99.56	37.81	39.84	K.SDTVFGISDVSPLLPK.F	219769
0.9921	43.34	39.34	30.31	R.GVIYGLEPGR.H	219769
0.9998	62.33	37.09	32.64	K.VPSNLNLEGIERPITVDR.L	219769
0.9994	52.87	38.71	38.24	R.SVSYIGNIK.T	219769
0.9999	62.11	37.84	38.18	K.SDTVFGISDVSPLLPK.F	219769
1	72.47	38.71	38.3	R.SVSYIGNIK.T	219769
1	82.01	37.85	38.31	K.SDTVFGISDVSPLLPK.F	219769
1	86.26	37.85	39.79	K.SDTVFGISDVSPLLPK.F	219769
0.9998	58.75	39.38	38.29	K.VVTVLLNK.E	219769
0.9998	57.89	39.23	36.32	K.VVTVLLNK.E	219769
1	68.25	39.18	46.47	K.VVTVLLNK.E	219769
0.996	48.37	36.99	37.08	K.TADNFIEVDSPM[147.04]SHM[147.04]IR.V	219769
1	81.5	38.66	44.22	K.NAENEVLAVIK.K	219769
1	76.57	38.66	44.7	K.NAENEVLAVIK.K	219769
1	76.16	38.65	47.13	K.NAENEVLAVIK.K	219769
1	76.52	38.65	43.53	K.NAENEVLAVIK.K	219769
1	93.8	37.22	35.67	K.VNVNGM[147.04]EISVSSESYTVK.N	219769
0.9997	57.71	37.26	33.91	K.VNVNGM[147.04]EISVSSESYTVK.N	219769
0.9999	64.99	38.75	43.96	K.NAENEVLAVIK.K	219769
0.9999	80.35	38.66	60.53	K.NAENEVLAVIK.K	219769
1	65.05	38.64	38.59	K.NAENEVLAVIK.K	219769
0.997	49.74	37.11	37.14	K.VPSNLNLEGIERPITVDR.L	219769
1	86.75	38.59	37.34	K.LM[147.04]VEQASITSPVK.I	219769
0.9999	68.88	38.52	39.54	K.LM[147.04]VEQASITSPVK.I	219769
1	72.96	38.59	34.65	K.LM[147.04]VEQASITSPVK.I	219769
0.9943	44.12	38.91	38.1	K.EVVVLASPIHR.G	219769
0.9993	51.18	37.83	28.65	K.SDTVFGISDVSPLLPK.F	219769
1	80.37	38.66	53.57	K.NAENEVLAVIK.K	219769
1	97.87	37.11	38.27	K.VPSNLNLEGIERPITVDR.L	219769
1	77.64	37.11	41.68	K.VPSNLNLEGIERPITVDR.L	219769
0.9925	54.9	37.26	28.58	K.VNVNGM[147.04]EISVSSESYTVK.N	219769
1	77.61	37.99	39.29	R.IIGC[160.03]TSAEGNFIVQR.I	219769
0.9918	49.69	36.92	41.24	K.TADNFIEVDSPM[147.04]SHM[147.04]IR.V	219769
1	73.24	37.99	32.89	R.IIGC[160.03]TSAEGNFIVQR.I	219769
0.9944	46.97	36.99	36.82	K.TADNFIEVDSPM[147.04]SHM[147.04]IR.V	219769
0.9988	53.63	36.99	26.41	K.TADNFIEVDSPM[147.04]SHM[147.04]IR.V	219769
0.9989	54.18	36.99	31.55	K.TADNFIEVDSPM[147.04]SHM[147.04]IR.V	219769
0.9982	50.59	39.24	43.63	K.IEIFPAQQK.V	219769
0.9923	42.81	38.71	34.18	R.SVSYIGNIK.T	219769
0.9975	47.66	39.24	39.02	K.IEIFPAQQK.V	219769
0.9986	49.41	38.71	36.54	R.SVSYIGNIK.T	219769
1	83.56	38.66	45	K.NAENEVLAVIK.K	219769
0.9972	50.57	38.77	32.9	R.AVVIHQLPDDR.A	219769
1	77.03	38.66	51.54	K.NAENEVLAVIK.K	219769
0.9963	46.27	39.24	38.91	K.IEIFPAQQK.V	219769
0.9993	53.1	39.45	36.37	R.GVIYGLEPGR.H	219769
0.994	46.53	36.83	33.56	R.KVPSNLNLEGIERPITVDR.L	219769
0.9979	56.77	36.83	43.08	R.KVPSNLNLEGIERPITVDR.L	219769
0.9914	61.96	38.76	58.1	K.NAENEVLAVIK.K	219769
0.9985	49.31	38.86	40.24	R.AVVIHQLPDDR.A	219769
0.9994	52.77	38.89	34.16	R.AVVIHQLPDDR.A	219769
0.9987	53.02	39.41	45.66	R.GVIYGLEPGR.H	219769
0.9915	62.42	38.76	58.54	K.NAENEVLAVIK.K	219769
0.9996	54.58	39.34	37.68	R.GVIYGLEPGR.H	219769
0.9996	54.89	38.89	35.57	R.AVVIHQLPDDR.A	219769
0.996	45.18	38.66	33.04	K.NAENEVLAVIK.K	219769
0.9993	63.54	38.86	40.4	R.FNTDKIEQR.I	219769
0.9989	61.69	38.87	40.11	R.FNTDKIEQR.I	219769
0.9997	58.09	38.66	43.87	K.NAENEVLAVIK.K	219769
0.9995	54.37	39.18	36.07	K.VVTVLLNK.E	219769
0.999	57.14	38.66	44.68	K.NAENEVLAVIK.K	219769
0.9999	67.26	38.64	50.12	K.NAENEVLAVIK.K	219769
0.9995	55.43	38.62	43.77	K.NAENEVLAVIK.K	219769
0.9983	60.41	39.45	46.03	K.VVTVLLNK.E	219769
0.9995	58.21	36.93	36.16	K.TADNFIEVDSPM[147.04]SHM[147.04]IR.V	219769
0.9911	42.77	39.24	39.81	K.IEIFPAQQK.V	219769
0.9946	50.94	39.24	49.01	K.IEIFPAQQK.V	219769
1	64.19	38.59	34.34	K.LM[147.04]VEQASITSPVK.I	219769
0.9926	55	38.87	42.85	R.FNTDKIEQR.I	219769
0.9999	60.15	38.59	33.85	K.LM[147.04]VEQASITSPVK.I	219769
0.9973	46.98	38.89	30.22	R.AVVIHQLPDDR.A	219769
1	70.32	38.59	33.6	K.LM[147.04]VEQASITSPVK.I	219769
1	73.57	38.59	38.14	K.LM[147.04]VEQASITSPVK.I	219769
1	72.46	38.59	36.31	K.LM[147.04]VEQASITSPVK.I	219769
1	77.32	37.99	36.97	R.IIGC[160.03]TSAEGNFIVQR.I	219769
0.9999	88	37.98	37.22	R.IIGC[160.03]TSAEGNFIVQR.I	219769
1	68.04	37.99	33.83	R.IIGC[160.03]TSAEGNFIVQR.I	219769
1	74.66	37.99	37.89	R.IIGC[160.03]TSAEGNFIVQR.I	219769
1	71.5	37.93	39.48	R.IIGC[160.03]TSAEGNFIVQR.I	219769
0.9999	59.31	38.42	34.57	K.NAENEVLAVIKK.T	219769
0.994	47.18	38.43	31.5	K.NAENEVLAVIKK.T	219769
0.9931	46.63	38.41	29.46	K.NAENEVLAVIKK.T	219769
1	77.27	38.6	31.02	K.LM[147.04]VEQASITSPVK.I	219769
1	86.04	37.99	46.4	R.IIGC[160.03]TSAEGNFIVQR.I	219769
1	83.21	37.88	44.1	R.IIGC[160.03]TSAEGNFIVQR.I	219769
0.999	54.66	38.82	41.19	K.EVVVLASPIHR.G	219769
0.9978	47.83	38.91	40.16	K.EVVVLASPIHR.G	219769
0.9999	59.59	38.42	30.99	K.NAENEVLAVIKK.T	219769
0.9995	58.5	37.11	36.97	K.VPSNLNLEGIERPITVDR.L	219769
0.994	46.79	37.11	30.55	K.VPSNLNLEGIERPITVDR.L	219769
0.9926	45.65	36.83	30.4	R.KVPSNLNLEGIERPITVDR.L	219769
0.9944	46.94	36.99	36.81	K.TADNFIEVDSPM[147.04]SHM[147.04]IR.V	219769
0.9993	56.3	36.99	35.2	K.TADNFIEVDSPM[147.04]SHM[147.04]IR.V	219769
0.9992	55.56	36.99	30.46	K.TADNFIEVDSPM[147.04]SHM[147.04]IR.V	219769
0.9992	55.44	36.99	36.47	K.TADNFIEVDSPM[147.04]SHM[147.04]IR.V	219769
0.9999	69.58	36.99	40.34	K.TADNFIEVDSPM[147.04]SHM[147.04]IR.V	219769
0.9962	45.67	38.89	33.17	R.AVVIHQLPDDR.A	219769
0.9988	49.73	38.42	38.37	K.NAENEVLAVIKK.T	219769
0.9964	57.06	38.87	42.51	R.FNTDKIEQR.I	219769
0.9906	42.24	38.86	30.53	R.AVVIHQLPDDR.A	219769
0.9997	55.13	38.42	34.44	K.NAENEVLAVIKK.T	219769
0.9998	57.16	38.42	41.74	K.NAENEVLAVIKK.T	219769
0.9999	61.83	38.42	35.08	K.NAENEVLAVIKK.T	219769
0.9976	55.68	38.42	44.47	K.NAENEVLAVIKK.T	219769
0.9984	48.5	38.42	33.33	K.NAENEVLAVIKK.T	219769
1	63.6	38.59	39.52	K.LM[147.04]VEQASITSPVK.I	219769
0.9965	49.63	38.78	34.27	R.AVVIHQLPDDR.A	219769
0.9999	60.43	38.89	37.98	R.AVVIHQLPDDR.A	219769
0.9982	48.69	38.89	33.06	R.AVVIHQLPDDR.A	219769
0.9991	50.91	38.69	39.39	K.NAENEVLAVIK.K	219769
1	72.3	38.62	47.62	K.NAENEVLAVIK.K	219769
1	75.88	38.62	47.69	K.NAENEVLAVIK.K	219769
0.9999	62.69	38.66	40.31	K.NAENEVLAVIK.K	219769
0.9999	58.91	38.66	33.76	K.NAENEVLAVIK.K	219769
1	75.93	38.66	43.12	K.NAENEVLAVIK.K	219769
0.9958	45.09	38.71	34.64	R.SVSYIGNIK.T	219769
0.9944	43.96	38.7	33.23	R.SVSYIGNIK.T	219769
1	73.66	37.99	45.35	R.IIGC[160.03]TSAEGNFIVQR.I	219769
1	70.61	37.99	41.9	R.IIGC[160.03]TSAEGNFIVQR.I	219769
1	64.4	38.57	30.34	R.ALVTIEGM[147.04]EISGK.L	219769
0.9999	64.04	38.56	28.73	R.ALVTIEGM[147.04]EISGK.L	219769
1	80.27	37.98	40.51	R.IIGC[160.03]TSAEGNFIVQR.I	219769
1	73.48	38.58	33.53	K.LM[147.04]VEQASITSPVK.I	219769
0.9999	62.13	37.92	39.69	R.IIGC[160.03]TSAEGNFIVQR.I	219769
1	71.48	36.8	39.55	R.KVPSNLNLEGIERPITVDR.L	219769
1	68.89	38.59	34.93	K.LM[147.04]VEQASITSPVK.I	219769
0.9951	44.74	38.89	32.25	R.AVVIHQLPDDR.A	219769
0.9995	57.66	38.56	28.24	R.ALVTIEGM[147.04]EISGK.L	219769
1	71.74	38.56	31.6	R.ALVTIEGM[147.04]EISGK.L	219769
0.999	54.59	38.78	41.41	R.AVVIHQLPDDR.A	219769
0.9914	52.69	38.84	44.43	K.EVVVLASPIHR.G	219769
0.9954	50.3	38.83	43.83	K.EVVVLASPIHR.G	219769
0.9925	48.89	38.82	37.66	K.EVVVLASPIHR.G	219769
1	76.61	37.85	39.36	K.SDTVFGISDVSPLLPK.F	219769
1	88.26	37.85	40.35	K.SDTVFGISDVSPLLPK.F	219769
0.9988	50.07	38.66	35.92	K.NAENEVLAVIK.K	219769
0.9999	59.5	38.42	31.61	K.NAENEVLAVIKK.T	219769
1	84.1	38.66	44.47	K.NAENEVLAVIK.K	219769
1	80.71	38.66	51.19	K.NAENEVLAVIK.K	219769
1	84	37.85	39.81	K.SDTVFGISDVSPLLPK.F	219769
0.9998	60.66	37.88	38.49	R.IIGC[160.03]TSAEGNFIVQR.I	219769
0.9987	49.47	38.35	31.97	K.NAENEVLAVIKK.T	219769
1	90.83	38.55	38.52	R.ALVTIEGM[147.04]EISGK.L	219769
1	90.82	38.55	34.41	R.ALVTIEGM[147.04]EISGK.L	219769
1	81.04	38.55	35.04	R.ALVTIEGM[147.04]EISGK.L	219769
0.9907	68.43	38.56	32.45	R.ALVTIEGM[147.04]EISGK.L	219769
0.9996	57.96	38.56	28.12	R.ALVTIEGM[147.04]EISGK.L	219769
0.9997	55.04	38.56	26.9	R.ALVTIEGM[147.04]EISGK.L	219769
0.9989	50.52	38.89	33.3	R.AVVIHQLPDDR.A	219769
1	75.8	38.78	41.89	K.NAENEVLAVIK.K	219769
1	75.95	38.72	43.51	K.NAENEVLAVIK.K	219769
0.9938	42.69	37.82	22.82	K.SDTVFGISDVSPLLPK.F	219769
1	68.77	37.82	28.81	K.SDTVFGISDVSPLLPK.F	219769
1	71.37	38.56	31.48	R.ALVTIEGM[147.04]EISGK.L	219769
0.9995	62.09	38.56	31.1	R.ALVTIEGM[147.04]EISGK.L	219769
0.9967	50.94	36.99	39	K.TADNFIEVDSPM[147.04]SHM[147.04]IR.V	219769
0.9917	45.46	36.99	33.7	K.TADNFIEVDSPM[147.04]SHM[147.04]IR.V	219769
1	67.93	37.84	37.15	K.SDTVFGISDVSPLLPK.F	219769
0.9995	57.57	36.98	36.93	K.TADNFIEVDSPM[147.04]SHM[147.04]IR.V	219769
0.9983	49.29	39.34	34.41	R.GVIYGLEPGR.H	219769
0.9999	59.35	39.34	40.53	R.GVIYGLEPGR.H	219769
1	85.09	37.85	40.1	K.SDTVFGISDVSPLLPK.F	219769
1	89.65	37.22	29.09	K.VNVNGM[147.04]EISVSSESYTVK.N	219769
0.9998	59.98	37.26	28.73	K.VNVNGM[147.04]EISVSSESYTVK.N	219769
0.9977	48.53	34.79	28.71	R.LVAC[160.03]GLLTTTEVEDVTTIESTIVEAQR.R	219769
0.9928	53.62	37.33	37.09	K.TADNFIEVDSPMSHMIR.V	219769
1	65.08	39.34	38.63	R.GVIYGLEPGR.H	219769
0.9972	46.55	38.66	38.12	K.NAENEVLAVIK.K	219769
1	74.98	38.59	38.74	K.LM[147.04]VEQASITSPVK.I	219769
0.9996	58.21	38.56	27.05	R.ALVTIEGM[147.04]EISGK.L	219769
0.9993	52.14	38.69	40.29	R.SVSYIGNIK.T	219769
1	68.86	38.56	31.39	R.ALVTIEGM[147.04]EISGK.L	219769
0.9995	65.18	38.76	49.58	K.NAENEVLAVIK.K	219769
0.9935	48.18	38.82	37.47	K.EVVVLASPIHR.G	219769
0.9981	51.54	36.94	33.02	K.TADNFIEVDSPM[147.04]SHM[147.04]IR.V	219769
0.9942	44.05	38.91	41.12	K.EVVVLASPIHR.G	219769
0.9995	68.02	36.99	38.95	K.TADNFIEVDSPM[147.04]SHM[147.04]IR.V	219769
0.9987	53.99	37.52	35.09	K.LNEEITSRPLDELM[147.04]GK.Q	219769
0.998	61.92	36.83	47.98	R.KVPSNLNLEGIERPITVDR.L	219769
0.9997	55.43	39.17	41.55	K.VVTVLLNK.E	219769
0.9943	44.05	38.71	34.01	R.SVSYIGNIK.T	219769
0.9999	60.96	39.13	40.78	K.VVTVLLNK.E	219769
0.9903	42.36	39.15	39.09	K.VVTVLLNK.E	219769
0.9999	64.94	38.53	41.78	K.LM[147.04]VEQASITSPVK.I	219769
0.9999	66	39.18	44.83	K.VVTVLLNK.E	219769
0.9952	45.01	39.18	35.41	K.VVTVLLNK.E	219769
0.9999	66.03	39.18	48.1	K.VVTVLLNK.E	219769
0.9935	43.89	39.18	37.55	K.VVTVLLNK.E	219769
0.9997	55.83	38.71	37.85	R.SVSYIGNIK.T	219769
0.9985	53.69	39.46	41.18	R.GVIYGLEPGR.H	219769
1	83.93	38.53	35.26	K.LM[147.04]VEQASITSPVK.I	219769
1	68.24	38.6	36.35	K.LM[147.04]VEQASITSPVK.I	219769
1	70.11	37.99	33.67	R.IIGC[160.03]TSAEGNFIVQR.I	219769
0.9984	48.92	38.89	34.72	R.AVVIHQLPDDR.A	219769
0.9985	49.37	38.89	29.67	R.AVVIHQLPDDR.A	219769
1	115.44	37.83	36.95	K.SDTVFGISDVSPLLPK.F	219769
0.9995	53.85	38.88	35.68	R.AVVIHQLPDDR.A	219769
0.9947	44.35	38.88	29.01	R.AVVIHQLPDDR.A	219769
0.9904	45.29	37.52	33.14	K.LNEEITSRPLDELM[147.04]GK.Q	219769
0.9993	52.33	38.89	30.46	R.AVVIHQLPDDR.A	219769
0.9999	65.34	38.61	44.52	K.NAENEVLAVIK.K	219769
0.9998	61.48	38.77	39.31	R.AVVIHQLPDDR.A	219769
1	66.53	38.58	28.68	R.ALVTIEGM[147.04]EISGK.L	219769
0.9997	56.34	39.34	39.07	R.GVIYGLEPGR.H	219769
0.9994	67.61	38.74	53.07	K.NAENEVLAVIK.K	219769
0.9998	62.46	38.74	40.09	K.NAENEVLAVIK.K	219769
1	66.76	38.56	27.71	R.ALVTIEGM[147.04]EISGK.L	219769
0.9925	43.55	39.34	27.77	R.GVIYGLEPGR.H	219769
0.999	51.51	39.34	39.53	R.GVIYGLEPGR.H	219769
0.9928	55	38.82	43.44	R.FNTDKIEQR.I	219769
0.9999	64.55	38.56	28.02	R.ALVTIEGM[147.04]EISGK.L	219769
1	71.44	38.56	28.67	R.ALVTIEGM[147.04]EISGK.L	219769
0.9959	48.24	36.94	36.4	K.TADNFIEVDSPM[147.04]SHM[147.04]IR.V	219769
1	66.02	38.59	35.88	K.LM[147.04]VEQASITSPVK.I	219769
0.9998	59.39	39.34	43.29	R.GVIYGLEPGR.H	219769
0.9989	50.38	38.88	28.13	R.AVVIHQLPDDR.A	219769
1	74.19	38.54	42.48	K.LM[147.04]VEQASITSPVK.I	219769
0.9922	42.93	38.89	27.27	R.AVVIHQLPDDR.A	219769
1	91.59	38.58	45.96	R.DLSLGGISGGFSR.G	220245
0.9998	62.58	38.45	43.96	R.DLSLGGISGGFSR.G	220245
1	83.16	38.58	40.63	R.DLSLGGISGGFSR.G	220245
1	81.78	38.57	42.21	R.DLSLGGISGGFSR.G	220245
0.9992	52.07	39.19	35.53	K.LGELTSWLGR.R	220245
1	74.07	38.04	31.28	K.SPEPVQETPEVAEAK.A	220681
1	75.83	38.04	27.1	K.SPEPVQETPEVAEAK.A	220681
1	70.62	38.04	27.5	K.SPEPVQETPEVAEAK.A	220681
1	69.62	37.22	34.77	R.DAFGNQVGSYAYINPVGK.E	220681
1	66.95	37.54	35.5	R.VASNDLPESPVAPVVLLK.S	220681
0.9998	57.32	37.55	37.08	R.VASNDLPESPVAPVVLLK.S	220681
1	71.78	38.05	27.16	K.APEPVQDTPEVVVAK.E	220682
1	79.02	38.08	24.22	K.APEPVQDTPEVVAAK.A	220682
1	66.8	37.9	41.09	R.VLSNELPVGPVFEGK.A	220682
1	72.08	38.08	24.59	K.APEPVQDTPEVVAAK.A	220682
0.9939	42.86	37.89	29.36	R.VLSNELPVGPVFEGK.A	220682
0.9984	50.27	37.89	42.69	R.VLSNELPVGPVFEGK.A	220682
1	65.85	37.9	40.58	R.VLSNELPVGPVFEGK.A	220682
1	86.01	36.53	20.07	K.AVEVPAVDAPAVVDAPAVADEVK.A	220682
1	93.7	36.53	20.79	K.AVEVPAVDAPAVVDAPAVADEVK.A	220682
0.992	45.56	37.96	38.81	R.VLSNELPVGPVFEGK.A	220682
1	72.32	38.11	29.9	K.APEPVQDTPEVVAAK.A	220682
1	69.83	38.08	23.81	K.APEPVQDTPEVVAAK.A	220682
1	87.78	38.06	25.44	K.APEPVQDTPEVVAAK.A	220682
1	66.85	38.63	36.91	K.AVEAPVVVEAK.V	220682
0.9999	60.25	38.63	33.15	K.AVEAPVVVEAK.V	220682
1	85.55	36.53	22.17	K.AVEVPAVDAPAVVDAPAVADEVK.A	220682
0.9996	79.99	38.66	33.46	K.VTDVTAAEVEWK.A	220682
1	77.61	38.08	26.27	K.APEPVQDTPEVVVAK.E	220682
1	70.49	38.66	31.89	K.VTDVTAAEVEWK.A	220682
1	72.51	38.66	32.73	K.VTDVTAAEVEWK.A	220682
1	69.94	38.66	35.86	K.VTDVTAAEVEWK.A	220682
1	94.5	38.51	38.74	K.VVASLSSLEGELK.G	220693
0.9973	55.73	38.74	51.17	K.EVQTQLIQDR.F	220693
0.9999	58.67	38.74	38.73	K.EVQTQLIQDR.F	220693
0.9997	55.77	38.72	40.33	K.EVQTQLIQDR.F	220693
0.9994	61.22	39	50.58	R.FLQAANAC[160.03]R.Y	220693
0.9976	68.86	37.36	55.7	R.GTAGEHTEAEGGVYDISNK.R	220693
0.998	55.84	36.72	36.94	R.GTAGEHTEAEGGVYDISNK.R	220693
0.9967	58.84	37.36	46.82	R.GTAGEHTEAEGGVYDISNK.R	220693
0.9995	56.05	39	44.76	R.FLQAANAC[160.03]R.Y	220693
1	78.04	38.71	54.37	K.EVQTQLIQDR.F	220693
0.9921	65.2	37.36	56.6	R.GTAGEHTEAEGGVYDISNK.R	220693
1	90.55	38.64	38.85	K.VVASLSSLEGELK.G	220693
0.9961	45.83	38.88	32.13	K.GTYFPLTGM[147.04]TK.E	220693
1	79.53	38.66	34.71	K.VVASLSSLEGELK.G	220693
0.9961	63.25	37.36	51.87	R.GTAGEHTEAEGGVYDISNK.R	220693
0.9953	59.26	37.36	48.66	R.GTAGEHTEAEGGVYDISNK.R	220693
0.99	49.59	38.56	41.87	R.LVNAINEIEKR.I	220693
1	76.74	38.51	35.59	K.VVASLSSLEGELK.G	220693
0.9998	56.35	38.51	28.96	K.VVASLSSLEGELK.G	220693
0.9977	51.36	38.79	38.27	K.EVQTQLIQDR.F	220693
0.9996	86.73	38.51	36.26	K.VVASLSSLEGELK.G	220693
1	80.7	38.51	34.02	K.VVASLSSLEGELK.G	220693
0.9992	55.63	38.55	32.96	R.LVNAINEIEKR.I	220693
1	80.13	38.51	32.64	K.VVASLSSLEGELK.G	220693
0.9999	63.33	38.84	39.35	R.ASVHIALPK.L	220693
0.992	105.65	38.55	41.7	K.VVASLSSLEGELK.G	220693
1	83.31	37.37	36.2	R.SLAGYAFNPC[160.03]LTEANYK.E	220693
0.9964	79.44	37.37	28.74	R.SLAGYAFNPC[160.03]LTEANYK.E	220693
0.9953	49.82	36.72	33.92	R.GTAGEHTEAEGGVYDISNK.R	220693
1	82.04	38.74	50.57	K.EVQTQLIQDR.F	220693
0.9994	57.3	39.15	41.58	R.ASVHIALPK.L	220693
0.9999	58.39	38.53	31.86	R.LVNAINEIEKR.I	220693
0.9999	64.52	38.74	43.64	K.EVQTQLIQDR.F	220693
0.9994	52.71	38.87	31.88	K.GTYFPLTGM[147.04]TK.E	220693
1	79.71	38.74	44.94	K.EVQTQLIQDR.F	220693
0.9999	68.39	38.74	50.83	K.EVQTQLIQDR.F	220693
1	86.47	38.51	40.59	K.VVASLSSLEGELK.G	220693
1	96.84	38.55	33.41	K.VVASLSSLEGELK.G	220693
1	105.63	38.51	41.21	K.VVASLSSLEGELK.G	220693
0.9998	63.25	38.8	44.67	K.EVQTQLIQDR.F	220693
0.996	45.63	39.11	34.12	R.ASVHIALPK.L	220693
1	74.1	39	50.48	R.FLQAANAC[160.03]R.Y	220693
0.9997	55.82	38.54	34.45	R.LVNAINEIEKR.I	220693
1	96.93	38.63	37.15	K.VVASLSSLEGELK.G	220693
1	115.86	38.51	45.72	K.VVASLSSLEGELK.G	220693
0.9953	66.66	37.34	56.08	R.GTAGEHTEAEGGVYDISNK.R	220693
1	120.25	38.52	46.75	K.VVASLSSLEGELK.G	220693
1	112.48	38.51	46.18	K.VVASLSSLEGELK.G	220693
0.9999	61.16	39	43.18	R.FLQAANAC[160.03]R.Y	220693
0.9995	54.88	38.71	43.18	K.EVQTQLIQDR.F	220693
0.9938	82.65	38.74	51.24	K.EVQTQLIQDR.F	220693
0.9998	57.85	38.53	40.58	R.M[147.04]GLTEYQAVK.E	220693
1	99.65	38.51	37.18	K.VVASLSSLEGELK.G	220693
1	102.36	38.61	38.77	K.VVASLSSLEGELK.G	220693
0.9998	57.77	38.74	38.23	K.EVQTQLIQDR.F	220693
0.9997	62.77	38.74	49.63	K.EVQTQLIQDR.F	220693
1	82.67	38.74	53.2	K.EVQTQLIQDR.F	220693
1	77.86	38.74	47.16	K.EVQTQLIQDR.F	220693
1	65.04	38.74	42.81	K.EVQTQLIQDR.F	220693
1	96.72	38.74	62.65	K.EVQTQLIQDR.F	220693
0.9998	64.83	38.73	49.6	K.EVQTQLIQDR.F	220693
1	74.38	38.74	49.66	K.EVQTQLIQDR.F	220693
1	97.12	38.6	38.54	K.VVASLSSLEGELK.G	220693
0.9954	50.63	38.64	46.48	K.VVASLSSLEGELK.G	220693
1	78.78	38.71	54.91	K.EVQTQLIQDR.F	220693
1	74.22	38.74	52.68	K.EVQTQLIQDR.F	220693
0.9999	61.81	38.34	31.44	K.EM[147.04]YDGLQELIR.M	220693
0.9999	64.4	38.8	41.6	K.EVQTQLIQDR.F	220693
0.999	55.89	38.81	43.42	K.EVQTQLIQDR.F	220693
0.9998	58.25	39.12	37.93	R.ASVHIALPK.L	220693
1	78.15	38.74	55.54	K.EVQTQLIQDR.F	220693
0.9996	58.86	39.14	38.18	R.ASVHIALPK.L	220693
0.9989	54.78	39.15	34.05	R.ASVHIALPK.L	220693
0.9924	46.97	39.15	33.27	R.ASVHIALPK.L	220693
0.9962	92.56	38.51	34.58	K.VVASLSSLEGELK.G	220693
0.9999	62.57	38.51	34.35	K.VVASLSSLEGELK.G	220693
0.9994	57.74	38.74	47.27	K.EVQTQLIQDR.F	220693
0.9941	53.22	38.65	45.17	R.M[147.04]GLTEYQAVK.E	220693
0.9959	60.28	37.31	49.2	R.GTAGEHTEAEGGVYDISNK.R	220693
0.9937	56.74	37.36	47.28	R.GTAGEHTEAEGGVYDISNK.R	220693
1	95.4	38.6	41.78	K.VVASLSSLEGELK.G	220693
0.9992	51.88	39.01	36.09	R.FLQAANAC[160.03]R.Y	220693
0.9941	44.06	38.98	38.78	R.FLQAANAC[160.03]R.Y	220693
1	93.5	38.62	46.55	K.VVASLSSLEGELK.G	220693
0.9997	56.06	38.53	40.11	R.M[147.04]GLTEYQAVK.E	220693
1	92.44	38.74	60.62	K.EVQTQLIQDR.F	220693
1	83.62	38.46	37.71	K.VVASLSSLEGELK.G	220693
1	120.28	38.48	45.86	K.VVASLSSLEGELK.G	220693
1	91.24	38.6	34.48	K.VVASLSSLEGELK.G	220693
1	65.41	38.54	35.26	R.LVNAINEIEKR.I	220693
0.9995	53.11	38.54	30.95	R.LVNAINEIEKR.I	220693
1	65.08	38.45	33.58	R.LVNAINEIEKR.I	220693
0.9946	49.71	38.56	39.65	R.LVNAINEIEKR.I	220693
0.9945	49.63	38.56	39.66	R.LVNAINEIEKR.I	220693
0.9999	82.38	38.74	61.96	K.EVQTQLIQDR.F	220693
1	74	39	45.05	R.FLQAANAC[160.03]R.Y	220693
0.9936	77.71	38.75	49.19	K.EVQTQLIQDR.F	220693
0.9956	45.1	38.88	27.38	K.GTYFPLTGM[147.04]TK.E	220693
0.9905	46.75	38.94	35.15	K.RLEQALAYLK.A	220840
0.9973	51.97	38.94	38.08	K.RLEQALAYLK.A	220840
0.9998	57.04	38.6	33.46	K.AGNFYVPAQSK.L	220840
0.9997	56.86	39.49	42.86	R.QINNGVFVK.L	220840
0.996	59.95	38.64	42.63	K.AGNFYVPAQSK.L	220840
0.9986	54.01	39.4	46.79	K.LNTPTGGWR.K	220840
0.995	43.92	38.19	37.2	R.RIPLTSNDIIER.K	220840
0.9999	73.98	38.48	53.27	K.KAGNFYVPAQSK.L	220840
0.9983	48.05	38.19	40.36	R.RIPLTSNDIIER.K	220840
0.9992	53.84	38.6	44.38	K.AGNFYVPAQSK.L	220840
0.9999	67.36	38.49	47.6	K.KAGNFYVPAQSK.L	220840
0.9994	61.08	38.48	50.05	K.KAGNFYVPAQSK.L	220840
1	69.75	38.24	34.42	R.LIGQIVSSITASLR.F	220904	301837	100611	315805	315806	306726
1	89.22	38.22	30.6	R.LIGQIVSSITASLR.F	220904	301837	100611	315805	315806	306726
1	97.16	38.23	35.45	R.LIGQIVSSITASLR.F	220904	301837	100611	315805	315806	306726
1	90.54	38.22	33.83	R.LIGQIVSSITASLR.F	220904	301837	100611	315805	315806	306726
1	94.86	38.21	35.38	R.LIGQIVSSITASLR.F	220904	301837	100611	315805	315806	306726
1	108.94	38.22	33.35	R.LIGQIVSSITASLR.F	220904	301837	100611	315805	315806	306726
1	92.22	38.27	37.28	R.LIGQIVSSITASLR.F	220904	301837	100611	315805	315806	306726
1	86.36	38.36	30.42	R.LIGQIVSSITASLR.F	220904	301837	100611	315805	315806	306726
1	75.95	37.79	42.24	R.AVFVDLEPTVVDEVR.T	220904	301837	315805	116198
1	80.41	37.83	44.77	R.AVFVDLEPTVVDEVR.T	220904	301837	315805	116198
1	80.65	37.83	44.7	R.AVFVDLEPTVVDEVR.T	220904	301837	315805	116198
1	90.2	37.83	45.1	R.AVFVDLEPTVVDEVR.T	220904	301837	315805	116198
1	96.8	38.21	39.54	R.LIGQIVSSITASLR.F	220904	301837	100611	315805	315806	306726
1	78.87	37.83	42.58	R.AVFVDLEPTVVDEVR.T	220904	301837	315805	116198
1	65.84	37.79	43.22	R.AVFVDLEPTVVDEVR.T	220904	301837	315805	116198
1	81.08	37.78	44.37	R.AVFVDLEPTVVDEVR.T	220904	301837	315805	116198
1	92.64	38.28	41.02	R.LIGQIVSSITASLR.F	220904	301837	100611	315805	315806	306726
0.9998	106.3	38.31	36.9	R.LIGQIVSSITASLR.F	220904	301837	100611	315805	315806	306726
1	74.82	37.8	43.63	R.AVFVDLEPTVVDEVR.T	220904	301837	315805	116198
1	74.44	37.8	43.63	R.AVFVDLEPTVVDEVR.T	220904	301837	315805	116198
1	97.83	38.22	38.55	R.LIGQIVSSITASLR.F	220904	301837	100611	315805	315806	306726
1	97.08	38.22	37.53	R.LIGQIVSSITASLR.F	220904	301837	100611	315805	315806	306726
1	80.86	38.22	31.23	R.LIGQIVSSITASLR.F	220904	301837	100611	315805	315806	306726
0.9907	40.88	37.46	29.19	K.VGINYQPPTVVPGGDLAK.V	220904	301837	100611	315805	315806	116198
1	87.96	38.29	35.33	R.LIGQIVSSITASLR.F	220904	301837	100611	315805	315806	306726
1	84.1	37.8	45.17	R.AVFVDLEPTVVDEVR.T	220904	301837	315805	116198
1	87.96	38.29	41.59	R.LIGQIVSSITASLR.F	220904	301837	100611	315805	315806	306726
1	88.75	38.22	39.09	R.LIGQIVSSITASLR.F	220904	301837	100611	315805	315806	306726
1	110.58	38.3	35.28	R.LIGQIVSSITASLR.F	220904	301837	100611	315805	315806	306726
1	79.21	38.22	30.93	R.LIGQIVSSITASLR.F	220904	301837	100611	315805	315806	306726
1	108.75	38.22	45.08	R.LIGQIVSSITASLR.F	220904	301837	100611	315805	315806	306726
1	86.09	38.22	33.79	R.LIGQIVSSITASLR.F	220904	301837	100611	315805	315806	306726
1	85.87	38.21	35.47	R.LIGQIVSSITASLR.F	220904	301837	100611	315805	315806	306726
1	97.82	38.21	38.19	R.LIGQIVSSITASLR.F	220904	301837	100611	315805	315806	306726
1	81.94	38.3	35.97	R.LIGQIVSSITASLR.F	220904	301837	100611	315805	315806	306726
1	86.15	38.26	32.58	R.LIGQIVSSITASLR.F	220904	301837	100611	315805	315806	306726
1	85.48	38.35	38.35	R.LIGQIVSSITASLR.F	220904	301837	100611	315805	315806	306726
0.9917	98.11	37.83	46.08	R.AVFVDLEPTVVDEVR.T	220904	301837	315805	116198
1	67.34	37.83	38.5	R.AVFVDLEPTVVDEVR.T	220904	301837	315805	116198
1	69.99	38.22	34.49	R.LIGQIVSSITASLR.F	220904	301837	100611	315805	315806	306726
1	76.09	39.3	45.26	K.DVNAAIATIK.T	220904	301837	100611	315805	315806	116198
0.9972	47.3	39.3	34.93	K.DVNAAIATIK.T	220904	301837	100611	315805	315806	116198
0.9941	46.33	37.51	27.06	K.VGINYQPPTVVPGGDLAK.V	220904	301837	100611	315805	315806	116198
1	69.5	37.83	43.57	R.AVFVDLEPTVVDEVR.T	220904	301837	315805	116198
0.9901	40.59	37.46	25.3	K.VGINYQPPTVVPGGDLAK.V	220904	301837	100611	315805	315806	116198
0.9987	48.36	37.47	29.62	K.VGINYQPPTVVPGGDLAK.V	220904	301837	100611	315805	315806	116198
0.9997	56.34	39.29	34.36	K.DVNAAIATIK.T	220904	301837	100611	315805	315806	116198
0.9995	54.16	39.3	42.81	K.DVNAAIATIK.T	220904	301837	100611	315805	315806	116198
0.9997	56.37	39.3	43.07	K.DVNAAIATIK.T	220904	301837	100611	315805	315806	116198
1	74.01	37.81	44.25	R.AVFVDLEPTVVDEVR.T	220904	301837	315805	116198
0.9914	46.7	38.47	27.32	R.VHTVVISTQHLAK.A	220996
0.9996	60.2	37.97	31.6	R.ASLQRPGVAEVVYVR.R	221355
0.9987	62.9	37.98	27.56	R.ASLQRPGVAEVVYVR.R	221355
0.9995	58.25	37.24	27.89	K.VAFTQTTGGPLNVHVNLR.G	221374
0.9945	43.78	38.4	36.75	R.VANALYAIFGASK.T	221514
1	77.36	38.4	33.8	R.VANALYAIFGASK.T	221514
0.9915	54.51	38.41	28.95	R.VANALYAIFGASK.T	221514
0.9996	54.18	38.09	33.43	R.STFGLNLDGTTPPTR.E	221514
0.9918	42.06	38.23	26.57	R.LIAPATYSDGVSAIR.L	221514
0.9999	62.75	38.41	25	K.LAAQQAYFQGR.L	221682
1	72.82	38.47	29.24	K.LAAQQAYFQGR.L	221682
1	72.15	38.51	25.39	K.LAAQQAYFQGR.L	221682
0.9999	67.34	36.78	29.21	K.EATEDKPIVLIATSTGATGSLK.C	221846
1	74.57	36.75	36.59	K.EATEDKPIVLIATSTGATGSLK.C	221846
1	97.74	36.73	33.84	K.EATEDKPIVLIATSTGATGSLK.C	221846
0.9987	62.82	38.84	30.09	R.GFFSQFGEVSR.V	222793
0.9999	65.6	35.58	26	R.M[147.04]GPPSAPSDGVGGININSSSRPVEQSK.S	223052
0.9998	55.27	37.53	27	K.EYAEQLGIPFLETSAK.N	223052
1	84.33	37.89	35.66	K.VILNTDGFQLQPFK.V	223058
1	69.44	37.85	36.05	K.VILNTDGFQLQPFK.V	223058
1	84.48	37.85	34.73	K.VILNTDGFQLQPFK.V	223058
0.9998	57.41	38.51	39.29	K.AVM[147.04]AVIEYASK.-	223071
0.9998	57.74	38.51	35.28	K.AVM[147.04]AVIEYASK.-	223071
1	83.49	38.53	44.46	R.YSSYGGGYGGGEK.N	223072
0.9999	61.45	38.75	34.08	R.FSGGIGSGSWYR.G	223072
0.9996	54.78	38.51	41.06	R.LYSQILIISQTK.S	223152
0.9999	63.28	38.44	36.64	R.LYSQILIISQTK.S	223152
0.9983	51.92	38.63	45.41	K.GDDPDTVAGEFGR.R	223934
1	67.48	37.74	40.83	K.GELQEFENAFAFASPK.F	223934
0.9983	52.31	37.23	35.37	R.LIGGTQAAAGEYPFVVSISR.Q	224278
0.9965	49.94	39.09	37.24	R.SGNAQPESIAR.T	224348
1	67.63	38.94	38.26	K.VSATGSLSNELK.Q	225028
0.9975	47.37	38.94	31.88	K.VSATGSLSNELK.Q	225028
1	72.29	36.72	28.9	R.SNDAVVIEVDDVRPSTFANR.N	225028
0.9999	67.3	36.73	32.97	R.SNDAVVIEVDDVRPSTFANR.N	225028
0.9997	56.84	38.53	43.31	R.IILGALNVR.D	225204
0.9999	62	38.49	42.11	R.IILGALNVR.D	225204
0.9966	49.66	37.61	30.35	K.DKPIPVESEEYLAEVK.A	225247
0.9981	49.09	39.55	37.22	K.SPAVIFAALK.K	225247
0.9981	52.74	39.49	32.42	K.SPAVIFAALK.K	225247
0.9996	54.66	38.84	31.9	K.ANPGSDVPLM[147.04]DK.Q	226068
0.998	48.08	38.84	33.29	K.ANPGSDVPLM[147.04]DK.Q	226068
0.9988	50.19	38.84	29.31	K.ANPGSDVPLM[147.04]DK.Q	226068
0.9986	49.23	38.45	34.52	R.ALVIHANVDDLGR.G	226068	329848	17612
0.9999	61.16	38.45	42.18	R.ALVIHANVDDLGR.G	226068	329848	17612
0.9985	52.63	38.44	34.91	R.ALVIHANVDDLGR.G	226068	329848	17612
1	86.97	37.24	31.38	R.LQGEQAVQAISM[147.04]LPATVK.T	226068
1	83.17	37.24	38.29	R.LQGEQAVQAISM[147.04]LPATVK.T	226068
0.9944	46.63	38.67	44.82	K.QLLINLIELM[147.04]K.S	226068
0.9951	44.48	38.61	33.95	K.NQNSEYAM[147.04]IK.V	226068
0.9922	42.72	38.68	32.32	R.HVGDLGNIK.A	226068
0.9967	51.16	38.61	42.45	K.NQNSEYAM[147.04]IK.V	226068
0.9924	42.72	38.61	32.97	K.NQNSEYAM[147.04]IK.V	226068
0.9999	60.57	38.77	43.38	R.DAEQQIM[147.04]ALLR.M	226068
0.9975	56.95	36.13	36.94	R.M[147.04]TQPGLRDDNSPLVM[147.04]EVTDEK.A	226068
0.9993	62.63	36.13	32.99	R.M[147.04]TQPGLRDDNSPLVM[147.04]EVTDEK.A	226068
0.9996	56.38	38.87	44.58	K.FATALSVSR.L	226068
0.9999	67.22	38.18	28.74	K.M[147.04]FNEAVLEEFVK.A	226068
1	65.21	38.84	43.2	K.VNEDTFLVQR.I	226068
1	66.37	38.82	34.5	K.VNEDTFLVQR.I	226068
1	78.88	38.18	29.66	K.M[147.04]FNEAVLEEFVK.A	226068
1	73.59	38.18	29.26	K.M[147.04]FNEAVLEEFVK.A	226068
0.9999	65.25	36.85	28.93	R.LVVEPVDHNVINVALSGLTGK.M	226068
0.9977	48.49	38.87	40.17	K.FATALSVSR.L	226068
1	75.31	38.1	29.77	R.EIEGTEYYSDPSGK.F	226068
0.999	50.76	38.71	38.84	K.QLLINLIELM[147.04]K.S	226068
0.9997	55.48	38.61	35.73	K.NQNSEYAM[147.04]IK.V	226068
0.9963	45.69	38.79	38.55	R.DAEQQIM[147.04]ALLR.M	226068
0.9994	56.79	36.85	28.98	R.LVVEPVDHNVINVALSGLTGK.M	226068
0.9985	52.46	36.85	29.81	R.LVVEPVDHNVINVALSGLTGK.M	226068
0.9993	55.86	38.48	38.48	K.AIYALSTM[147.04]AVNK.N	226068
0.9998	58.65	38.4	43.27	K.AIYALSTM[147.04]AVNK.N	226068
0.9997	61.26	36.85	27.12	R.LVVEPVDHNVINVALSGLTGK.M	226068
0.9959	44.93	38.49	38.27	R.FLAITPM[147.04]SIEK.M	226068
0.9992	55.44	36.85	32.62	R.LVVEPVDHNVINVALSGLTGK.M	226068
0.9994	57.13	36.84	29.11	R.LVVEPVDHNVINVALSGLTGK.M	226068
0.9995	57.22	36.55	29.62	K.HYTSLTYAYDEEHATQSSR.M	226068
0.9998	61.68	36.6	30.22	K.HYTSLTYAYDEEHATQSSR.M	226068
0.9915	45.94	38.55	39.17	K.NQNSEYAM[147.04]IK.V	226068
0.9995	57.84	39.17	33.77	K.VVTVYLNR.E	226068
0.9985	60.29	37.28	36.54	K.AIYALSTM[147.04]AVNKNEIVAK.I	226068
1	73.58	38.83	48.15	K.VNEDTFLVQR.I	226068
0.9993	65.42	37.28	35.09	K.AIYALSTM[147.04]AVNKNEIVAK.I	226068
0.9911	45.3	37.17	27.06	R.ALAAQLQM[147.04]QLDGASGVFHK.E	226068
1	78.75	38.78	46.16	K.VNEDTFLVQR.I	226068
0.9999	63.76	38.67	43.84	K.QLLINLIELM[147.04]K.S	226068
0.9916	42.21	38.47	34.2	R.HVGDLGNIK.A	226068
0.999	65.26	38.76	43.38	K.VNEDTFLVQR.I	226068
0.9997	56.09	38.82	37.49	K.VNEDTFLVQR.I	226068
1	68.33	38.18	35.38	K.M[147.04]FNEAVLEEFVK.A	226068
0.9998	64.62	38.79	45.03	K.VNEDTFLVQR.I	226068
1	70.93	38.82	45.03	K.VNEDTFLVQR.I	226068
0.9997	64.21	38.87	47.22	K.FATALSVSR.L	226068
0.9906	51.86	38.18	26.8	K.M[147.04]FNEAVLEEFVK.A	226068
0.9999	71.67	38.87	53.12	K.FATALSVSR.L	226068
1	80.36	38.87	44.67	K.VNEDTFLVQR.I	226068
0.9999	73.95	38.62	49.74	K.FATALSVSR.L	226068
0.9997	60.02	38.11	27.67	R.GIEVHPVAEVFLPK.R	226075	219769
0.9995	56.95	36.5	32.87	K.IVGEQAVQAISALVPTVETPTK.E	226075	219769
1	81.1	38.4	41.74	K.FQQNILSSQTIR.R	226075	219769
0.9978	48.58	38.68	43.25	R.IGSSIAYGM[147.04]DGK.S	226075	219769
1	77.66	37.7	34.96	K.AVM[147.04]TINYNEM[147.04]PAVVR.N	226075	219769
0.9994	52.77	38.67	41.67	K.DESSIISPELEK.I	226075	219769
1	86.37	38.6	37.56	R.LPVEAVEAEPK.L	226075	219769
1	93.62	37.7	32.93	K.AVM[147.04]TINYNEM[147.04]PAVVR.N	226075	219769
0.9996	66.9	37.7	33.16	K.AVM[147.04]TINYNEM[147.04]PAVVR.N	226075	219769
1	69.52	38.56	31.8	R.LPVEAVEAEPK.L	226075	219769
1	80.63	37.88	36.28	K.EIVGTLLM[147.04]PIFFNK.A	226075	219769
0.997	50.8	38.09	34.48	R.GIEVHPVAEVFLPK.R	226075	219769
1	74.2	36.79	34.02	K.LLPAPELC[160.03]QNFPVYEIVK.N	226075	219769
0.9998	60.71	38.56	32.93	R.LPVEAVEAEPK.L	226075	219769
0.9996	59.15	36.5	32.93	K.IVGEQAVQAISALVPTVETPTK.E	226075	219769
1	73.75	38.41	42.79	R.LPVEAVEAEPK.L	226075	219769
0.9999	65.03	38.61	40.31	R.LPVEAVEAEPK.L	226075	219769
1	69.05	38.5	40.97	R.LPVEAVEAEPK.L	226075	219769
0.9947	73.92	37.9	33.68	K.EIVGTLLM[147.04]PIFFNK.A	226075	219769
0.9994	58.81	39.6	41.01	K.ITTALSLSR.L	226075	219769
0.9999	62.37	38.56	41.8	R.LPVEAVEAEPK.L	226075	219769
0.9996	54.57	38.53	33.2	R.SM[147.04]SDEC[160.03]IAAR.R	226075	219769
0.9995	55.47	39.6	38.95	K.ITTALSLSR.L	226075	219769
0.9999	70.82	38.21	51.88	R.GEPLAANQPWAYTK.D	226075	219769
0.9995	58.71	39.54	42.59	K.ITTALSLSR.L	226075	219769
0.9998	56.71	38.53	35.63	R.SM[147.04]SDEC[160.03]IAAR.R	226075	219769
1	74.55	37.9	30.17	R.ILPVFNYNSNQGLR.C	226075	219769
0.9999	72.97	38.21	52.03	R.GEPLAANQPWAYTK.D	226075	219769
0.9996	64.91	38.22	47.97	R.GEPLAANQPWAYTK.D	226075	219769
1	82.96	38.46	35.65	R.LPVEAVEAEPK.L	226075	219769
0.9999	68.7	38.21	50.94	R.GEPLAANQPWAYTK.D	226075	219769
1	87.02	38.6	37.86	R.LPVEAVEAEPK.L	226075	219769
0.9964	73.52	38.6	40.97	R.LPVEAVEAEPK.L	226075	219769
0.9999	72.82	38.6	32.72	R.LPVEAVEAEPK.L	226075	219769
1	72.58	36.5	36.82	K.IVGEQAVQAISALVPTVETPTK.E	226075	219769
0.9998	60.91	38.56	38.95	R.LPVEAVEAEPK.L	226075	219769
1	88.81	37.9	34.34	R.ILPVFNYNSNQGLR.C	226075	219769
1	81.08	37.9	34.08	R.ILPVFNYNSNQGLR.C	226075	219769
0.9995	59.37	38.41	45.16	K.LEGALKPVIVSK.M	226075	219769
0.9986	48.59	37.9	24.27	R.ILPVFNYNSNQGLR.C	226075	219769
0.9953	84.74	37.89	30.04	R.ILPVFNYNSNQGLR.C	226075	219769
1	85.35	37.7	32.6	K.AVM[147.04]TINYNEM[147.04]PAVVR.N	226075	219769
0.9967	58.62	38.55	38.83	R.DLM[147.04]DVAYELK.H	226075	219769
1	82.41	36.79	29.93	K.LLPAPELC[160.03]QNFPVYEIVK.N	226075	219769
0.9999	61.58	38.45	34.75	R.DLM[147.04]DVAYELK.H	226075	219769
0.9918	46.32	38.8	36.28	R.FSVEGEVK.T	226075	219769
0.9967	52.9	38.49	37.36	R.DLM[147.04]DVAYELK.H	226075	219769
0.9999	75	38.64	31.7	R.IGSSIAYGM[147.04]DGK.S	226075	219769
1	90.06	37.7	36.58	K.AVM[147.04]TINYNEM[147.04]PAVVR.N	226075	219769
1	81.52	38.68	36.07	R.IGSSIAYGM[147.04]DGK.S	226075	219769
1	84.77	37.7	36.12	K.AVM[147.04]TINYNEM[147.04]PAVVR.N	226075	219769
0.9999	84.99	38.8	43.05	K.AIFALSTLAVEK.K	226075	219769
1	81.39	38.46	41.94	K.FQQNILSSQTIR.R	226075	219769
0.9999	74.6	36.51	33.56	K.IVGEQAVQAISALVPTVETPTK.E	226075	219769
1	71.62	37.69	35.25	K.AVM[147.04]TINYNEM[147.04]PAVVR.N	226075	219769
1	88.97	37.69	35.06	K.AVM[147.04]TINYNEM[147.04]PAVVR.N	226075	219769
0.9918	43.11	39.25	32.11	R.ITYVEEPK.E	226075	219769
0.9914	42.69	38.84	37.31	R.LM[147.04]VETPFAR.S	226075	219769
0.9999	70.14	37.83	34.89	K.ANKDESSIISPELEK.I	226075	219769
1	78.92	38.46	49.18	K.FQQNILSSQTIR.R	226075	219769
0.9999	75.75	38.45	39.28	K.SEKEEEDIVLSR.F	226075	219769
1	93.19	38.35	37.27	K.ISDFTPAILLAETK.R	226075	219769
0.9996	57.24	37.85	30.9	R.ILPVFNYNSNQGLR.C	226075	219769
1	90.05	38.27	35.32	K.ISDFTPAILLAETK.R	226075	219769
1	67.67	38.6	39.58	R.LPVEAVEAEPK.L	226075	219769
1	82.82	38.6	39.91	R.LPVEAVEAEPK.L	226075	219769
0.9959	47.82	36.5	30.21	K.IVGEQAVQAISALVPTVETPTK.E	226075	219769
1	93.45	37.66	27.49	R.VLASLDYSELM[147.04]AFVAK.V	226075	219769
0.9989	49.35	37.63	33.8	R.IIDQEHLEKPFQVK.F	226075	219769
1	78.62	38.45	38.9	K.SEKEEEDIVLSR.F	226075	219769
0.9999	92.81	37.67	31.07	R.VLASLDYSELM[147.04]AFVAK.V	226075	219769
1	102.66	37.67	26.88	R.VLASLDYSELM[147.04]AFVAK.V	226075	219769
1	77.52	37.67	19.93	R.VLASLDYSELM[147.04]AFVAK.V	226075	219769
1	87.48	38.27	37.21	K.ISDFTPAILLAETK.R	226075	219769
0.9994	56.23	36.46	34.36	K.IVGEQAVQAISALVPTVETPTK.E	226075	219769
0.9997	54.27	37.63	32.03	R.IIDQEHLEKPFQVK.F	226075	219769
0.9997	60.37	36.38	31.5	R.LLSEIISDVESESYYVDPATK.N	226075	219769
0.9996	53.56	37.63	31.9	R.IIDQEHLEKPFQVK.F	226075	219769
1	92.17	37.67	28.24	R.VLASLDYSELM[147.04]AFVAK.V	226075	219769
1	86.1	37.67	24.53	R.VLASLDYSELM[147.04]AFVAK.V	226075	219769
0.9999	106.7	37.66	33.55	R.VLASLDYSELM[147.04]AFVAK.V	226075	219769
1	92.38	37.67	22.78	R.VLASLDYSELM[147.04]AFVAK.V	226075	219769
1	72.28	37.9	33.91	K.EIVGTLLM[147.04]PIFFNK.A	226075	219769
1	84.02	37.9	33.76	R.ILPVFNYNSNQGLR.C	226075	219769
0.9995	57.27	38.36	46.12	K.LEGALKPVIVSK.M	226075	219769
0.9998	57.87	38.78	37.28	K.YSEVDPGQEVR.I	226075	229959	219769
0.9993	52.49	38.78	34.14	K.YSEVDPGQEVR.I	226075	229959	219769
0.9999	62.14	38.78	39.92	K.YSEVDPGQEVR.I	226075	229959	219769
1	69.54	37.9	33.97	R.ILPVFNYNSNQGLR.C	226075	219769
0.9999	61.27	38.78	38.34	K.YSEVDPGQEVR.I	226075	229959	219769
0.9989	50.06	38.6	36.81	R.LPVEAVEAEPK.L	226075	219769
1	76.54	38.56	38.52	R.LPVEAVEAEPK.L	226075	219769
1	69.83	38.55	34.43	R.LPVEAVEAEPK.L	226075	219769
1	81.24	37.9	34.1	R.ILPVFNYNSNQGLR.C	226075	219769
0.9997	56.91	39.63	37.12	K.ITTALSLSR.L	226075	219769
0.9969	49.7	38.33	43.46	K.LEGALKPVIVSK.M	226075	219769
0.993	42.93	38.5	33.06	K.ELLTSFM[147.04]EFLK.S	226075	219769
1	64.73	39.69	42.27	K.ITTALSLSR.L	226075	219769
1	63.83	38.6	35.16	R.LPVEAVEAEPK.L	226075	219769
0.9999	62.41	38.6	35.5	R.LPVEAVEAEPK.L	226075	219769
1	72.26	37.85	31.92	R.ILPVFNYNSNQGLR.C	226075	219769
1	92.64	37.67	26.52	R.VLASLDYSELM[147.04]AFVAK.V	226075	219769
0.9999	60.8	38.6	38.51	R.LPVEAVEAEPK.L	226075	219769
1	77.24	36.48	24.81	K.IVGEQAVQAISALVPTVETPTK.E	226075	219769
1	78.33	38.41	42.04	K.FQQNILSSQTIR.R	226075	219769
0.9998	57.53	38.6	38.52	R.DLM[147.04]DVAYELK.H	226075	219769
0.9944	94.93	38.35	38.76	K.ISDFTPAILLAETK.R	226075	219769
1	78.37	38.47	41.31	K.FQQNILSSQTIR.R	226075	219769
1	67.61	38.6	36.46	R.LPVEAVEAEPK.L	226075	219769
1	78.2	38.46	40.04	K.FQQNILSSQTIR.R	226075	219769
0.9935	53.25	36.49	31.81	K.IVGEQAVQAISALVPTVETPTK.E	226075	219769
0.9997	55.95	38.6	28.92	R.LPVEAVEAEPK.L	226075	219769
0.9973	57.41	36.5	34.81	K.IVGEQAVQAISALVPTVETPTK.E	226075	219769
0.9949	47.98	38.61	38.48	R.DLM[147.04]DVAYELK.H	226075	219769
0.9986	53.2	38.61	33.28	R.DLM[147.04]DVAYELK.H	226075	219769
0.9963	49.26	38.61	35.94	R.DLM[147.04]DVAYELK.H	226075	219769
0.9997	54.88	38.21	41.27	R.GEPLAANQPWAYTK.D	226075	219769
0.9947	55	38.73	36.95	K.NTSDKINM[147.04]LR.R	226075	219769
0.9997	57.6	36.76	23.94	K.SLFDTVYGEQIQSEQYLK.Q	226075	219769
1	84.53	37.9	31.92	R.ILPVFNYNSNQGLR.C	226075	219769
0.9999	60.14	37.89	30.9	R.ILPVFNYNSNQGLR.C	226075	219769
1	87.33	36.78	26.62	K.SLFDTVYGEQIQSEQYLK.Q	226075	219769
0.998	48.03	38.7	35.07	K.YLPLLDSFAR.I	226075	219769
1	93.95	36.82	30.87	K.LLPAPELC[160.03]QNFPVYEIVK.N	226075	219769
0.9941	46.62	36.82	30.76	K.LLPAPELC[160.03]QNFPVYEIVK.N	226075	219769
1	86.73	36.82	29.93	K.LLPAPELC[160.03]QNFPVYEIVK.N	226075	219769
0.9936	79.59	36.79	30.99	K.LLPAPELC[160.03]QNFPVYEIVK.N	226075	219769
0.996	45.3	38.7	40.92	K.YLPLLDSFAR.I	226075	219769
0.9971	47.69	38.7	43.4	K.YLPLLDSFAR.I	226075	219769
0.9998	61.14	37.85	37.91	R.ILPVFNYNSNQGLR.C	226075	219769
1	79.11	37.85	33.4	R.ILPVFNYNSNQGLR.C	226075	219769
1	70.77	37.85	36.13	R.ILPVFNYNSNQGLR.C	226075	219769
1	63.78	37.89	30.88	K.EIVGTLLM[147.04]PIFFNK.A	226075	219769
1	78.24	37.87	35.94	K.EIVGTLLM[147.04]PIFFNK.A	226075	219769
0.9975	46.24	37.87	28.89	K.EIVGTLLM[147.04]PIFFNK.A	226075	219769
1	68.53	38.4	31.76	R.LPVEAVEAEPK.L	226075	219769
0.9999	61.25	38.6	33.01	R.LPVEAVEAEPK.L	226075	219769
1	66.94	38.6	33.22	R.LPVEAVEAEPK.L	226075	219769
0.9998	62.35	36.38	37.49	K.IVGEQAVQAISALVPTVETPTK.E	226075	219769
0.9986	52.62	36.5	31.63	K.IVGEQAVQAISALVPTVETPTK.E	226075	219769
1	95.59	36.5	26.42	K.IVGEQAVQAISALVPTVETPTK.E	226075	219769
0.9974	57.63	36.51	29.91	K.IVGEQAVQAISALVPTVETPTK.E	226075	219769
0.9994	65.82	36.51	32.42	K.IVGEQAVQAISALVPTVETPTK.E	226075	219769
0.9999	79.45	39.6	48.06	K.ITTALSLSR.L	226075	219769
0.9946	68.51	39.6	47.52	K.ITTALSLSR.L	226075	219769
1	65.69	39.6	42.86	K.ITTALSLSR.L	226075	219769
1	67.19	39.6	43.05	K.ITTALSLSR.L	226075	219769
0.9986	72.15	39.6	43.18	K.ITTALSLSR.L	226075	219769
0.9999	70.86	39.7	42.24	K.ITTALSLSR.L	226075	219769
0.9993	65.08	36.51	33.79	K.IVGEQAVQAISALVPTVETPTK.E	226075	219769
0.9989	50.07	38.49	31.25	R.DLM[147.04]DVAYELK.H	226075	219769
0.9972	57.31	36.51	29.13	K.IVGEQAVQAISALVPTVETPTK.E	226075	219769
0.9949	67.04	38.48	49.76	K.SEKEEEDIVLSR.F	226075	219769
0.9983	63.73	38.45	46.07	K.SEKEEEDIVLSR.F	226075	219769
1	70.65	38.7	40.77	R.IGSSIAYGM[147.04]DGK.S	226075	219769
1	74.4	38.63	41.29	R.IGSSIAYGM[147.04]DGK.S	226075	219769
1	77.08	38.65	33.43	R.IGSSIAYGM[147.04]DGK.S	226075	219769
0.9986	61.96	38.17	29.47	R.GIEVHPVAEVFLPK.R	226075	219769
0.9921	43.23	39.25	31.39	R.ITYVEEPK.E	226075	219769
1	75.25	38.68	33.89	R.IGSSIAYGM[147.04]DGK.S	226075	219769
0.9995	74.28	38.68	41.12	R.IGSSIAYGM[147.04]DGK.S	226075	219769
1	74.29	38.68	40.98	R.IGSSIAYGM[147.04]DGK.S	226075	219769
0.9997	55.42	38.12	27.19	R.GIEVHPVAEVFLPK.R	226075	219769
0.9996	54.68	38.99	39.67	R.KITVDTTWAR.S	226075	219769
1	78.48	37.67	27.89	R.VLASLDYSELM[147.04]AFVAK.V	226075	219769
0.9943	46.71	36.77	28.33	K.SLFDTVYGEQIQSEQYLK.Q	226075	219769
1	93.09	37.66	28.31	R.VLASLDYSELM[147.04]AFVAK.V	226075	219769
1	82.3	36.77	23.72	K.SLFDTVYGEQIQSEQYLK.Q	226075	219769
1	84.64	36.79	24.04	K.SLFDTVYGEQIQSEQYLK.Q	226075	219769
1	82.91	36.79	23.67	K.SLFDTVYGEQIQSEQYLK.Q	226075	219769
0.9985	49.32	38.84	35.63	R.LM[147.04]VETPFAR.S	226075	219769
0.9983	49.27	38.84	42.91	R.LM[147.04]VETPFAR.S	226075	219769
0.9952	44.69	38.84	32.1	R.LM[147.04]VETPFAR.S	226075	219769
1	81.03	36.79	24.29	K.SLFDTVYGEQIQSEQYLK.Q	226075	219769
1	86.72	37.67	28.72	R.VLASLDYSELM[147.04]AFVAK.V	226075	219769
1	84.41	37.66	29.69	R.VLASLDYSELM[147.04]AFVAK.V	226075	219769
0.9998	77.03	38.73	47.56	K.DESSIISPELEK.I	226075	219769
0.9998	56.52	38.68	42.13	K.DESSIISPELEK.I	226075	219769
1	92.76	37.67	30.05	R.VLASLDYSELM[147.04]AFVAK.V	226075	219769
0.996	48.25	36.82	32.74	K.LLPAPELC[160.03]QNFPVYEIVK.N	226075	219769
0.9926	45.63	36.82	31.09	K.LLPAPELC[160.03]QNFPVYEIVK.N	226075	219769
1	84.68	36.77	31.44	K.LLPAPELC[160.03]QNFPVYEIVK.N	226075	219769
0.9991	61.75	38.68	52.99	K.DESSIISPELEK.I	226075	219769
0.9957	47.53	37.44	39.08	R.NVNSPM[147.04]IM[147.04]EVEPEILK.K	226075	219769
0.9998	56.55	38.7	38.8	K.YLPLLDSFAR.I	226075	219769
0.9987	50.55	38.7	43	K.YLPLLDSFAR.I	226075	219769
0.9996	58.89	38.7	47.04	K.YLPLLDSFAR.I	226075	219769
0.9986	49.39	38.7	39.65	K.YLPLLDSFAR.I	226075	219769
1	65.17	38.6	33.96	R.LPVEAVEAEPK.L	226075	219769
1	86.57	38.6	33.35	R.LPVEAVEAEPK.L	226075	219769
0.9998	56.4	38.63	31.78	R.SEEDM[147.04]SPTLR.N	226075	219769
0.9991	51.07	38.62	31.37	R.SEEDM[147.04]SPTLR.N	226075	219769
0.9999	63.22	38.7	40.79	R.SEEDM[147.04]SPTLR.N	226075	219769
0.9905	42.18	38.85	38.68	R.LM[147.04]VETPFAR.S	226075	219769
0.9999	59.18	38.63	35.8	R.SEEDM[147.04]SPTLR.N	226075	219769
0.9965	45.66	38.63	30.08	R.SEEDM[147.04]SPTLR.N	226075	219769
0.9998	56.77	38.63	41.4	R.SEEDM[147.04]SPTLR.N	226075	219769
0.9999	59.67	38.63	36.79	R.SEEDM[147.04]SPTLR.N	226075	219769
1	68.55	38.6	29.77	R.LPVEAVEAEPK.L	226075	219769
1	67.54	38.6	40.98	R.LPVEAVEAEPK.L	226075	219769
1	74.57	36.77	23.06	K.SLFDTVYGEQIQSEQYLK.Q	226075	219769
1	69.96	38.6	35.46	R.LPVEAVEAEPK.L	226075	219769
0.9994	56.82	38.6	33.12	R.SEEDM[147.04]SPTLR.N	226075	219769
1	65.9	38.6	39.75	R.LPVEAVEAEPK.L	226075	219769
0.9998	56.99	38.6	35.64	R.LPVEAVEAEPK.L	226075	219769
1	70.62	38.6	42.75	R.LPVEAVEAEPK.L	226075	219769
1	65.53	38.47	32.67	R.LPVEAVEAEPK.L	226075	219769
1	69.79	38.46	33.1	R.LPVEAVEAEPK.L	226075	219769
0.9927	46.66	37.76	36.64	R.IIDQEHLEKPFQVK.F	226075	219769
1	90.35	37.7	35.87	K.AVM[147.04]TINYNEM[147.04]PAVVR.N	226075	219769
1	78.69	37.73	35.79	K.AVM[147.04]TINYNEM[147.04]PAVVR.N	226075	219769
1	85.54	37.73	36.61	K.AVM[147.04]TINYNEM[147.04]PAVVR.N	226075	219769
1	93.08	37.67	27.72	R.VLASLDYSELM[147.04]AFVAK.V	226075	219769
1	74.37	38.68	41.17	R.IGSSIAYGM[147.04]DGK.S	226075	219769
0.9976	50.98	38.55	30.43	R.FFTINPTTVFK.M	226075	219769
0.9994	55.99	38.09	32.11	R.GIEVHPVAEVFLPK.R	226075	219769
1	68.26	36.77	28.23	K.LLPAPELC[160.03]QNFPVYEIVK.N	226075	219769
1	65.73	36.77	28.13	K.LLPAPELC[160.03]QNFPVYEIVK.N	226075	219769
1	77.84	36.78	27.26	K.LLPAPELC[160.03]QNFPVYEIVK.N	226075	219769
1	77.08	36.82	27.12	K.LLPAPELC[160.03]QNFPVYEIVK.N	226075	219769
0.9998	59.57	36.82	32.86	K.LLPAPELC[160.03]QNFPVYEIVK.N	226075	219769
1	65.14	38.78	35.87	K.YSEVDPGQEVR.I	226075	229959	219769
1	66.81	38.78	42.03	K.YSEVDPGQEVR.I	226075	229959	219769
0.9994	53.5	38.78	33.94	K.YSEVDPGQEVR.I	226075	229959	219769
0.9999	60.15	38.78	35.48	K.YSEVDPGQEVR.I	226075	229959	219769
0.9969	46.2	38.68	41.43	K.DESSIISPELEK.I	226075	219769
1	66.57	38.11	32.35	R.GIEVHPVAEVFLPK.R	226075	219769
1	86.18	38.68	34.79	R.IGSSIAYGM[147.04]DGK.S	226075	219769
1	102.2	37.63	27.88	R.VLASLDYSELM[147.04]AFVAK.V	226075	219769
1	102.98	37.68	31.21	R.VLASLDYSELM[147.04]AFVAK.V	226075	219769
1	98.98	37.67	29.21	R.VLASLDYSELM[147.04]AFVAK.V	226075	219769
0.9956	44.94	38.77	35.88	K.EEPLWIVNFK.R	226075	219769
0.9994	52.56	38.78	36.66	K.EEPLWIVNFK.R	226075	219769
0.9995	53.59	38.74	33.9	K.IQTAWEILGDK.L	226075	219769
1	86.15	37.67	26.44	R.VLASLDYSELM[147.04]AFVAK.V	226075	219769
0.9992	51.58	38.74	30.21	K.IQTAWEILGDK.L	226075	219769
1	64.9	38.75	31.78	K.IQTAWEILGDK.L	226075	219769
1	86.15	37.67	24.92	R.VLASLDYSELM[147.04]AFVAK.V	226075	219769
0.9987	53.53	38.55	28.96	R.FFTINPTTVFK.M	226075	219769
0.9995	72.6	37.83	49.57	K.ANKDESSIISPELEK.I	226075	219769
1	89.19	37.7	34.48	K.AVM[147.04]TINYNEM[147.04]PAVVR.N	226075	219769
1	93.3	37.7	34.67	K.AVM[147.04]TINYNEM[147.04]PAVVR.N	226075	219769
1	78.68	37.7	29.1	K.AVM[147.04]TINYNEM[147.04]PAVVR.N	226075	219769
1	89.06	37.7	36.25	K.AVM[147.04]TINYNEM[147.04]PAVVR.N	226075	219769
1	69.5	39.6	47.29	K.ITTALSLSR.L	226075	219769
1	68.98	38.77	40.5	K.AIFALSTLAVEK.K	226075	219769
1	112.1	37.7	33.89	K.AVM[147.04]TINYNEM[147.04]PAVVR.N	226075	219769
1	102.21	37.7	29.71	K.AVM[147.04]TINYNEM[147.04]PAVVR.N	226075	219769
0.9923	46.41	37.73	30.64	K.AVM[147.04]TINYNEM[147.04]PAVVR.N	226075	219769
0.9999	65.18	38.63	37.95	K.AIFALSTLAVEK.K	226075	219769
0.9999	60.36	39.6	43.56	K.ITTALSLSR.L	226075	219769
0.9998	58.22	38.47	31.3	R.FFTINPTTVFK.M	226075	219769
0.9996	58.25	35.69	32.15	K.NVLSEQLNEEM[147.04]LTRPLDELM[147.04]GK.Q	226075
1	74.25	38.67	41.02	R.IGSSIAYGM[147.04]DGK.S	226075	219769
1	70.4	37.9	37.32	R.ILPVFNYNSNQGLR.C	226075	219769
0.9999	62.94	38.81	31.7	K.YSEVDPGQEVR.I	226075	229959	219769
0.9994	56.52	38.55	31.57	R.FFTINPTTVFK.M	226075	219769
0.9965	45.89	38.76	33.81	K.YSEVDPGQEVR.I	226075	229959	219769
0.9995	64.61	38.78	37.77	K.YSEVDPGQEVR.I	226075	229959	219769
1	72.47	38.68	30.1	R.IGSSIAYGM[147.04]DGK.S	226075	219769
1	85.4	38.68	34.55	R.IGSSIAYGM[147.04]DGK.S	226075	219769
0.9981	62.67	38.78	35.25	K.YSEVDPGQEVR.I	226075	229959	219769
0.9972	46.71	38.47	31.51	R.FFTINPTTVFK.M	226075	219769
0.9999	60.03	38.6	32.57	R.DLM[147.04]DVAYELK.H	226075	219769
0.9998	57.84	38.6	33.53	R.DLM[147.04]DVAYELK.H	226075	219769
1	66.55	38.6	30.82	R.DLM[147.04]DVAYELK.H	226075	219769
0.9998	58.3	38.61	35.26	R.DLM[147.04]DVAYELK.H	226075	219769
0.9996	66.31	38.47	38.04	K.SEKEEEDIVLSR.F	226075	219769
1	85.02	38.46	54.73	K.FQQNILSSQTIR.R	226075	219769
0.9978	50.29	36.36	34.79	K.IVGEQAVQAISALVPTVETPTK.E	226075	219769
0.9945	49.11	40.02	41.95	K.VTDLTGPR.Q	226075	219769
1	90.76	36.34	24.01	R.LLSEIISDVESESYYVDPATK.N	226075	219769
0.9971	78.68	38.47	54.02	K.FQQNILSSQTIR.R	226075	219769
0.9997	85.24	38.47	53.18	K.FQQNILSSQTIR.R	226075	219769
0.9998	63.49	36.34	29.06	R.LLSEIISDVESESYYVDPATK.N	226075	219769
0.9996	70.03	38.47	37.9	K.SEKEEEDIVLSR.F	226075	219769
0.9983	51.44	36.36	27.63	R.LLSEIISDVESESYYVDPATK.N	226075	219769
0.9992	54.79	36.36	25.02	R.LLSEIISDVESESYYVDPATK.N	226075	219769
0.9984	59.93	36.3	30.95	R.LLSEIISDVESESYYVDPATK.N	226075	219769
1	81.48	38.46	41.94	K.FQQNILSSQTIR.R	226075	219769
0.9996	81.78	38.46	51.61	K.FQQNILSSQTIR.R	226075	219769
1	100.01	36.5	26.3	K.IVGEQAVQAISALVPTVETPTK.E	226075	219769
1	91.73	36.27	26.32	R.LLSEIISDVESESYYVDPATK.N	226075	219769
1	91.09	36.27	29.31	R.LLSEIISDVESESYYVDPATK.N	226075	219769
1	73.6	36.5	32.42	K.IVGEQAVQAISALVPTVETPTK.E	226075	219769
1	86.03	36.5	27.56	K.IVGEQAVQAISALVPTVETPTK.E	226075	219769
1	91.37	36.51	31.03	K.IVGEQAVQAISALVPTVETPTK.E	226075	219769
1	95.83	36.52	28.79	K.IVGEQAVQAISALVPTVETPTK.E	226075	219769
0.9987	61.17	36.51	37.29	K.IVGEQAVQAISALVPTVETPTK.E	226075	219769
0.9999	66.07	37.66	23.99	R.VLASLDYSELM[147.04]AFVAK.V	226075	219769
1	77.88	38.78	40.32	K.AIFALSTLAVEK.K	226075	219769
1	82.42	38.89	41.47	K.AIFALSTLAVEK.K	226075	219769
0.9998	71.34	36.51	33.05	K.IVGEQAVQAISALVPTVETPTK.E	226075	219769
1	83.99	38.89	44.99	K.AIFALSTLAVEK.K	226075	219769
1	82.76	38.89	41.21	K.AIFALSTLAVEK.K	226075	219769
1	90.18	36.5	27.09	K.IVGEQAVQAISALVPTVETPTK.E	226075	219769
0.9998	61.14	36.5	28.27	K.IVGEQAVQAISALVPTVETPTK.E	226075	219769
0.9971	49.25	36.5	26.46	K.IVGEQAVQAISALVPTVETPTK.E	226075	219769
0.9956	44.7	38.5	40.31	K.ELLTSFM[147.04]EFLK.S	226075	219769
1	70.73	38.68	33.35	R.IGSSIAYGM[147.04]DGK.S	226075	219769
0.9989	78.52	38.68	37.03	R.IGSSIAYGM[147.04]DGK.S	226075	219769
0.9976	48.03	38.34	42.94	K.LEGALKPVIVSK.M	226075	219769
1	79.48	38.68	33.27	R.IGSSIAYGM[147.04]DGK.S	226075	219769
1	73.84	38.68	40.7	R.IGSSIAYGM[147.04]DGK.S	226075	219769
0.9998	57.14	38.4	39.4	K.LEGALKPVIVSK.M	226075	219769
0.9999	64.43	38.41	47.68	K.LEGALKPVIVSK.M	226075	219769
0.9996	58.01	36.5	25.82	K.IVGEQAVQAISALVPTVETPTK.E	226075	219769
0.9997	59.93	36.5	25.87	K.IVGEQAVQAISALVPTVETPTK.E	226075	219769
1	92.34	36.42	24.92	K.IVGEQAVQAISALVPTVETPTK.E	226075	219769
0.9955	51.76	38.81	45.35	R.SEEDMSPTLR.N	226075	219769
0.992	54.38	39.1	43.24	K.ELIKDEAER.R	226075	219769
1	74.93	38.68	27.92	R.IGSSIAYGM[147.04]DGK.S	226075	219769
1	81.34	38.48	42.68	K.FQQNILSSQTIR.R	226075	219769
0.9992	62.85	38.45	33.65	K.SEKEEEDIVLSR.F	226075	219769
0.997	81.82	38.4	54.07	K.FQQNILSSQTIR.R	226075	219769
0.9994	52.82	38.5	29.04	R.FFTINPTTVFK.M	226075	219769
0.995	49.64	40.18	38.75	K.VTDLTGPR.Q	226075	219769
0.9995	53.76	38.69	32.99	K.YLPLLDSFAR.I	226075	219769
0.9951	44.59	38.69	41.32	K.YLPLLDSFAR.I	226075	219769
0.9952	44.57	38.7	41.23	K.YLPLLDSFAR.I	226075	219769
0.9998	61.45	38.66	40.16	K.DESSIISPELEK.I	226075	219769
1	66.76	38.68	42.04	K.DESSIISPELEK.I	226075	219769
1	97.48	36.34	24.19	R.LLSEIISDVESESYYVDPATK.N	226075	219769
0.9997	60.64	36.34	26.45	R.LLSEIISDVESESYYVDPATK.N	226075	219769
1	97.3	36.27	22.82	R.LLSEIISDVESESYYVDPATK.N	226075	219769
1	89.64	36.27	30.68	R.LLSEIISDVESESYYVDPATK.N	226075	219769
1	66.73	36.27	25.06	R.LLSEIISDVESESYYVDPATK.N	226075	219769
0.9908	45.62	38.55	31.85	R.FFTINPTTVFK.M	226075	219769
0.9984	59.89	36.27	26.45	R.LLSEIISDVESESYYVDPATK.N	226075	219769
0.9993	55.86	38.55	31.96	R.FFTINPTTVFK.M	226075	219769
0.9943	47.5	38.55	28.31	R.FFTINPTTVFK.M	226075	219769
0.9961	49.02	38.55	31.82	R.FFTINPTTVFK.M	226075	219769
0.9946	47.77	38.61	33.73	R.DLM[147.04]DVAYELK.H	226075	219769
0.9942	47.46	38.61	38.37	R.DLM[147.04]DVAYELK.H	226075	219769
0.999	54.31	38.57	30.27	R.FFTINPTTVFK.M	226075	219769
0.9996	53.88	38.47	28.48	R.FFTINPTTVFK.M	226075	219769
0.9923	45.84	38.09	28.46	R.GIEVHPVAEVFLPK.R	226075	219769
1	82.62	38.68	34.01	R.IGSSIAYGM[147.04]DGK.S	226075	219769
0.9999	60	38.12	24.62	R.GIEVHPVAEVFLPK.R	226075	219769
0.9989	49.58	38.1	23.87	R.GIEVHPVAEVFLPK.R	226075	219769
1	94.85	38.35	41.04	K.ISDFTPAILLAETK.R	226075	219769
1	83.33	38.35	36.14	K.ISDFTPAILLAETK.R	226075	219769
1	71.17	38.39	39.13	K.FQQNILSSQTIR.R	226075	219769
1	76.8	38.44	50.32	K.FQQNILSSQTIR.R	226075	219769
1	83.43	38.46	54.56	K.FQQNILSSQTIR.R	226075	219769
0.9998	64.6	38.6	34.01	R.LPVEAVEAEPK.L	226075	219769
1	78.89	38.46	40.45	K.FQQNILSSQTIR.R	226075	219769
1	76.28	38.45	38.76	K.FQQNILSSQTIR.R	226075	219769
0.999	50.37	38.46	31.42	R.FFTINPTTVFK.M	226075	219769
0.9924	42.59	38.46	28.07	R.FFTINPTTVFK.M	226075	219769
0.9998	58.14	38.46	33.2	R.FFTINPTTVFK.M	226075	219769
1	78.76	38.45	40.96	K.SEKEEEDIVLSR.F	226075	219769
0.9999	75.85	38.49	43.32	K.SEKEEEDIVLSR.F	226075	219769
1	70.68	38.6	33.58	R.LPVEAVEAEPK.L	226075	219769
1	66.16	38.6	34.84	R.LPVEAVEAEPK.L	226075	219769
0.9996	72.23	38.6	32.83	R.LPVEAVEAEPK.L	226075	219769
1	68.61	38.6	35.47	R.LPVEAVEAEPK.L	226075	219769
0.9999	62.39	38.6	35.54	R.LPVEAVEAEPK.L	226075	219769
1	64.87	38.6	35.36	R.LPVEAVEAEPK.L	226075	219769
0.9999	63.12	38.6	37.57	R.LPVEAVEAEPK.L	226075	219769
1	64.72	38.6	32.97	R.LPVEAVEAEPK.L	226075	219769
0.9999	62.92	38.6	32.85	R.LPVEAVEAEPK.L	226075	219769
0.9999	66.63	38.48	37.17	R.LPVEAVEAEPK.L	226075	219769
1	64.61	37.89	34.69	R.ILPVFNYNSNQGLR.C	226075	219769
1	71.07	37.89	40.34	R.ILPVFNYNSNQGLR.C	226075	219769
1	71.97	37.85	36.85	R.ILPVFNYNSNQGLR.C	226075	219769
0.9999	66.37	37.89	37.92	K.EIVGTLLM[147.04]PIFFNK.A	226075	219769
0.9998	61.09	37.9	34.86	K.EIVGTLLM[147.04]PIFFNK.A	226075	219769
0.9979	62.27	37.87	36.87	K.ANKDESSIISPELEK.I	226075	219769
0.9994	72.48	37.86	45.41	K.ANKDESSIISPELEK.I	226075	219769
0.9995	69.87	37.83	46.3	K.ANKDESSIISPELEK.I	226075	219769
0.9973	51.06	37.9	36.26	R.KISDFTPAILLAETK.R	226075	219769
0.9911	52.16	37.9	44.03	R.KISDFTPAILLAETK.R	226075	219769
0.997	50.53	37.9	33.48	R.KISDFTPAILLAETK.R	226075	219769
1	68.88	37.68	43.96	R.IIDQEHLEKPFQVK.F	226075	219769
0.9924	55.15	37.76	46.42	R.IIDQEHLEKPFQVK.F	226075	219769
1	92.68	37.66	35.78	R.VLASLDYSELM[147.04]AFVAK.V	226075	219769
1	92.73	37.67	32.34	R.VLASLDYSELM[147.04]AFVAK.V	226075	219769
1	107.9	37.67	33.41	R.VLASLDYSELM[147.04]AFVAK.V	226075	219769
1	117.46	37.67	32.25	R.VLASLDYSELM[147.04]AFVAK.V	226075	219769
1	86.72	37.67	36.12	R.VLASLDYSELM[147.04]AFVAK.V	226075	219769
1	92.44	37.67	41.31	R.VLASLDYSELM[147.04]AFVAK.V	226075	219769
1	68.42	38.65	38.66	R.IGSSIAYGM[147.04]DGK.S	226075	219769
1	78.97	38.68	41.3	R.IGSSIAYGM[147.04]DGK.S	226075	219769
1	75.6	38.68	41.08	R.IGSSIAYGM[147.04]DGK.S	226075	219769
0.9999	61.84	37.67	22.03	R.VLASLDYSELM[147.04]AFVAK.V	226075	219769
0.999	54.39	38.64	29.42	R.DLM[147.04]DVAYELK.H	226075	219769
0.9999	62.49	38.78	36.23	K.YSEVDPGQEVR.I	226075	229959	219769
1	75.6	38.68	41.3	R.IGSSIAYGM[147.04]DGK.S	226075	219769
1	71.59	38.67	38.97	R.IGSSIAYGM[147.04]DGK.S	226075	219769
1	64.53	38.78	35.9	K.YSEVDPGQEVR.I	226075	229959	219769
0.9977	51.07	38.55	34.17	R.FFTINPTTVFK.M	226075	219769
0.9964	48.33	36.5	35.73	K.IVGEQAVQAISALVPTVETPTK.E	226075	219769
1	74.18	36.5	26.22	K.IVGEQAVQAISALVPTVETPTK.E	226075	219769
0.9999	65.34	38.78	36.4	K.IQTAWEILGDK.L	226075	219769
0.9933	45.74	36.5	32.57	K.IVGEQAVQAISALVPTVETPTK.E	226075	219769
0.9944	46.51	36.5	28.46	K.IVGEQAVQAISALVPTVETPTK.E	226075	219769
0.9995	53.87	38.72	29.82	K.IQTAWEILGDK.L	226075	219769
1	66.56	38.74	36.95	K.IQTAWEILGDK.L	226075	219769
1	69.38	38.75	33.23	K.IQTAWEILGDK.L	226075	219769
1	80.82	38.78	42.82	K.AIFALSTLAVEK.K	226075	219769
1	73.43	36.5	33.11	K.IVGEQAVQAISALVPTVETPTK.E	226075	219769
1	82.2	38.78	48.33	K.AIFALSTLAVEK.K	226075	219769
1	86.73	38.89	37.2	K.AIFALSTLAVEK.K	226075	219769
1	64.81	36.49	25.64	K.IVGEQAVQAISALVPTVETPTK.E	226075	219769
1	80.72	38.87	42.15	K.AIFALSTLAVEK.K	226075	219769
0.9997	60.83	36.81	38.58	K.LLPAPELC[160.03]QNFPVYEIVK.N	226075	219769
1	82.51	36.82	30.27	K.LLPAPELC[160.03]QNFPVYEIVK.N	226075	219769
1	95.18	36.81	32.37	K.LLPAPELC[160.03]QNFPVYEIVK.N	226075	219769
1	90.17	36.77	33.6	K.LLPAPELC[160.03]QNFPVYEIVK.N	226075	219769
0.9994	76.24	37.09	32.08	K.VETVSIGKEEPLWIVNFK.R	226075	219769
0.9994	52.61	38.39	36.09	K.LEGALKPVIVSK.M	226075	219769
0.9999	63.71	38.52	38.15	R.LPVEAVEAEPK.L	226075	219769
1	102.92	37.67	27.01	R.VLASLDYSELM[147.04]AFVAK.V	226075	219769
1	102.68	37.67	30.58	R.VLASLDYSELM[147.04]AFVAK.V	226075	219769
0.9997	59.46	36.38	36.48	K.IVGEQAVQAISALVPTVETPTK.E	226075	219769
1	100.13	36.45	26.06	K.IVGEQAVQAISALVPTVETPTK.E	226075	219769
0.9972	49.35	36.5	30.08	K.IVGEQAVQAISALVPTVETPTK.E	226075	219769
1	87.02	36.5	25.24	K.IVGEQAVQAISALVPTVETPTK.E	226075	219769
0.9989	53.82	36.5	36.89	K.IVGEQAVQAISALVPTVETPTK.E	226075	219769
0.9996	58.39	36.5	36.91	K.IVGEQAVQAISALVPTVETPTK.E	226075	219769
0.9993	55.59	36.5	33.2	K.IVGEQAVQAISALVPTVETPTK.E	226075	219769
0.9989	53.44	36.51	27.11	K.IVGEQAVQAISALVPTVETPTK.E	226075	219769
0.9972	57.27	36.49	29.22	K.IVGEQAVQAISALVPTVETPTK.E	226075	219769
1	94.92	36.51	26.64	K.IVGEQAVQAISALVPTVETPTK.E	226075	219769
1	93.13	36.79	24.28	K.SLFDTVYGEQIQSEQYLK.Q	226075	219769
0.9995	55.59	36.82	31.94	K.LLPAPELC[160.03]QNFPVYEIVK.N	226075	219769
1	90.35	36.77	26.84	K.LLPAPELC[160.03]QNFPVYEIVK.N	226075	219769
0.9996	63.2	37.3	50.44	R.SYPTTGVDM[147.04]EWAAALPGR.F	226075	219769
1	78.94	37.7	32.62	K.AVM[147.04]TINYNEM[147.04]PAVVR.N	226075	219769
1	84.44	37.7	30.87	K.AVM[147.04]TINYNEM[147.04]PAVVR.N	226075	219769
1	111.9	37.7	34.46	K.AVM[147.04]TINYNEM[147.04]PAVVR.N	226075	219769
1	80.09	37.73	33.14	R.EWSLWLDM[147.04]ASSETK.A	226075	219769
0.9999	62.43	37.67	24.68	R.VLASLDYSELM[147.04]AFVAK.V	226075	219769
1	82.6	37.68	24.48	R.VLASLDYSELM[147.04]AFVAK.V	226075	219769
1	79.7	37.67	24.61	R.VLASLDYSELM[147.04]AFVAK.V	226075	219769
0.9999	64.76	38.8	46.56	K.AIFALSTLAVEK.K	226075	219769
1	79.02	38.75	36.96	K.IQTAWEILGDK.L	226075	219769
0.9991	55.34	38.77	41.64	K.IQTAWEILGDK.L	226075	219769
0.9907	42.16	38.78	27.67	K.YSEVDPGQEVR.I	226075	229959	219769
0.9912	42.42	38.84	39.22	R.LM[147.04]VETPFAR.S	226075	219769
0.9978	47.69	38.84	42.29	R.LM[147.04]VETPFAR.S	226075	219769
1	71.02	38.78	36.35	K.YSEVDPGQEVR.I	226075	229959	219769
1	66.62	38.78	35.3	K.YSEVDPGQEVR.I	226075	229959	219769
0.9943	44.02	38.79	39.63	K.YSEVDPGQEVR.I	226075	229959	219769
0.9998	73.81	38.6	40.92	R.LPVEAVEAEPK.L	226075	219769
1	87.4	37.67	26.77	R.VLASLDYSELM[147.04]AFVAK.V	226075	219769
1	67.49	38.6	41.11	R.LPVEAVEAEPK.L	226075	219769
1	79.39	37.67	25.62	R.VLASLDYSELM[147.04]AFVAK.V	226075	219769
1	92.72	37.66	26	R.VLASLDYSELM[147.04]AFVAK.V	226075	219769
1	94.09	37.67	26.51	R.VLASLDYSELM[147.04]AFVAK.V	226075	219769
1	73.15	38.6	44.3	R.LPVEAVEAEPK.L	226075	219769
1	75.76	38.92	41.6	K.AIFALSTLAVEK.K	226075	219769
1	86.98	38.89	42.45	K.AIFALSTLAVEK.K	226075	219769
1	86.89	38.89	41.75	K.AIFALSTLAVEK.K	226075	219769
0.9904	65.22	38.42	37.85	R.LPVEAVEAEPK.L	226075	219769
0.9978	52.27	39.54	36.01	K.ITTALSLSR.L	226075	219769
1	73.05	39.6	46.84	K.ITTALSLSR.L	226075	219769
0.9999	60.71	39.6	41.8	K.ITTALSLSR.L	226075	219769
1	70.61	38.44	35.11	R.LPVEAVEAEPK.L	226075	219769
1	69.26	38.48	40.99	R.LPVEAVEAEPK.L	226075	219769
0.9999	61.26	37.9	32.32	R.ILPVFNYNSNQGLR.C	226075	219769
0.9997	56.21	38.78	35.45	K.YSEVDPGQEVR.I	226075	229959	219769
0.9998	58.38	38.78	37.18	K.YSEVDPGQEVR.I	226075	229959	219769
0.9998	56.65	38.78	37.28	K.YSEVDPGQEVR.I	226075	229959	219769
0.9998	58.07	38.78	35.11	K.YSEVDPGQEVR.I	226075	229959	219769
0.9998	66.04	39.54	46.85	K.ITTALSLSR.L	226075	219769
0.9988	50.7	39.6	35.53	K.ITTALSLSR.L	226075	219769
0.9989	54.86	38.37	42.57	K.LEGALKPVIVSK.M	226075	219769
0.9983	68.26	37.77	29.65	K.SETVFGISDVSPLLPK.F	226075
1	72.03	37.8	30.36	K.SETVFGISDVSPLLPK.F	226075
0.9999	66.5	38.65	42.31	K.YSEVDPGQEVR.I	226075	229959	219769
1	64.43	38.46	37.59	R.FFTINPTTVFK.M	226075	219769
0.9999	59.74	38.46	30.98	R.FFTINPTTVFK.M	226075	219769
0.9992	60.14	38.22	46.52	R.GEPLAANQPWAYTK.D	226075	219769
0.9996	63.8	38.22	47.41	R.GEPLAANQPWAYTK.D	226075	219769
0.9999	70.14	38.21	49.15	R.GEPLAANQPWAYTK.D	226075	219769
1	63.48	38.63	36.12	R.SEEDM[147.04]SPTLR.N	226075	219769
0.9991	51.08	38.63	28.8	R.SEEDM[147.04]SPTLR.N	226075	219769
0.9999	70.73	38.21	49.88	R.GEPLAANQPWAYTK.D	226075	219769
0.9987	49.47	38.63	33.23	R.SEEDM[147.04]SPTLR.N	226075	219769
0.9984	70.7	38.21	49.85	R.GEPLAANQPWAYTK.D	226075	219769
0.9999	70.74	38.21	49.91	R.GEPLAANQPWAYTK.D	226075	219769
0.9999	67.21	38.21	50.22	R.GEPLAANQPWAYTK.D	226075	219769
0.9999	63.73	38.1	27.18	R.GIEVHPVAEVFLPK.R	226075	219769
0.9995	52.87	38.15	28.3	R.GIEVHPVAEVFLPK.R	226075	219769
1	86.53	37.67	29.47	R.VLASLDYSELM[147.04]AFVAK.V	226075	219769
0.9903	41.62	38.41	40.33	K.LEGALKPVIVSK.M	226075	219769
0.9996	60.32	38.41	47.64	K.LEGALKPVIVSK.M	226075	219769
0.9934	55.18	38.33	50.31	K.LEGALKPVIVSK.M	226075	219769
1	81.02	38.89	48.45	K.AIFALSTLAVEK.K	226075	219769
0.9986	57.05	38.46	45.82	K.LEGALKPVIVSK.M	226075	219769
1	78.55	38.77	54.33	K.AIFALSTLAVEK.K	226075	219769
1	87.92	37.7	37.77	K.AVM[147.04]TINYNEM[147.04]PAVVR.N	226075	219769
1	80.24	37.7	28.93	K.AVM[147.04]TINYNEM[147.04]PAVVR.N	226075	219769
1	80.1	37.7	32.99	K.AVM[147.04]TINYNEM[147.04]PAVVR.N	226075	219769
1	73.43	38.78	46.33	K.AIFALSTLAVEK.K	226075	219769
0.9999	71.68	38.78	48.2	K.AIFALSTLAVEK.K	226075	219769
0.9984	53.43	37.9	36.69	R.KISDFTPAILLAETK.R	226075	219769
0.9948	48.16	37.9	37.8	R.KISDFTPAILLAETK.R	226075	219769
0.9998	61.07	37.77	29.62	K.SETVFGISDVSPLLPK.F	226075
1	67.43	38.78	40.7	K.YSEVDPGQEVR.I	226075	229959	219769
0.9999	62.27	37.88	34.78	K.EIVGTLLM[147.04]PIFFNK.A	226075	219769
1	76.87	37.85	29.16	R.ILPVFNYNSNQGLR.C	226075	219769
0.9996	57.47	37.85	26.63	R.ILPVFNYNSNQGLR.C	226075	219769
1	66.25	37.9	29.39	R.ILPVFNYNSNQGLR.C	226075	219769
1	70.01	37.9	28.88	R.ILPVFNYNSNQGLR.C	226075	219769
1	74.11	37.9	29.27	R.ILPVFNYNSNQGLR.C	226075	219769
1	72.81	37.9	32.98	R.ILPVFNYNSNQGLR.C	226075	219769
1	71.86	37.9	32.22	R.ILPVFNYNSNQGLR.C	226075	219769
1	72.21	37.9	30.32	R.ILPVFNYNSNQGLR.C	226075	219769
1	90.07	38.28	38.3	K.ISDFTPAILLAETK.R	226075	219769
1	106.39	38.35	47.43	K.ISDFTPAILLAETK.R	226075	219769
1	75.62	38.81	40.81	K.AIFALSTLAVEK.K	226075	219769
0.9907	54.66	38.97	36.39	K.AIFALSTLAVEK.K	226075	219769
0.9964	50.92	38.41	43.68	K.LEGALKPVIVSK.M	226075	219769
0.9993	56.27	38.42	46.27	K.LEGALKPVIVSK.M	226075	219769
0.9998	63.85	38.41	48.17	K.LEGALKPVIVSK.M	226075	219769
[truncated: 5,974 more rows]

## Sheet: ProteinProphet
Entry no.	Group probability	Protein ID	Protein probability	Percent coverage	Number of unique peptides	Total number of peptides	Percent share of spectrum ID's	Description	Is nondegenerate evidence	Weight	Precursor ion charge	Peptide sequence	Nsp adjusted probability	Initial probability	Number of tol termini	Number of sibling peptides bin	Number of instances	Peptide group designator
1	1	100635	1	3.5	8	13	0.037	jgi Dappu1 100635 fgenesh1_pg.C_scaffold_15000200	Y	1	2	VDDSASAISSTR	0.9995	0.999	2	5	1
1	1	100635	1	3.5	8	13	0.037	jgi Dappu1 100635 fgenesh1_pg.C_scaffold_15000200	Y	1	2	ELTFPQGLPSK	0.9959	0.9914	2	5	3
1	1	100635	1	3.5	8	13	0.037	jgi Dappu1 100635 fgenesh1_pg.C_scaffold_15000200	Y	1	3	SKEAEADEFR	0.9126	0.8326	2	5	2
1	1	100635	1	3.5	8	13	0.037	jgi Dappu1 100635 fgenesh1_pg.C_scaffold_15000200	Y	1	2	NVVEEVKPK	0.8937	0.8002	2	5	3
1	1	100635	1	3.5	8	13	0.037	jgi Dappu1 100635 fgenesh1_pg.C_scaffold_15000200	Y	1	3	TSEHIVESFQAVDSESTK	0.8145	0.6764	2	5	1
1	1	100635	1	3.5	8	13	0.037	jgi Dappu1 100635 fgenesh1_pg.C_scaffold_15000200	Y	1	2	LTLAAESGAR	0.7299	0.523	2	6	1
1	1	100635	1	3.5	8	13	0.037	jgi Dappu1 100635 fgenesh1_pg.C_scaffold_15000200	Y	1	3	LLFPGSAPQHK	0.3091	0.3091	2	6	1
1	1	100635	1	3.5	8	13	0.037	jgi Dappu1 100635 fgenesh1_pg.C_scaffold_15000200	Y	1	2	CSSHGDFEANK	0.3023	0.3023	2	6	1
1	1	100635	1	3.5	8	13	0.037	jgi Dappu1 100635 fgenesh1_pg.C_scaffold_15000200	Y	1	3	TPEEKPSTETTVEKK	0.1297	0.1297	2	6	1
1	1	100635	1	3.5	8	13	0.037	jgi Dappu1 100635 fgenesh1_pg.C_scaffold_15000200	Y	1	2	RPATATNNGHK	0.0674	0.0674	2	6	1
2	1	100953	1	10.5	2	4	0.019	jgi Dappu1 100953 fgenesh1_pg.C_scaffold_16000198	Y	1	2	DIVLQTASSSGPNQTTLR	0.9987	0.999	2	3	1	a
2	1	100953	1	10.5	2	4	0.019	jgi Dappu1 100953 fgenesh1_pg.C_scaffold_16000198	Y	1	3	DIVLQTASSSGPNQTTLR	0.9984	0.9988	2	3	3	a
3	1	105415; 225480	1	15.5	2	32	0.099	jgi Dappu1 105415 fgenesh1_pg.C_scaffold_36000116,jgi Dappu1 225480 estExt_fgenesh1_pg.C_360132	Y	1	2	QDAEEEEEESVR	0.9987	0.999	2	3	2
3	1	105415; 225480	1	15.5	2	32	0.099	jgi Dappu1 105415 fgenesh1_pg.C_scaffold_36000116,jgi Dappu1 225480 estExt_fgenesh1_pg.C_360132	Y	1	2	AAAPALPASSR	0.9985	0.9989	2	3	30
4	1	108977	1	28.3	6	55	0.217	jgi Dappu1 108977 fgenesh1_pg.C_scaffold_61000188	Y	1	2	EVSNTEEVYESR	0.9995	0.999	2	5	2
4	1	108977	1	28.3	6	55	0.217	jgi Dappu1 108977 fgenesh1_pg.C_scaffold_61000188	Y	1	2	IDQNLDLVK	0.9995	0.9989	2	5	23
4	1	108977	1	28.3	6	55	0.217	jgi Dappu1 108977 fgenesh1_pg.C_scaffold_61000188	Y	1	2	LNASLVELR	0.9995	0.9989	2	5	7
4	1	108977	1	28.3	6	55	0.217	jgi Dappu1 108977 fgenesh1_pg.C_scaffold_61000188	Y	1	2	VHEVADLTAAK	0.9995	0.999	2	5	19	a
4	1	108977	1	28.3	6	55	0.217	jgi Dappu1 108977 fgenesh1_pg.C_scaffold_61000188	Y	1	3	NREVSNTEEVYESR	0.9668	0.9328	2	5	2
4	1	108977	1	28.3	6	55	0.217	jgi Dappu1 108977 fgenesh1_pg.C_scaffold_61000188	Y	1	3	VHEVADLTAAK	0.9574	0.9145	2	5	2	a
5	1	109723	1	1.9	7	14	0.051	jgi Dappu1 109723 fgenesh1_pg.C_scaffold_67000141	Y	1	2	QTAAAAAASNTGSR	0.9996	0.999	2	6	1
5	1	109723	1	1.9	7	14	0.051	jgi Dappu1 109723 fgenesh1_pg.C_scaffold_67000141	Y	1	2	GELEPVEKPR	0.9912	0.9786	2	6	3
5	1	109723	1	1.9	7	14	0.051	jgi Dappu1 109723 fgenesh1_pg.C_scaffold_67000141	Y	1	2	LTSTPISAQK	0.9903	0.9764	2	6	4
5	1	109723	1	1.9	7	14	0.051	jgi Dappu1 109723 fgenesh1_pg.C_scaffold_67000141	Y	1	2	TGLGGINR	0.9759	0.9427	2	6	2
5	1	109723	1	1.9	7	14	0.051	jgi Dappu1 109723 fgenesh1_pg.C_scaffold_67000141	Y	1	2	RTPSESPSR	0.9111	0.8061	2	6	1
5	1	109723	1	1.9	7	14	0.051	jgi Dappu1 109723 fgenesh1_pg.C_scaffold_67000141	Y	1	2	ESGQSNPVTQR	0.9021	0.789	2	6	2
5	1	109723	1	1.9	7	14	0.051	jgi Dappu1 109723 fgenesh1_pg.C_scaffold_67000141	Y	1	3	AAPAPAAAVTTPKPSEPAVNR	0.8619	0.7169	2	6	1
6	1	109886	1	9.7	2	4	0.019	jgi Dappu1 109886 fgenesh1_pg.C_scaffold_69000081	Y	1	2	LAEDPLYGR	0.9985	0.9989	2	3	1
6	1	109886	1	9.7	2	4	0.019	jgi Dappu1 109886 fgenesh1_pg.C_scaffold_69000081	Y	1	3	SKPANYVSSDYSPANSR	0.9976	0.9982	2	3	3
7	1	112232	1	25.8	6	15	0.051	jgi Dappu1 112232 fgenesh1_pg.C_scaffold_93000046	Y	1	2	PGFTNKPIIIDAR	0.9995	0.999	2	5	2
7	1	112232	1	25.8	6	15	0.051	jgi Dappu1 112232 fgenesh1_pg.C_scaffold_93000046	Y	1	2	YQDIVATLEAK	0.9995	0.999	2	5	2
7	1	112232	1	25.8	6	15	0.051	jgi Dappu1 112232 fgenesh1_pg.C_scaffold_93000046	Y	1	2	LSHEVGWK	0.9741	0.9472	2	5	4	a
7	1	112232	1	25.8	6	15	0.051	jgi Dappu1 112232 fgenesh1_pg.C_scaffold_93000046	Y	1	3	KQIAPNALR	0.9543	0.9087	2	5	2
7	1	112232	1	25.8	6	15	0.051	jgi Dappu1 112232 fgenesh1_pg.C_scaffold_93000046	Y	1	2	QIAPNALR	0.8892	0.7926	2	5	4
7	1	112232	1	25.8	6	15	0.051	jgi Dappu1 112232 fgenesh1_pg.C_scaffold_93000046	Y	1	3	PGFTNKPIIIDAREHLMGR	0.2108	0.2108	2	5	1
7	1	112232	1	25.8	6	15	0.051	jgi Dappu1 112232 fgenesh1_pg.C_scaffold_93000046	Y	1	2	AFEGVPPR	0.1174	0.1174	2	5	1
7	1	112232	1	25.8	6	15	0.051	jgi Dappu1 112232 fgenesh1_pg.C_scaffold_93000046	Y	1	3	LSHEVGWK	0.0734	0.0734	2	5	4	a
8	1	116378	1	26.7	7	37	0.121	jgi Dappu1 116378 fgenesh1_pg.C_scaffold_182000031	N	0.99	2	ASLVSHYAEDLDR	0.9995	0.9989	2	5	1	a
8	1	116378	1	26.7	7	37	0.121	jgi Dappu1 116378 fgenesh1_pg.C_scaffold_182000031	Y	1	2	IESVELFPR	0.9995	0.999	2	5	18
8	1	116378	1	26.7	7	37	0.121	jgi Dappu1 116378 fgenesh1_pg.C_scaffold_182000031	N	1	3	SM[147]SGSSGLNNLSHSGSFVR	0.9995	0.9989	2	5	4
8	1	116378	1	26.7	7	37	0.121	jgi Dappu1 116378 fgenesh1_pg.C_scaffold_182000031	N	0.99	3	ASLVSHYAEDLDR	0.9969	0.9935	2	5	6	a
8	1	116378	1	26.7	7	37	0.121	jgi Dappu1 116378 fgenesh1_pg.C_scaffold_182000031	N	0.99	3	ASLVSHYAEDLDRR	0.9929	0.9852	2	5	2
8	1	116378	1	26.7	7	37	0.121	jgi Dappu1 116378 fgenesh1_pg.C_scaffold_182000031	Y	1	2	EIGSPSSM[147]M[147]M[147]SR	0.8293	0.6634	2	6	2
8	1	116378	1	26.7	7	37	0.121	jgi Dappu1 116378 fgenesh1_pg.C_scaffold_182000031	Y	1	2	GQPFFFAVR	0.3561	0.3561	2	6	4
9	1	126867	1	10.3	2	5	0.018	jgi Dappu1 126867 fgenesh1_pm.C_scaffold_3000019	Y	1	2	LLDQALEDPELSK	0.9993	0.999	2	4	3
9	1	126867	1	10.3	2	5	0.018	jgi Dappu1 126867 fgenesh1_pm.C_scaffold_3000019	Y	1	3	EHGLLQGDVDDM[147]M[147]K	0.9615	0.9451	2	4	2
9	1	126867	1	10.3	2	5	0.018	jgi Dappu1 126867 fgenesh1_pm.C_scaffold_3000019	Y	1	2	GIYNAVLEASR	0.1888	0.1888	2	5	1
9	1	126867	1	10.3	2	5	0.018	jgi Dappu1 126867 fgenesh1_pm.C_scaffold_3000019	Y	1	2	YPEAYAVWM[147]GK	0.1141	0.1141	2	5	3
10	1	127187; 190957; 206519; 235631; 235957; 235965; 235971; 255863; 312260; 312353; 312519; 43601; 43647; 43649; 43738; 43914; 43920; 44077; 44079; 67318; 67720; 97168; 97173	1	57.3	7	51	0.164	jgi Dappu1 127187 fgenesh1_pm.C_scaffold_6000001,jgi Dappu1 190957 estExt_Genewise1Plus.C_30003,jgi Dappu1 206519 estExt_Genewise1.C_30687,jgi Dappu1 235631 SNAP_00003689,jgi Dappu1 235957 SNAP_00004015,jgi Dappu1 235965 SNAP_00004023,jgi Dappu1 235971 SNAP_00004029,jgi Dappu1 255863 SNAP_00023921,jgi Dappu1 312260 NCBI_GNO_0600056,jgi Dappu1 312353 NCBI_GNO_0600152,jgi Dappu1 312519 NCBI_GNO_060…	N	0.99	2	DNIQGITKPAIR	0.9996	0.9989	2	6	15	a
10	1	127187; 190957; 206519; 235631; 235957; 235965; 235971; 255863; 312260; 312353; 312519; 43601; 43647; 43649; 43738; 43914; 43920; 44077; 44079; 67318; 67720; 97168; 97173	1	57.3	7	51	0.164	jgi Dappu1 127187 fgenesh1_pm.C_scaffold_6000001,jgi Dappu1 190957 estExt_Genewise1Plus.C_30003,jgi Dappu1 206519 estExt_Genewise1.C_30687,jgi Dappu1 235631 SNAP_00003689,jgi Dappu1 235957 SNAP_00004015,jgi Dappu1 235965 SNAP_00004023,jgi Dappu1 235971 SNAP_00004029,jgi Dappu1 255863 SNAP_00023921,jgi Dappu1 312260 NCBI_GNO_0600056,jgi Dappu1 312353 NCBI_GNO_0600152,jgi Dappu1 312519 NCBI_GNO_060…	N	0.99	2	ISGLIYEETR	0.9996	0.999	2	6	2
10	1	127187; 190957; 206519; 235631; 235957; 235965; 235971; 255863; 312260; 312353; 312519; 43601; 43647; 43649; 43738; 43914; 43920; 44077; 44079; 67318; 67720; 97168; 97173	1	57.3	7	51	0.164	jgi Dappu1 127187 fgenesh1_pm.C_scaffold_6000001,jgi Dappu1 190957 estExt_Genewise1Plus.C_30003,jgi Dappu1 206519 estExt_Genewise1.C_30687,jgi Dappu1 235631 SNAP_00003689,jgi Dappu1 235957 SNAP_00004015,jgi Dappu1 235965 SNAP_00004023,jgi Dappu1 235971 SNAP_00004029,jgi Dappu1 255863 SNAP_00023921,jgi Dappu1 312260 NCBI_GNO_0600056,jgi Dappu1 312353 NCBI_GNO_0600152,jgi Dappu1 312519 NCBI_GNO_060…	N	1	2	DAVTYTEHAK	0.9989	0.9972	2	6	9
10	1	127187; 190957; 206519; 235631; 235957; 235965; 235971; 255863; 312260; 312353; 312519; 43601; 43647; 43649; 43738; 43914; 43920; 44077; 44079; 67318; 67720; 97168; 97173	1	57.3	7	51	0.164	jgi Dappu1 127187 fgenesh1_pm.C_scaffold_6000001,jgi Dappu1 190957 estExt_Genewise1Plus.C_30003,jgi Dappu1 206519 estExt_Genewise1.C_30687,jgi Dappu1 235631 SNAP_00003689,jgi Dappu1 235957 SNAP_00004015,jgi Dappu1 235965 SNAP_00004023,jgi Dappu1 235971 SNAP_00004029,jgi Dappu1 255863 SNAP_00023921,jgi Dappu1 312260 NCBI_GNO_0600056,jgi Dappu1 312353 NCBI_GNO_0600152,jgi Dappu1 312519 NCBI_GNO_060…	Y	1	2	VFLENVIR	0.992	0.9806	2	6	9
10	1	127187; 190957; 206519; 235631; 235957; 235965; 235971; 255863; 312260; 312353; 312519; 43601; 43647; 43649; 43738; 43914; 43920; 44077; 44079; 67318; 67720; 97168; 97173	1	57.3	7	51	0.164	jgi Dappu1 127187 fgenesh1_pm.C_scaffold_6000001,jgi Dappu1 190957 estExt_Genewise1Plus.C_30003,jgi Dappu1 206519 estExt_Genewise1.C_30687,jgi Dappu1 235631 SNAP_00003689,jgi Dappu1 235957 SNAP_00004015,jgi Dappu1 235965 SNAP_00004023,jgi Dappu1 235971 SNAP_00004029,jgi Dappu1 255863 SNAP_00023921,jgi Dappu1 312260 NCBI_GNO_0600056,jgi Dappu1 312353 NCBI_GNO_0600152,jgi Dappu1 312519 NCBI_GNO_060…	N	1	2	TVTAM[147]DVVYALK	0.9765	0.9441	2	6	3
10	1	127187; 190957; 206519; 235631; 235957; 235965; 235971; 255863; 312260; 312353; 312519; 43601; 43647; 43649; 43738; 43914; 43920; 44077; 44079; 67318; 67720; 97168; 97173	1	57.3	7	51	0.164	jgi Dappu1 127187 fgenesh1_pm.C_scaffold_6000001,jgi Dappu1 190957 estExt_Genewise1Plus.C_30003,jgi Dappu1 206519 estExt_Genewise1.C_30687,jgi Dappu1 235631 SNAP_00003689,jgi Dappu1 235957 SNAP_00004015,jgi Dappu1 235965 SNAP_00004023,jgi Dappu1 235971 SNAP_00004029,jgi Dappu1 255863 SNAP_00023921,jgi Dappu1 312260 NCBI_GNO_0600056,jgi Dappu1 312353 NCBI_GNO_0600152,jgi Dappu1 312519 NCBI_GNO_060…	N	1	1	TLYGFGG	0.9445	0.8735	2	6	6
10	1	127187; 190957; 206519; 235631; 235957; 235965; 235971; 255863; 312260; 312353; 312519; 43601; 43647; 43649; 43738; 43914; 43920; 44077; 44079; 67318; 67720; 97168; 97173	1	57.3	7	51	0.164	jgi Dappu1 127187 fgenesh1_pm.C_scaffold_6000001,jgi Dappu1 190957 estExt_Genewise1Plus.C_30003,jgi Dappu1 206519 estExt_Genewise1.C_30687,jgi Dappu1 235631 SNAP_00003689,jgi Dappu1 235957 SNAP_00004015,jgi Dappu1 235965 SNAP_00004023,jgi Dappu1 235971 SNAP_00004029,jgi Dappu1 255863 SNAP_00023921,jgi Dappu1 312260 NCBI_GNO_0600056,jgi Dappu1 312353 NCBI_GNO_0600152,jgi Dappu1 312519 NCBI_GNO_060…	N	0.99	3	DNIQGITKPAIR	0.9198	0.8232	2	6	7	a
11	1	127463	1	3.6	2	3	0.011	jgi Dappu1 127463 fgenesh1_pm.C_scaffold_8000079	Y	1	2	VPSPIQITLPDGK	0.9976	0.9982	2	3	1
11	1	127463	1	3.6	2	3	0.011	jgi Dappu1 127463 fgenesh1_pm.C_scaffold_8000079	Y	1	2	NELSGALSGLTR	0.9864	0.9899	2	3	2
12	1	127589	1	3.2	4	10	0.042	jgi Dappu1 127589 fgenesh1_pm.C_scaffold_10000024	Y	1	2	VAM[147]EAISNIR	0.9995	0.999	2	5	4
12	1	127589	1	3.2	4	10	0.042	jgi Dappu1 127589 fgenesh1_pm.C_scaffold_10000024	Y	1	2	TTIIVAHR	0.9977	0.9952	2	5	3
12	1	127589	1	3.2	4	10	0.042	jgi Dappu1 127589 fgenesh1_pm.C_scaffold_10000024	Y	1	2	TVM[147]AFGGQR	0.9585	0.9166	2	5	2
12	1	127589	1	3.2	4	10	0.042	jgi Dappu1 127589 fgenesh1_pm.C_scaffold_10000024	Y	1	2	MAPNLDR	0.6455	0.4644	2	5	1
12	1	127589	1	3.2	4	10	0.042	jgi Dappu1 127589 fgenesh1_pm.C_scaffold_10000024	N	0.99	2	QRIAIAR	0.0755	0.0755	2	5	1
13	1	13889	1	14.1	4	14	0.042	jgi Dappu1 13889 gw1.99.89.1	Y	1	2	LITIAGLNDALHAK	0.9995	0.999	2	5	2	a
13	1	13889	1	14.1	4	14	0.042	jgi Dappu1 13889 gw1.99.89.1	Y	1	3	ALEQTGLDDIIDHEGK	0.9994	0.9988	2	5	5
13	1	13889	1	14.1	4	14	0.042	jgi Dappu1 13889 gw1.99.89.1	Y	1	2	HLVDNPPLLR	0.9943	0.9881	2	5	3
13	1	13889	1	14.1	4	14	0.042	jgi Dappu1 13889 gw1.99.89.1	Y	1	3	LITIAGLNDALHAK	0.9852	0.9694	2	5	4	a
14	1	186952	1	4.2	3	11	0.028	jgi Dappu1 186952 estExt_fgenesh1_pm.C_10100	Y	1	2	FDIGAGPAIIK	0.9992	0.9989	2	4	5
14	1	186952	1	4.2	3	11	0.028	jgi Dappu1 186952 estExt_fgenesh1_pm.C_10100	Y	1	2	FDSGSGPAILR	0.9358	0.9093	2	4	1
14	1	186952	1	4.2	3	11	0.028	jgi Dappu1 186952 estExt_fgenesh1_pm.C_10100	Y	1	3	SPEGPHQVLNTK	0.9206	0.8886	2	4	5
15	1	187316	1	18.6	7	25	0.094	jgi Dappu1 187316 estExt_fgenesh1_pm.C_50002	Y	1	2	IIAEAANGPTTPAADK	0.9996	0.999	2	6	6
15	1	187316	1	18.6	7	25	0.094	jgi Dappu1 187316 estExt_fgenesh1_pm.C_50002	Y	1	2	YSDEVNIDEVK	0.9996	0.999	2	6	1
15	1	187316	1	18.6	7	25	0.094	jgi Dappu1 187316 estExt_fgenesh1_pm.C_50002	Y	1	2	VGGAIPITPSESFQK	0.9991	0.9977	2	6	5
15	1	187316	1	18.6	7	25	0.094	jgi Dappu1 187316 estExt_fgenesh1_pm.C_50002	Y	1	3	SVIIQGFGNVGLHTAR	0.9991	0.9977	2	6	7
15	1	187316	1	18.6	7	25	0.094	jgi Dappu1 187316 estExt_fgenesh1_pm.C_50002	Y	1	3	NLNHVSYGR	0.9159	0.8154	2	6	1
15	1	187316	1	18.6	7	25	0.094	jgi Dappu1 187316 estExt_fgenesh1_pm.C_50002	Y	1	3	KGFIGPGIDVPAPDM[147]GTGER	0.8987	0.7826	2	6	4
15	1	187316	1	18.6	7	25	0.094	jgi Dappu1 187316 estExt_fgenesh1_pm.C_50002	Y	1	2	SAAYVNSVEK	0.2879	0.2879	2	6	1
15	1	187316	1	18.6	7	25	0.094	jgi Dappu1 187316 estExt_fgenesh1_pm.C_50002	Y	1	2	FTLELAKK	0.1451	0.1451	2	6	1
16	1	188180	1	28.8	12	149	0.529	jgi Dappu1 188180 estExt_fgenesh1_pm.C_250018	Y	1	2	GILAADESTATVGK	0.9996	0.999	2	6	20
16	1	188180	1	28.8	12	149	0.529	jgi Dappu1 188180 estExt_fgenesh1_pm.C_250018	Y	1	2	NTPSYQAILENANVLAR	0.9996	0.999	2	6	6	c
16	1	188180	1	28.8	12	149	0.529	jgi Dappu1 188180 estExt_fgenesh1_pm.C_250018	Y	1	2	TIAHNIVASGK	0.9996	0.999	2	6	42	a
16	1	188180	1	28.8	12	149	0.529	jgi Dappu1 188180 estExt_fgenesh1_pm.C_250018	Y	1	2	VTETVLAAVYK	0.9996	0.999	2	6	24
16	1	188180	1	28.8	12	149	0.529	jgi Dappu1 188180 estExt_fgenesh1_pm.C_250018	Y	1	2	ASCGTSFAELLK	0.9994	0.9984	2	6	9
16	1	188180	1	28.8	12	149	0.529	jgi Dappu1 188180 estExt_fgenesh1_pm.C_250018	Y	1	2	ALQASVLR	0.9992	0.998	2	6	17
16	1	188180	1	28.8	12	149	0.529	jgi Dappu1 188180 estExt_fgenesh1_pm.C_250018	Y	1	3	FADIGLENTEENRR	0.997	0.9926	2	6	8	b
16	1	188180	1	28.8	12	149	0.529	jgi Dappu1 188180 estExt_fgenesh1_pm.C_250018	Y	1	3	TKYTPEEVAK	0.9881	0.9712	2	6	6
16	1	188180	1	28.8	12	149	0.529	jgi Dappu1 188180 estExt_fgenesh1_pm.C_250018	Y	1	3	TIAHNIVASGK	0.9747	0.94	2	6	10	a
16	1	188180	1	28.8	12	149	0.529	jgi Dappu1 188180 estExt_fgenesh1_pm.C_250018	Y	1	2	FADIGLENTEENRR	0.9711	0.9318	2	6	1	b
16	1	188180	1	28.8	12	149	0.529	jgi Dappu1 188180 estExt_fgenesh1_pm.C_250018	Y	1	3	NTPSYQAILENANVLAR	0.8466	0.6913	2	6	1	c
16	1	188180	1	28.8	12	149	0.529	jgi Dappu1 188180 estExt_fgenesh1_pm.C_250018	Y	1	2	ATVTALQR	0.833	0.6693	2	6	5
17	1	188575	1	5.3	4	14	0.052	jgi Dappu1 188575 estExt_fgenesh1_pm.C_470008	Y	1	2	VDESSLTGESDHVK	0.9995	0.9989	2	5	1	a
17	1	188575	1	5.3	4	14	0.052	jgi Dappu1 188575 estExt_fgenesh1_pm.C_470008	Y	1	3	VDESSLTGESDHVK	0.9992	0.9984	2	5	8	a
17	1	188575	1	5.3	4	14	0.052	jgi Dappu1 188575 estExt_fgenesh1_pm.C_470008	N	0.5	2	EGGGYR	0.9237	0.8521	2	5	2
17	1	188575	1	5.3	4	14	0.052	jgi Dappu1 188575 estExt_fgenesh1_pm.C_470008	Y	1	3	EGSSGPSGDAPIKEEK	0.9059	0.821	2	5	3
17	1	188575	1	5.3	4	14	0.052	jgi Dappu1 188575 estExt_fgenesh1_pm.C_470008	Y	1	2	SSPTDKYTLVK	0.7938	0.6471	2	5	2
17	1	188575	1	5.3	4	14	0.052	jgi Dappu1 188575 estExt_fgenesh1_pm.C_470008	Y	1	2	KGNNM[147]ASK	0.116	0.116	2	5	1
18	1	190689; 300012	1	55.9	6	256	1.933	jgi Dappu1 190689 estExt_Genewise1Plus.C_20413,jgi Dappu1 300012 PASA_GEN_0100278	N	0.5	2	AGFAGDDAPR	0.9996	0.999	2	6	69	g
18	1	190689; 300012	1	55.9	6	256	1.933	jgi Dappu1 190689 estExt_Genewise1Plus.C_20413,jgi Dappu1 300012 PASA_GEN_0100278	N	0.5	2	AVFPSIVGRPR	0.9996	0.999	2	6	26
18	1	190689; 300012	1	55.9	6	256	1.933	jgi Dappu1 190689 estExt_Genewise1Plus.C_20413,jgi Dappu1 300012 PASA_GEN_0100278	N	0.5	2	DLYANTVLSGGTTM[147]YPGIADR	0.9996	0.999	2	6	41	a
18	1	190689; 300012	1	55.9	6	256	1.933	jgi Dappu1 190689 estExt_Genewise1Plus.C_20413,jgi Dappu1 300012 PASA_GEN_0100278	N	0.5	2	DSYVGDEAQSK	0.9996	0.9989	2	6	37
18	1	190689; 300012	1	55.9	6	256	1.933	jgi Dappu1 190689 estExt_Genewise1Plus.C_20413,jgi Dappu1 300012 PASA_GEN_0100278	N	0.5	2	DSYVGDEAQSKR	0.9996	0.999	2	6	15	e
18	1	190689; 300012	1	55.9	6	256	1.933	jgi Dappu1 190689 estExt_Genewise1Plus.C_20413,jgi Dappu1 300012 PASA_GEN_0100278	N	1	2	EITALAPSTIK	0.9996	0.999	2	6	94
18	1	190689; 300012	1	55.9	6	256	1.933	jgi Dappu1 190689 estExt_Genewise1Plus.C_20413,jgi Dappu1 300012 PASA_GEN_0100278	N	0.5	2	GYSFTTTAER	0.9996	0.999	2	6	112	h
18	1	190689; 300012	1	55.9	6	256	1.933	jgi Dappu1 190689 estExt_Genewise1Plus.C_20413,jgi Dappu1 300012 PASA_GEN_0100278	Y	1	2	QEYDESGPGIVHR	0.9996	0.999	2	6	19	b
18	1	190689; 300012	1	55.9	6	256	1.933	jgi Dappu1 190689 estExt_Genewise1Plus.C_20413,jgi Dappu1 300012 PASA_GEN_0100278	N	0.33	2	SYELPDGQVITIGNER	0.9996	0.999	2	6	102	c
18	1	190689; 300012	1	55.9	6	256	1.933	jgi Dappu1 190689 estExt_Genewise1Plus.C_20413,jgi Dappu1 300012 PASA_GEN_0100278	Y	1	2	VAPEEHPILLTEAPLNPK	0.9996	0.999	2	6	28	d
18	1	190689; 300012	1	55.9	6	256	1.933	jgi Dappu1 190689 estExt_Genewise1Plus.C_20413,jgi Dappu1 300012 PASA_GEN_0100278	N	0.5	3	DLYANTVLSGGTTM[147]YPGIADR	0.9996	0.999	2	6	48	a
18	1	190689; 300012	1	55.9	6	256	1.933	jgi Dappu1 190689 estExt_Genewise1Plus.C_20413,jgi Dappu1 300012 PASA_GEN_0100278	N	0.5	3	KDLYANTVLSGGTTM[147]YPGIADR	0.9996	0.999	2	6	21
18	1	190689; 300012	1	55.9	6	256	1.933	jgi Dappu1 190689 estExt_Genewise1Plus.C_20413,jgi Dappu1 300012 PASA_GEN_0100278	Y	1	3	QEYDESGPGIVHR	0.9996	0.9989	2	6	45	b
18	1	190689; 300012	1	55.9	6	256	1.933	jgi Dappu1 190689 estExt_Genewise1Plus.C_20413,jgi Dappu1 300012 PASA_GEN_0100278	N	0.5	3	TTGIVLDSGDGVSHTVPIYEGYALPHAILR	0.9996	0.999	2	6	1
18	1	190689; 300012	1	55.9	6	256	1.933	jgi Dappu1 190689 estExt_Genewise1Plus.C_20413,jgi Dappu1 300012 PASA_GEN_0100278	N	0.33	3	SYELPDGQVITIGNER	0.9995	0.9988	2	6	6	c
18	1	190689; 300012	1	55.9	6	256	1.933	jgi Dappu1 190689 estExt_Genewise1Plus.C_20413,jgi Dappu1 300012 PASA_GEN_0100278	Y	1	3	VAPEEHPILLTEAPLNPK	0.9987	0.9968	2	6	64	d
18	1	190689; 300012	1	55.9	6	256	1.933	jgi Dappu1 190689 estExt_Genewise1Plus.C_20413,jgi Dappu1 300012 PASA_GEN_0100278	N	0.5	2	DLTDYLM[147]K	0.998	0.9952	2	6	52	f
18	1	190689; 300012	1	55.9	6	256	1.933	jgi Dappu1 190689 estExt_Genewise1Plus.C_20413,jgi Dappu1 300012 PASA_GEN_0100278	N	0.5	3	DSYVGDEAQSKR	0.9963	0.9909	2	6	6	e
18	1	190689; 300012	1	55.9	6	256	1.933	jgi Dappu1 190689 estExt_Genewise1Plus.C_20413,jgi Dappu1 300012 PASA_GEN_0100278	N	0.5	1	DLTDYLM[147]K	0.9828	0.9586	2	6	30	f
18	1	190689; 300012	1	55.9	6	256	1.933	jgi Dappu1 190689 estExt_Genewise1Plus.C_20413,jgi Dappu1 300012 PASA_GEN_0100278	N	0.5	1	AGFAGDDAPR	0.9703	0.9299	2	6	3	g
18	1	190689; 300012	1	55.9	6	256	1.933	jgi Dappu1 190689 estExt_Genewise1Plus.C_20413,jgi Dappu1 300012 PASA_GEN_0100278	N	0.5	1	GYSFTTTAER	0.9467	0.8781	2	6	8	h
18	1	190689; 300012	1	55.9	6	256	1.933	jgi Dappu1 190689 estExt_Genewise1Plus.C_20413,jgi Dappu1 300012 PASA_GEN_0100278	N	0.33	2	IIAPPERK	0.9315	0.8467	2	6	11	i
18	1	190689; 300012	1	55.9	6	256	1.933	jgi Dappu1 190689 estExt_Genewise1Plus.C_20413,jgi Dappu1 300012 PASA_GEN_0100278	N	0.5	2	CDVDIR	0.8867	0.7604	2	6	3
18	1	190689; 300012	1	55.9	6	256	1.933	jgi Dappu1 190689 estExt_Genewise1Plus.C_20413,jgi Dappu1 300012 PASA_GEN_0100278	Y	1	3	YPIEHGIITNWDDM[147]EK	0.8673	0.7262	2	6	6
18	1	190689; 300012	1	55.9	6	256	1.933	jgi Dappu1 190689 estExt_Genewise1Plus.C_20413,jgi Dappu1 300012 PASA_GEN_0100278	N	0.33	3	IIAPPERK	0.8617	0.7166	2	6	19	i
18	1	190689; 300012	1	55.9	6	256	1.933	jgi Dappu1 190689 estExt_Genewise1Plus.C_20413,jgi Dappu1 300012 PASA_GEN_0100278	N	0.33	2	IIAPPER	0.7971	0.6145	2	6	31
18	1	190689; 300012	1	55.9	6	256	1.933	jgi Dappu1 190689 estExt_Genewise1Plus.C_20413,jgi Dappu1 300012 PASA_GEN_0100278	N	0.33	3	IKIIAPPER	0.1758	0.1758	2	6	2
18	1	190689; 300012	1	55.9	6	256	1.933	jgi Dappu1 190689 estExt_Genewise1Plus.C_20413,jgi Dappu1 300012 PASA_GEN_0100278	N	0.33	3	IWHHTFYNELR	0.1159	0.1159	2	6	2
18	1	190689; 300012	1	55.9	6	256	1.933	jgi Dappu1 190689 estExt_Genewise1Plus.C_20413,jgi Dappu1 300012 PASA_GEN_0100278	N	1	2	GILTLK	0.081	0.081	2	6	2
19	1	192727	1	33.4	18	419	1.489	jgi Dappu1 192727 estExt_Genewise1Plus.C_60754	Y	1	2	DM[147]GPDPDPAQYLFVSLEM[147]K	0.9996	0.9989	2	7	2
19	1	192727	1	33.4	18	419	1.489	jgi Dappu1 192727 estExt_Genewise1Plus.C_60754	Y	1	2	GNLEDQIVQTNPVLEAFGNAK	0.9996	0.999	2	7	5	a
19	1	192727	1	33.4	18	419	1.489	jgi Dappu1 192727 estExt_Genewise1Plus.C_60754	Y	1	2	LAGADIETYLLEK	0.9996	0.999	2	7	114
19	1	192727	1	33.4	18	419	1.489	jgi Dappu1 192727 estExt_Genewise1Plus.C_60754	Y	1	2	NVNQVVYSIGAM[147]AK	0.9996	0.999	2	7	55	b
19	1	192727	1	33.4	18	419	1.489	jgi Dappu1 192727 estExt_Genewise1Plus.C_60754	Y	1	2	SYHIFYQIM[147]SGK	0.9996	0.999	2	7	15	d
19	1	192727	1	33.4	18	419	1.489	jgi Dappu1 192727 estExt_Genewise1Plus.C_60754	Y	1	2	VIAYM[147]ASVGASTK	0.9996	0.999	2	7	54
19	1	192727	1	33.4	18	419	1.489	jgi Dappu1 192727 estExt_Genewise1Plus.C_60754	Y	1	2	VNETLETGQK	0.9996	0.9989	2	7	18
19	1	192727	1	33.4	18	419	1.489	jgi Dappu1 192727 estExt_Genewise1Plus.C_60754	Y	1	2	VNETLETGQKR	0.9996	0.9989	2	7	10	c
19	1	192727	1	33.4	18	419	1.489	jgi Dappu1 192727 estExt_Genewise1Plus.C_60754	Y	1	3	GNLEDQIVQTNPVLEAFGNAK	0.9996	0.999	2	7	4	a
19	1	192727	1	33.4	18	419	1.489	jgi Dappu1 192727 estExt_Genewise1Plus.C_60754	Y	1	3	KGNLEDQIVQTNPVLEAFGNAK	0.9996	0.999	2	7	15
19	1	192727	1	33.4	18	419	1.489	jgi Dappu1 192727 estExt_Genewise1Plus.C_60754	Y	1	2	RVNETLETGQK	0.9995	0.9987	2	7	42	e
19	1	192727	1	33.4	18	419	1.489	jgi Dappu1 192727 estExt_Genewise1Plus.C_60754	Y	1	3	VEDM[147]ADLTYLNDAAVLHNLR	0.9991	0.9978	2	7	2
19	1	192727	1	33.4	18	419	1.489	jgi Dappu1 192727 estExt_Genewise1Plus.C_60754	Y	1	3	NVNQVVYSIGAM[147]AK	0.997	0.9923	2	7	3	b
19	1	192727	1	33.4	18	419	1.489	jgi Dappu1 192727 estExt_Genewise1Plus.C_60754	Y	1	2	VISQQALER	0.9968	0.9919	2	7	6
19	1	192727	1	33.4	18	419	1.489	jgi Dappu1 192727 estExt_Genewise1Plus.C_60754	Y	1	3	NM[147]IYM[147]VVGAVM[147]HLGTM[147]K	0.9952	0.9879	2	7	16
19	1	192727	1	33.4	18	419	1.489	jgi Dappu1 192727 estExt_Genewise1Plus.C_60754	Y	1	3	VNETLETGQKR	0.9949	0.987	2	7	20	c
19	1	192727	1	33.4	18	419	1.489	jgi Dappu1 192727 estExt_Genewise1Plus.C_60754	Y	1	2	FPIYTQR	0.9905	0.9761	2	7	30
19	1	192727	1	33.4	18	419	1.489	jgi Dappu1 192727 estExt_Genewise1Plus.C_60754	Y	1	3	SYHIFYQIM[147]SGK	0.9286	0.8365	2	7	8	d
19	1	192727	1	33.4	18	419	1.489	jgi Dappu1 192727 estExt_Genewise1Plus.C_60754	Y	1	3	RVNETLETGQK	0.1304	0.1304	2	7	2	e
20	1	193096	1	3.9	5	11	0.045	jgi Dappu1 193096 estExt_Genewise1Plus.C_80069	Y	1	2	ATILGDFAEVR	0.9995	0.999	2	5	2
20	1	193096	1	3.9	5	11	0.045	jgi Dappu1 193096 estExt_Genewise1Plus.C_80069	Y	1	2	FFGGLIDDVKR	0.9994	0.9988	2	5	3	a
20	1	193096	1	3.9	5	11	0.045	jgi Dappu1 193096 estExt_Genewise1Plus.C_80069	Y	1	2	ILESQGLVR	0.9992	0.9983	2	5	3
20	1	193096	1	3.9	5	11	0.045	jgi Dappu1 193096 estExt_Genewise1Plus.C_80069	Y	1	2	VNISDEVAR	0.9991	0.9981	2	5	2
20	1	193096	1	3.9	5	11	0.045	jgi Dappu1 193096 estExt_Genewise1Plus.C_80069	Y	1	3	FFGGLIDDVKR	0.2179	0.2179	2	5	1	a
21	1	194472	1	25.6	3	11	0.205	jgi Dappu1 194472 estExt_Genewise1Plus.C_120316	Y	1	2	AIASIINANDGFGLLEGK	0.9996	0.999	2	6	1
21	1	194472	1	25.6	3	11	0.205	jgi Dappu1 194472 estExt_Genewise1Plus.C_120316	N	0.5	2	ASFSFGPNPQVTK	0.9996	0.9989	2	6	12
21	1	194472	1	25.6	3	11	0.205	jgi Dappu1 194472 estExt_Genewise1Plus.C_120316	Y	1	2	VTIETTTTTPGAR	0.9996	0.999	2	6	8
21	1	194472	1	25.6	3	11	0.205	jgi Dappu1 194472 estExt_Genewise1Plus.C_120316	N	0.33	3	RPGADDDVSDADAEDITSLYK	0.9996	0.999	2	6	32
21	1	194472	1	25.6	3	11	0.205	jgi Dappu1 194472 estExt_Genewise1Plus.C_120316	N	0.25	2	GNPVQVVR	0.9995	0.9987	2	6	13
21	1	194472	1	25.6	3	11	0.205	jgi Dappu1 194472 estExt_Genewise1Plus.C_120316	N	0.25	2	ALGIPSRPVTNFVSAR	0.9994	0.9984	2	6	14	a
21	1	194472	1	25.6	3	11	0.205	jgi Dappu1 194472 estExt_Genewise1Plus.C_120316	N	0.5	2	YFDVFGDEM[147]K	0.9994	0.9986	2	6	10
21	1	194472	1	25.6	3	11	0.205	jgi Dappu1 194472 estExt_Genewise1Plus.C_120316	N	0.25	2	QFVLQPGGR	0.9981	0.9953	2	6	18
21	1	194472	1	25.6	3	11	0.205	jgi Dappu1 194472 estExt_Genewise1Plus.C_120316	N	0.25	2	IVDYGHIK	0.9978	0.9946	2	6	3	b
21	1	194472	1	25.6	3	11	0.205	jgi Dappu1 194472 estExt_Genewise1Plus.C_120316	N	0.25	2	IFEHYLR	0.9961	0.9904	2	6	11	c
21	1	194472	1	25.6	3	11	0.205	jgi Dappu1 194472 estExt_Genewise1Plus.C_120316	N	0.5	3	DVKPGEM[147]ISFVQK	0.98	0.952	2	6	4
21	1	194472	1	25.6	3	11	0.205	jgi Dappu1 194472 estExt_Genewise1Plus.C_120316	N	0.33	2	DTNHTLSVDK	0.9786	0.9488	2	6	2
21	1	194472	1	25.6	3	11	0.205	jgi Dappu1 194472 estExt_Genewise1Plus.C_120316	N	0.25	3	ALGIPSRPVTNFVSAR	0.8995	0.7841	2	6	4	a
21	1	194472	1	25.6	3	11	0.205	jgi Dappu1 194472 estExt_Genewise1Plus.C_120316	Y	1	2	IDSVELYSR	0.8382	0.6776	2	6	2
21	1	194472	1	25.6	3	11	0.205	jgi Dappu1 194472 estExt_Genewise1Plus.C_120316	N	0.25	2	KLVATFNSR	0.8338	0.6705	2	6	9
21	1	194472	1	25.6	3	11	0.205	jgi Dappu1 194472 estExt_Genewise1Plus.C_120316	N	0.25	3	IVDYGHIK	0.8283	0.6618	2	6	4	b
21	1	194472	1	25.6	3	11	0.205	jgi Dappu1 194472 estExt_Genewise1Plus.C_120316	N	0.33	2	EYLM[147]NETGK	0.7952	0.6117	2	6	5
21	1	194472	1	25.6	3	11	0.205	jgi Dappu1 194472 estExt_Genewise1Plus.C_120316	N	0.25	3	DKIVDYGHIK	0.7247	0.5165	2	6	2	d
21	1	194472	1	25.6	3	11	0.205	jgi Dappu1 194472 estExt_Genewise1Plus.C_120316	N	0.25	3	IFEHYLR	0.3326	0.3326	2	6	17	c
21	1	194472	1	25.6	3	11	0.205	jgi Dappu1 194472 estExt_Genewise1Plus.C_120316	N	0.25	2	DKIVDYGHIK	0.1666	0.1666	2	6	1	d
21	1	194472	1	25.6	3	11	0.205	jgi Dappu1 194472 estExt_Genewise1Plus.C_120316	Y	1	3	IHVNNYHVGR	0.1457	0.1457	2	6	1
22	1	195011	1	20.1	6	37	0.129	jgi Dappu1 195011 estExt_Genewise1Plus.C_150058	Y	1	2	DEGTFGFQLPAR	0.9995	0.999	2	5	11
22	1	195011	1	20.1	6	37	0.129	jgi Dappu1 195011 estExt_Genewise1Plus.C_150058	Y	1	2	QILPNNEEVWEGVK	0.9994	0.9988	2	5	4
22	1	195011	1	20.1	6	37	0.129	jgi Dappu1 195011 estExt_Genewise1Plus.C_150058	N	1	2	AIVVDGGIHAR	0.9992	0.9984	2	5	10	a
22	1	195011	1	20.1	6	37	0.129	jgi Dappu1 195011 estExt_Genewise1Plus.C_150058	N	1	2	GGAGIPFSYTVEM[147]R	0.9983	0.9964	2	5	7
22	1	195011	1	20.1	6	37	0.129	jgi Dappu1 195011 estExt_Genewise1Plus.C_150058	Y	1	2	VTVSSIGK	0.9639	0.9271	2	5	2
22	1	195011	1	20.1	6	37	0.129	jgi Dappu1 195011 estExt_Genewise1Plus.C_150058	N	1	1	VM[147]AESLF	0.7092	0.4974	2	6	3
22	1	195011	1	20.1	6	37	0.129	jgi Dappu1 195011 estExt_Genewise1Plus.C_150058	Y	1	3	KPNAGIGGIPCIGTDM[147]NR	0.1676	0.1676	2	6	1
22	1	195011	1	20.1	6	37	0.129	jgi Dappu1 195011 estExt_Genewise1Plus.C_150058	N	1	3	AIVVDGGIHAR	0.1419	0.1419	2	6	1	a
23	1	200523	1	15.9	3	13	0.042	jgi Dappu1 200523 estExt_Genewise1Plus.C_690023	Y	1	3	KEEPEEAEEM[147]DAADAALLEEPK	0.9945	0.9885	2	5	3
23	1	200523	1	15.9	3	13	0.042	jgi Dappu1 200523 estExt_Genewise1Plus.C_690023	Y	1	3	AILSVVNNHLLTR	0.9922	0.9838	2	5	8	b
23	1	200523	1	15.9	3	13	0.042	jgi Dappu1 200523 estExt_Genewise1Plus.C_690023	Y	1	2	GTFNM[147]DDFKR	0.9321	0.8673	2	5	2	a
23	1	200523	1	15.9	3	13	0.042	jgi Dappu1 200523 estExt_Genewise1Plus.C_690023	Y	1	2	TFLVGEK	0.1462	0.1462	2	5	1
23	1	200523	1	15.9	3	13	0.042	jgi Dappu1 200523 estExt_Genewise1Plus.C_690023	Y	1	2	SKDPFDEM[147]PK	0.1335	0.1335	2	5	2
23	1	200523	1	15.9	3	13	0.042	jgi Dappu1 200523 estExt_Genewise1Plus.C_690023	Y	1	2	AIIGDFK	0.113	0.113	2	5	1
23	1	200523	1	15.9	3	13	0.042	jgi Dappu1 200523 estExt_Genewise1Plus.C_690023	Y	1	3	GTFNM[147]DDFKR	0.0707	0.0707	2	5	2	a
23	1	200523	1	15.9	3	13	0.042	jgi Dappu1 200523 estExt_Genewise1Plus.C_690023	Y	1	2	AILSVVNNHLLTR	0.058	0.058	2	5	1	b
24	1	200882	1	19.8	16	167	0.539	jgi Dappu1 200882 estExt_Genewise1Plus.C_750105	Y	1	2	EPNNPDDAIPVNTAR	0.9996	0.999	2	6	5
24	1	200882	1	19.8	16	167	0.539	jgi Dappu1 200882 estExt_Genewise1Plus.C_750105	Y	1	2	LEEQILTDPHSPSR	0.9996	0.999	2	6	3	a
24	1	200882	1	19.8	16	167	0.539	jgi Dappu1 200882 estExt_Genewise1Plus.C_750105	Y	1	2	LVALLDATPTR	0.9996	0.999	2	6	39
24	1	200882	1	19.8	16	167	0.539	jgi Dappu1 200882 estExt_Genewise1Plus.C_750105	Y	1	2	TETTLM[147]IANLK	0.9996	0.999	2	6	7
24	1	200882	1	19.8	16	167	0.539	jgi Dappu1 200882 estExt_Genewise1Plus.C_750105	Y	1	2	TLVDDATWM[147]DDGTK	0.9996	0.999	2	6	8
24	1	200882	1	19.8	16	167	0.539	jgi Dappu1 200882 estExt_Genewise1Plus.C_750105	Y	1	2	VIGPLSNNEDFAR	0.9996	0.999	2	6	30
24	1	200882	1	19.8	16	167	0.539	jgi Dappu1 200882 estExt_Genewise1Plus.C_750105	Y	1	2	VIVTETDYLK	0.9996	0.9989	2	6	7
24	1	200882	1	19.8	16	167	0.539	jgi Dappu1 200882 estExt_Genewise1Plus.C_750105	Y	1	3	LEEQILTDPHSPSR	0.9996	0.999	2	6	18	a
24	1	200882	1	19.8	16	167	0.539	jgi Dappu1 200882 estExt_Genewise1Plus.C_750105	Y	1	2	VIVTETDYLKK	0.9995	0.9987	2	6	4
24	1	200882	1	19.8	16	167	0.539	jgi Dappu1 200882 estExt_Genewise1Plus.C_750105	Y	1	2	WTQFDVLR	0.9987	0.9967	2	6	1
24	1	200882	1	19.8	16	167	0.539	jgi Dappu1 200882 estExt_Genewise1Plus.C_750105	Y	1	2	YLSDIYSLAEITVPSTER	0.9982	0.9955	2	6	2
24	1	200882	1	19.8	16	167	0.539	jgi Dappu1 200882 estExt_Genewise1Plus.C_750105	Y	1	2	VILREPNNPDDAIPVNTAR	0.992	0.9805	2	6	1	b
24	1	200882	1	19.8	16	167	0.539	jgi Dappu1 200882 estExt_Genewise1Plus.C_750105	Y	1	3	VILREPNNPDDAIPVNTAR	0.9888	0.9728	2	6	21	b
24	1	200882	1	19.8	16	167	0.539	jgi Dappu1 200882 estExt_Genewise1Plus.C_750105	Y	1	3	KLVALLDATPTR	0.9333	0.8501	2	6	1	c
24	1	200882	1	19.8	16	167	0.539	jgi Dappu1 200882 estExt_Genewise1Plus.C_750105	Y	1	3	ITTPAEDRR	0.252	0.252	2	6	17
24	1	200882	1	19.8	16	167	0.539	jgi Dappu1 200882 estExt_Genewise1Plus.C_750105	Y	1	1	DFLTLR	0.2049	0.2049	2	6	3
24	1	200882	1	19.8	16	167	0.539	jgi Dappu1 200882 estExt_Genewise1Plus.C_750105	Y	1	2	KLVALLDATPTR	0.0552	0.0552	2	6	1	c
25	1	202596	1	24.6	8	52	0.141	jgi Dappu1 202596 estExt_Genewise1Plus.C_1070005	Y	1	2	NLDDANEAALK	0.9996	0.999	2	6	5
25	1	202596	1	24.6	8	52	0.141	jgi Dappu1 202596 estExt_Genewise1Plus.C_1070005	Y	1	2	KAAEFNFR	0.999	0.9975	2	6	6	a
25	1	202596	1	24.6	8	52	0.141	jgi Dappu1 202596 estExt_Genewise1Plus.C_1070005	Y	1	2	AAEFNFR	0.9848	0.9633	2	6	19
25	1	202596	1	24.6	8	52	0.141	jgi Dappu1 202596 estExt_Genewise1Plus.C_1070005	Y	1	3	DYEINEINILVNDLR	0.9801	0.9524	2	6	3
25	1	202596	1	24.6	8	52	0.141	jgi Dappu1 202596 estExt_Genewise1Plus.C_1070005	Y	1	2	WDLDFEVR	0.9776	0.9465	2	6	4
25	1	202596	1	24.6	8	52	0.141	jgi Dappu1 202596 estExt_Genewise1Plus.C_1070005	Y	1	2	KGFM[147]TPER	0.9409	0.866	2	6	2
25	1	202596	1	24.6	8	52	0.141	jgi Dappu1 202596 estExt_Genewise1Plus.C_1070005	Y	1	3	KAAEFNFR	0.7823	0.5932	2	6	12	a
25	1	202596	1	24.6	8	52	0.141	jgi Dappu1 202596 estExt_Genewise1Plus.C_1070005	Y	1	3	EFTM[147]EDEDKEK	0.4333	0.4333	2	6	1
25	1	202596	1	24.6	8	52	0.141	jgi Dappu1 202596 estExt_Genewise1Plus.C_1070005	Y	1	2	GFM[147]TPER	0.1013	0.1013	2	6	3
26	1	202613	1	8.7	4	10	0.036	jgi Dappu1 202613 estExt_Genewise1Plus.C_1070038	Y	1	2	VVNADGIQDADVYVEEGVIK	0.9995	0.999	2	5	1
26	1	202613	1	8.7	4	10	0.036	jgi Dappu1 202613 estExt_Genewise1Plus.C_1070038	Y	1	2	QVGNNLIVPGGSR	0.9992	0.9984	2	5	3
26	1	202613	1	8.7	4	10	0.036	jgi Dappu1 202613 estExt_Genewise1Plus.C_1070038	Y	1	2	FVAVTSTNAAK	0.9982	0.9962	2	5	3
26	1	202613	1	8.7	4	10	0.036	jgi Dappu1 202613 estExt_Genewise1Plus.C_1070038	Y	1	2	GQSLIEAYK	0.9339	0.8705	2	5	3
27	1	202746	1	2.7	3	3	0.015	jgi Dappu1 202746 estExt_Genewise1Plus.C_1110080	Y	1	2	LTTLPALVYFR	0.9836	0.9662	2	5	1
27	1	202746	1	2.7	3	3	0.015	jgi Dappu1 202746 estExt_Genewise1Plus.C_1110080	Y	1	2	HGIQFVK	0.9829	0.9647	2	5	1
27	1	202746	1	2.7	3	3	0.015	jgi Dappu1 202746 estExt_Genewise1Plus.C_1110080	Y	1	2	FPAM[147]VYFR	0.939	0.88	2	5	1
27	1	202746	1	2.7	3	3	0.015	jgi Dappu1 202746 estExt_Genewise1Plus.C_1110080	Y	1	2	LENIDDDAER	0.1923	0.1923	2	5	1
27	1	202746	1	2.7	3	3	0.015	jgi Dappu1 202746 estExt_Genewise1Plus.C_1110080	Y	1	2	LLEWLLIQK	0.104	0.104	2	5	1
28	1	203047	1	6.9	5	17	0.06	jgi Dappu1 203047 estExt_Genewise1Plus.C_1210005	Y	1	2	DADINTGVVLK	0.9995	0.9989	2	5	2
28	1	203047	1	6.9	5	17	0.06	jgi Dappu1 203047 estExt_Genewise1Plus.C_1210005	Y	1	2	ELLAQGLLLQR	0.9995	0.999	2	5	2
28	1	203047	1	6.9	5	17	0.06	jgi Dappu1 203047 estExt_Genewise1Plus.C_1210005	Y	1	2	LFEILAAR	0.9991	0.9981	2	5	5
28	1	203047	1	6.9	5	17	0.06	jgi Dappu1 203047 estExt_Genewise1Plus.C_1210005	Y	1	2	M[147]LSSFEDLTK	0.9885	0.9762	2	5	2
28	1	203047	1	6.9	5	17	0.06	jgi Dappu1 203047 estExt_Genewise1Plus.C_1210005	Y	1	2	GCM[147]LTTVER	0.8401	0.7145	2	5	6
28	1	203047	1	6.9	5	17	0.06	jgi Dappu1 203047 estExt_Genewise1Plus.C_1210005	Y	1	3	EAHHALLDIQSSGR	0.1836	0.1836	2	5	1
29	1	203795	1	20.7	15	67	0.271	jgi Dappu1 203795 estExt_Genewise1Plus.C_1630032	Y	1	2	DTNSISM[147]NAADITFK	0.9996	0.999	2	6	1
29	1	203795	1	20.7	15	67	0.271	jgi Dappu1 203795 estExt_Genewise1Plus.C_1630032	Y	1	2	ESALLIDVPLESR	0.9996	0.999	2	6	9
29	1	203795	1	20.7	15	67	0.271	jgi Dappu1 203795 estExt_Genewise1Plus.C_1630032	Y	1	2	LIAQQLM[147]VDHGR	0.9996	0.999	2	6	5
29	1	203795	1	20.7	15	67	0.271	jgi Dappu1 203795 estExt_Genewise1Plus.C_1630032	Y	1	2	LPGDVLPSDYTIR	0.9996	0.999	2	6	6
29	1	203795	1	20.7	15	67	0.271	jgi Dappu1 203795 estExt_Genewise1Plus.C_1630032	Y	1	2	M[147]AADFIGLETFNR	0.9996	0.999	2	6	4
29	1	203795	1	20.7	15	67	0.271	jgi Dappu1 203795 estExt_Genewise1Plus.C_1630032	Y	1	2	VAYDSENYR	0.9996	0.999	2	6	4
29	1	203795	1	20.7	15	67	0.271	jgi Dappu1 203795 estExt_Genewise1Plus.C_1630032	Y	1	2	YDTSFLIAAASSK	0.9996	0.999	2	6	16
29	1	203795	1	20.7	15	67	0.271	jgi Dappu1 203795 estExt_Genewise1Plus.C_1630032	Y	1	3	NTHADILGSSNTVQQGIDVVIENIK	0.9996	0.999	2	6	2
29	1	203795	1	20.7	15	67	0.271	jgi Dappu1 203795 estExt_Genewise1Plus.C_1630032	N	0.63	2	M[147]LDSESGIR	0.9995	0.9988	2	6	8
29	1	203795	1	20.7	15	67	0.271	jgi Dappu1 203795 estExt_Genewise1Plus.C_1630032	Y	1	2	AVFTIVLGR	0.9994	0.9986	2	6	5
29	1	203795	1	20.7	15	67	0.271	jgi Dappu1 203795 estExt_Genewise1Plus.C_1630032	Y	1	2	ISM[147]DFVSILNDELR	0.9994	0.9985	2	6	1
29	1	203795	1	20.7	15	67	0.271	jgi Dappu1 203795 estExt_Genewise1Plus.C_1630032	Y	1	3	YAELM[147]KEPDNSLILSPNQK	0.997	0.9926	2	6	2
29	1	203795	1	20.7	15	67	0.271	jgi Dappu1 203795 estExt_Genewise1Plus.C_1630032	Y	1	2	LNSLLNK	0.9944	0.9864	2	6	1
29	1	203795	1	20.7	15	67	0.271	jgi Dappu1 203795 estExt_Genewise1Plus.C_1630032	Y	1	2	SALDLSLYLK	0.8812	0.7505	2	6	1
29	1	203795	1	20.7	15	67	0.271	jgi Dappu1 203795 estExt_Genewise1Plus.C_1630032	Y	1	2	IAYPLPK	0.2053	0.2053	2	6	2
29	1	203795	1	20.7	15	67	0.271	jgi Dappu1 203795 estExt_Genewise1Plus.C_1630032	Y	1	2	SSYM[147]ENGVR	0.1299	0.1299	2	6	1
30	1	205304	1	43.2	12	137	0.526	jgi Dappu1 205304 estExt_Genewise1.C_10557	Y	1	2	AEASGTSIQLPAIFR	0.9996	0.999	2	6	14
30	1	205304	1	43.2	12	137	0.526	jgi Dappu1 205304 estExt_Genewise1.C_10557	Y	1	2	LGPLVIYGR	0.9996	0.999	2	6	51
30	1	205304	1	43.2	12	137	0.526	jgi Dappu1 205304 estExt_Genewise1.C_10557	Y	1	2	NIPGVSM[147]ISVNK	0.9996	0.999	2	6	18
30	1	205304	1	43.2	12	137	0.526	jgi Dappu1 205304 estExt_Genewise1.C_10557	Y	1	2	SNYNLPQPIM[147]TGTDLSR	0.9996	0.999	2	6	2
30	1	205304	1	43.2	12	137	0.526	jgi Dappu1 205304 estExt_Genewise1.C_10557	Y	1	3	APIRPDIVSFVQQQM[147]SM[147]NR	0.9993	0.9983	2	6	8
30	1	205304	1	43.2	12	137	0.526	jgi Dappu1 205304 estExt_Genewise1.C_10557	Y	1	3	GHLINDVPEM[147]PLVVSDK	0.9992	0.9981	2	6	8
30	1	205304	1	43.2	12	137	0.526	jgi Dappu1 205304 estExt_Genewise1.C_10557	Y	1	2	VVARPLITVYNEK	0.9989	0.9972	2	6	3
30	1	205304	1	43.2	12	137	0.526	jgi Dappu1 205304 estExt_Genewise1.C_10557	Y	1	3	FALCSAVAASGIPSLVM[147]SK	0.9972	0.993	2	6	1
30	1	205304	1	43.2	12	137	0.526	jgi Dappu1 205304 estExt_Genewise1.C_10557	Y	1	2	LNPYSAVIK	0.9959	0.99	2	6	2
30	1	205304	1	43.2	12	137	0.526	jgi Dappu1 205304 estExt_Genewise1.C_10557	Y	1	2	LNALYGTWR	0.9942	0.9858	2	6	12
30	1	205304	1	43.2	12	137	0.526	jgi Dappu1 205304 estExt_Genewise1.C_10557	Y	1	2	QAVVLLR	0.9934	0.9838	2	6	8
30	1	205304	1	43.2	12	137	0.526	jgi Dappu1 205304 estExt_Genewise1.C_10557	Y	1	3	AGHQTSAESWGTGR	0.9878	0.9704	2	6	10
31	1	206128	1	19.4	8	50	0.204	jgi Dappu1 206128 estExt_Genewise1.C_30039	N	0.5	2	NNAATEYDLTDK	0.9996	0.9989	2	6	1
31	1	206128	1	19.4	8	50	0.204	jgi Dappu1 206128 estExt_Genewise1.C_30039	Y	1	2	TPAATAAATPAAPAK	0.9996	0.999	2	6	9
31	1	206128	1	19.4	8	50	0.204	jgi Dappu1 206128 estExt_Genewise1.C_30039	Y	1	2	TPAATAAATPAAPAKA	0.9996	0.999	2	6	26
31	1	206128	1	19.4	8	50	0.204	jgi Dappu1 206128 estExt_Genewise1.C_30039	N	0.5	3	TIPITSLFAQDEM[147]IDVIGVTK	0.9995	0.9988	2	6	2	a
31	1	206128	1	19.4	8	50	0.204	jgi Dappu1 206128 estExt_Genewise1.C_30039	Y	1	2	VQYTVAR	0.9968	0.9921	2	6	8
31	1	206128	1	19.4	8	50	0.204	jgi Dappu1 206128 estExt_Genewise1.C_30039	Y	1	3	TKTPAATAAATPAAPAK	0.9613	0.9098	2	6	1
31	1	206128	1	19.4	8	50	0.204	jgi Dappu1 206128 estExt_Genewise1.C_30039	Y	1	3	AHM[147]M[147]EIQVNGGTIR	0.9198	0.8232	2	6	2
31	1	206128	1	19.4	8	50	0.204	jgi Dappu1 206128 estExt_Genewise1.C_30039	N	0.5	2	TIPITSLFAQDEM[147]IDVIGVTK	0.895	0.7756	2	6	1	a
31	1	206128	1	19.4	8	50	0.204	jgi Dappu1 206128 estExt_Genewise1.C_30039	N	0.5	3	SFPHDDPK	0.0949	0.0949	2	6	1
32	1	206384	1	10.6	20	88	0.298	jgi Dappu1 206384 estExt_Genewise1.C_30440	Y	1	2	AQQLGSAHEVQR	0.9996	0.999	2	7	2	a
32	1	206384	1	10.6	20	88	0.298	jgi Dappu1 206384 estExt_Genewise1.C_30440	Y	1	2	ATADAGQVLVEK	0.9996	0.999	2	7	2
32	1	206384	1	10.6	20	88	0.298	jgi Dappu1 206384 estExt_Genewise1.C_30440	Y	1	2	DVAGAEALLER	0.9996	0.999	2	7	17
32	1	206384	1	10.6	20	88	0.298	jgi Dappu1 206384 estExt_Genewise1.C_30440	Y	1	2	LAQASQQQQFNR	0.9996	0.999	2	7	5
32	1	206384	1	10.6	20	88	0.298	jgi Dappu1 206384 estExt_Genewise1.C_30440	Y	1	2	AIIAADELAK	0.9994	0.9986	2	7	3
32	1	206384	1	10.6	20	88	0.298	jgi Dappu1 206384 estExt_Genewise1.C_30440	Y	1	2	LLDSYDLQR	0.9994	0.9985	2	7	4
32	1	206384	1	10.6	20	88	0.298	jgi Dappu1 206384 estExt_Genewise1.C_30440	Y	1	2	VM[147]TLGQEAAR	0.9989	0.9973	2	7	3
32	1	206384	1	10.6	20	88	0.298	jgi Dappu1 206384 estExt_Genewise1.C_30440	Y	1	2	SRIEELDAVGR	0.9987	0.9966	2	7	1
32	1	206384	1	10.6	20	88	0.298	jgi Dappu1 206384 estExt_Genewise1.C_30440	Y	1	2	VTEVLELADR	0.9987	0.9967	2	7	3
32	1	206384	1	10.6	20	88	0.298	jgi Dappu1 206384 estExt_Genewise1.C_30440	Y	1	3	AQQLGSAHEVQR	0.9984	0.9959	2	7	16	a
32	1	206384	1	10.6	20	88	0.298	jgi Dappu1 206384 estExt_Genewise1.C_30440	Y	1	3	DGHPEVDTINR	0.989	0.9724	2	7	5
32	1	206384	1	10.6	20	88	0.298	jgi Dappu1 206384 estExt_Genewise1.C_30440	Y	1	3	M[147]QHNLEQQIQAR	0.9878	0.9696	2	7	4
32	1	206384	1	10.6	20	88	0.298	jgi Dappu1 206384 estExt_Genewise1.C_30440	Y	1	3	LQAASDESYRDPTNLQAK	0.9876	0.9691	2	7	4
32	1	206384	1	10.6	20	88	0.298	jgi Dappu1 206384 estExt_Genewise1.C_30440	Y	1	2	KFDEFQK	0.9866	0.9665	2	7	2
32	1	206384	1	10.6	20	88	0.298	jgi Dappu1 206384 estExt_Genewise1.C_30440	Y	1	2	KFDDFNADLK	0.9817	0.9547	2	7	2
32	1	206384	1	10.6	20	88	0.298	jgi Dappu1 206384 estExt_Genewise1.C_30440	Y	1	2	HQTFEQELTANK	0.9766	0.9427	2	7	2
32	1	206384	1	10.6	20	88	0.298	jgi Dappu1 206384 estExt_Genewise1.C_30440	Y	1	3	SAAQQFIDSGHFDVDSILTK	0.9716	0.9308	2	7	2
32	1	206384	1	10.6	20	88	0.298	jgi Dappu1 206384 estExt_Genewise1.C_30440	Y	1	2	IEELDAVGR	0.956	0.8953	2	7	7
32	1	206384	1	10.6	20	88	0.298	jgi Dappu1 206384 estExt_Genewise1.C_30440	Y	1	2	FDDFNADLK	0.2542	0.2542	2	7	3
32	1	206384	1	10.6	20	88	0.298	jgi Dappu1 206384 estExt_Genewise1.C_30440	Y	1	3	LDDSYFLHR	0.2075	0.2075	2	7	1
32	1	206384	1	10.6	20	88	0.298	jgi Dappu1 206384 estExt_Genewise1.C_30440	Y	1	2	AYVLVR	0.1728	0.1728	2	7	1
32	1	206384	1	10.6	20	88	0.298	jgi Dappu1 206384 estExt_Genewise1.C_30440	Y	1	3	IQTQM[147]EDLNRK	0.1159	0.1159	2	7	1
32	1	206384	1	10.6	20	88	0.298	jgi Dappu1 206384 estExt_Genewise1.C_30440	Y	1	2	FLSDYR	0.1127	0.1127	2	7	3
32	1	206384	1	10.6	20	88	0.298	jgi Dappu1 206384 estExt_Genewise1.C_30440	Y	1	2	EM[147]ADYCVSR	0.0933	0.0933	2	7	2
32	1	206384	1	10.6	20	88	0.298	jgi Dappu1 206384 estExt_Genewise1.C_30440	Y	1	3	IQAVLAMGQNLIDK	0.0925	0.0925	2	7	1
32	1	206384	1	10.6	20	88	0.298	jgi Dappu1 206384 estExt_Genewise1.C_30440	Y	1	3	LVQGHPDSADTIHSK	0.0875	0.0875	2	7	4
33	1	208250	1	27.5	59	400	1.378	jgi Dappu1 208250 estExt_Genewise1.C_80108	Y	1	2	DAGPGDLNVSITNEK	0.9996	0.999	2	7	11
33	1	208250	1	27.5	59	400	1.378	jgi Dappu1 208250 estExt_Genewise1.C_80108	Y	1	2	EAGAGSLAISVEGPSK	0.9996	0.999	2	7	5
33	1	208250	1	27.5	59	400	1.378	jgi Dappu1 208250 estExt_Genewise1.C_80108	Y	1	2	FADQFIPGSPFK	0.9996	0.999	2	7	18
33	1	208250	1	27.5	59	400	1.378	jgi Dappu1 208250 estExt_Genewise1.C_80108	Y	1	2	GAGSGGLGLAIEGPSEAK	0.9996	0.999	2	7	10
33	1	208250	1	27.5	59	400	1.378	jgi Dappu1 208250 estExt_Genewise1.C_80108	Y	1	2	GNVEVSVDDPR	0.9996	0.999	2	7	22
33	1	208250	1	27.5	59	400	1.378	jgi Dappu1 208250 estExt_Genewise1.C_80108	Y	1	2	GVPEVIVLDPAGQR	0.9996	0.999	2	7	9
33	1	208250	1	27.5	59	400	1.378	jgi Dappu1 208250 estExt_Genewise1.C_80108	Y	1	2	GVVNEPNIFTIETK	0.9996	0.999	2	7	14
33	1	208250	1	27.5	59	400	1.378	jgi Dappu1 208250 estExt_Genewise1.C_80108	Y	1	2	HVVM[147]VSYGGQEIPK	0.9996	0.999	2	7	5
33	1	208250	1	27.5	59	400	1.378	jgi Dappu1 208250 estExt_Genewise1.C_80108	Y	1	2	LIALVEVLSGK	0.9996	0.9989	2	7	10
33	1	208250	1	27.5	59	400	1.378	jgi Dappu1 208250 estExt_Genewise1.C_80108	Y	1	2	SNTPTHFNVDAR	0.9996	0.9989	2	7	8
33	1	208250	1	27.5	59	400	1.378	jgi Dappu1 208250 estExt_Genewise1.C_80108	Y	1	2	SPFEVNVGPYK	0.9996	0.999	2	7	25
33	1	208250	1	27.5	59	400	1.378	jgi Dappu1 208250 estExt_Genewise1.C_80108	Y	1	2	SPIAVQVLPHVDVSK	0.9996	0.999	2	7	5	a
33	1	208250	1	27.5	59	400	1.378	jgi Dappu1 208250 estExt_Genewise1.C_80108	Y	1	2	VHTEGAGEGQLDIR	0.9996	0.999	2	7	6	b
33	1	208250	1	27.5	59	400	1.378	jgi Dappu1 208250 estExt_Genewise1.C_80108	Y	1	2	VIGPGGSNEAVK	0.9996	0.9989	2	7	31
33	1	208250	1	27.5	59	400	1.378	jgi Dappu1 208250 estExt_Genewise1.C_80108	Y	1	2	DGTVSIQYEPR	0.9995	0.9988	2	7	27
33	1	208250	1	27.5	59	400	1.378	jgi Dappu1 208250 estExt_Genewise1.C_80108	Y	1	2	ERPSVPQTEVGSK	0.9995	0.9988	2	7	3	f
33	1	208250	1	27.5	59	400	1.378	jgi Dappu1 208250 estExt_Genewise1.C_80108	N	1	2	VPCTGELLASK	0.9995	0.9988	2	7	2
33	1	208250	1	27.5	59	400	1.378	jgi Dappu1 208250 estExt_Genewise1.C_80108	Y	1	2	APLAVDIR	0.9994	0.9984	2	7	7
33	1	208250	1	27.5	59	400	1.378	jgi Dappu1 208250 estExt_Genewise1.C_80108	Y	1	2	ATYTPDDLGQYK	0.9994	0.9985	2	7	15
33	1	208250	1	27.5	59	400	1.378	jgi Dappu1 208250 estExt_Genewise1.C_80108	Y	1	2	FLEHDEGIR	0.9994	0.9984	2	7	6	d
33	1	208250	1	27.5	59	400	1.378	jgi Dappu1 208250 estExt_Genewise1.C_80108	Y	1	3	SPIAVQVLPHVDVSK	0.9994	0.9984	2	7	8	a
33	1	208250	1	27.5	59	400	1.378	jgi Dappu1 208250 estExt_Genewise1.C_80108	Y	1	3	IECHDNGDGSADVR	0.9993	0.9981	2	7	3
33	1	208250	1	27.5	59	400	1.378	jgi Dappu1 208250 estExt_Genewise1.C_80108	Y	1	2	DAGEYTLSIK	0.9992	0.998	2	7	2
33	1	208250	1	27.5	59	400	1.378	jgi Dappu1 208250 estExt_Genewise1.C_80108	N	1	2	SSQVSLPVFK	0.9991	0.9978	2	7	12
33	1	208250	1	27.5	59	400	1.378	jgi Dappu1 208250 estExt_Genewise1.C_80108	Y	1	3	YNDVHIPGSPFQFTVGPLR	0.999	0.9974	2	7	4
33	1	208250	1	27.5	59	400	1.378	jgi Dappu1 208250 estExt_Genewise1.C_80108	Y	1	3	FADHHVEGSPYTIK	0.9989	0.9972	2	7	4
33	1	208250	1	27.5	59	400	1.378	jgi Dappu1 208250 estExt_Genewise1.C_80108	Y	1	2	VYVSAPTDSSK	0.9988	0.997	2	7	9
33	1	208250	1	27.5	59	400	1.378	jgi Dappu1 208250 estExt_Genewise1.C_80108	Y	1	2	YVDANSVR	0.998	0.995	2	7	3
33	1	208250	1	27.5	59	400	1.378	jgi Dappu1 208250 estExt_Genewise1.C_80108	Y	1	3	EVPHAPFNVQAHPTGK	0.9977	0.9941	2	7	3
33	1	208250	1	27.5	59	400	1.378	jgi Dappu1 208250 estExt_Genewise1.C_80108	Y	1	2	ISPVSDAR	0.9973	0.9932	2	7	11
33	1	208250	1	27.5	59	400	1.378	jgi Dappu1 208250 estExt_Genewise1.C_80108	Y	1	2	GLYECSYVPER	0.9967	0.9916	2	7	3
33	1	208250	1	27.5	59	400	1.378	jgi Dappu1 208250 estExt_Genewise1.C_80108	Y	1	3	VGKEDADPAAVHAAGPGLVK	0.9941	0.9852	2	7	5
33	1	208250	1	27.5	59	400	1.378	jgi Dappu1 208250 estExt_Genewise1.C_80108	N	0.99	2	YTPLVPGDYFIAVK	0.9939	0.9846	2	7	8
33	1	208250	1	27.5	59	400	1.378	jgi Dappu1 208250 estExt_Genewise1.C_80108	Y	1	2	VQVFGPGVEK	0.9926	0.9813	2	7	10
33	1	208250	1	27.5	59	400	1.378	jgi Dappu1 208250 estExt_Genewise1.C_80108	Y	1	3	KIDEHTTEAVYHPTK	0.9923	0.9807	2	7	1
33	1	208250	1	27.5	59	400	1.378	jgi Dappu1 208250 estExt_Genewise1.C_80108	Y	1	2	IQQNTFTR	0.9914	0.9783	2	7	2
33	1	208250	1	27.5	59	400	1.378	jgi Dappu1 208250 estExt_Genewise1.C_80108	Y	1	3	NLSYACSYTPLM[147]EGVHR	0.9876	0.9691	2	7	4
33	1	208250	1	27.5	59	400	1.378	jgi Dappu1 208250 estExt_Genewise1.C_80108	Y	1	3	VTASGPGLEPEGVVVNRPTYFDIFTK	0.9796	0.9496	2	7	1
33	1	208250	1	27.5	59	400	1.378	jgi Dappu1 208250 estExt_Genewise1.C_80108	Y	1	3	IDEHTTEAVYHPTK	0.9795	0.9494	2	7	4
33	1	208250	1	27.5	59	400	1.378	jgi Dappu1 208250 estExt_Genewise1.C_80108	Y	1	3	SQKLENVSVALK	0.9721	0.932	2	7	2
33	1	208250	1	27.5	59	400	1.378	jgi Dappu1 208250 estExt_Genewise1.C_80108	Y	1	2	LAPFTVDTR	0.9679	0.9222	2	7	1
33	1	208250	1	27.5	59	400	1.378	jgi Dappu1 208250 estExt_Genewise1.C_80108	Y	1	3	VHAGGPGLER	0.9674	0.9211	2	7	11	c
33	1	208250	1	27.5	59	400	1.378	jgi Dappu1 208250 estExt_Genewise1.C_80108	Y	1	2	VAYTPFEEGPHK	0.9611	0.9067	2	7	5
33	1	208250	1	27.5	59	400	1.378	jgi Dappu1 208250 estExt_Genewise1.C_80108	Y	1	2	LENVSVALK	0.9436	0.8681	2	7	5
33	1	208250	1	27.5	59	400	1.378	jgi Dappu1 208250 estExt_Genewise1.C_80108	Y	1	3	VHTEGAGEGQLDIR	0.9343	0.8483	2	7	9	b
33	1	208250	1	27.5	59	400	1.378	jgi Dappu1 208250 estExt_Genewise1.C_80108	N	1	2	KSSQVSLPVFK	0.9268	0.8329	2	7	2	e
33	1	208250	1	27.5	59	400	1.378	jgi Dappu1 208250 estExt_Genewise1.C_80108	Y	1	2	VHAGGPGLER	0.9067	0.7926	2	7	4	c
33	1	208250	1	27.5	59	400	1.378	jgi Dappu1 208250 estExt_Genewise1.C_80108	Y	1	2	SPYM[147]ANILPK	0.8987	0.7773	2	7	1
33	1	208250	1	27.5	59	400	1.378	jgi Dappu1 208250 estExt_Genewise1.C_80108	Y	1	2	LQPNAPLRPK	0.8964	0.7729	2	7	5
33	1	208250	1	27.5	59	400	1.378	jgi Dappu1 208250 estExt_Genewise1.C_80108	Y	1	3	FLEHDEGIR	0.8502	0.6907	2	7	2	d
33	1	208250	1	27.5	59	400	1.378	jgi Dappu1 208250 estExt_Genewise1.C_80108	N	1	2	DRGDYVIIVK	0.8494	0.6893	2	7	2
33	1	208250	1	27.5	59	400	1.378	jgi Dappu1 208250 estExt_Genewise1.C_80108	Y	1	2	AFGPGLER	0.8146	0.6336	2	7	5
33	1	208250	1	27.5	59	400	1.378	jgi Dappu1 208250 estExt_Genewise1.C_80108	Y	1	3	HTVQVNQGGVAVK	0.7955	0.6048	2	7	1
33	1	208250	1	27.5	59	400	1.378	jgi Dappu1 208250 estExt_Genewise1.C_80108	Y	1	2	EIGDHYVSVK	0.7855	0.5903	2	7	2
33	1	208250	1	27.5	59	400	1.378	jgi Dappu1 208250 estExt_Genewise1.C_80108	Y	1	3	THTDNTFNVDTR	0.4355	0.4355	2	7	1
33	1	208250	1	27.5	59	400	1.378	jgi Dappu1 208250 estExt_Genewise1.C_80108	Y	1	3	EDADPAAVHAAGPGLVK	0.4204	0.4204	2	7	3
33	1	208250	1	27.5	59	400	1.378	jgi Dappu1 208250 estExt_Genewise1.C_80108	Y	1	2	DNGVHYVHVK	0.2854	0.2854	2	7	1
33	1	208250	1	27.5	59	400	1.378	jgi Dappu1 208250 estExt_Genewise1.C_80108	Y	1	3	VYISPEQGDAHK	0.251	0.251	2	7	1
33	1	208250	1	27.5	59	400	1.378	jgi Dappu1 208250 estExt_Genewise1.C_80108	N	1	3	KSSQVSLPVFK	0.2091	0.2091	2	7	1	e
33	1	208250	1	27.5	59	400	1.378	jgi Dappu1 208250 estExt_Genewise1.C_80108	Y	1	2	HIPDSPFR	0.1948	0.1948	2	7	2
33	1	208250	1	27.5	59	400	1.378	jgi Dappu1 208250 estExt_Genewise1.C_80108	Y	1	3	ERPSVPQTEVGSK	0.1173	0.1173	2	7	1	f
33	1	208250	1	27.5	59	400	1.378	jgi Dappu1 208250 estExt_Genewise1.C_80108	Y	1	2	VNVLYAGK	0.0989	0.0989	2	7	6
33	1	208250	1	27.5	59	400	1.378	jgi Dappu1 208250 estExt_Genewise1.C_80108	Y	1	3	YADKHIAGSPFAAK	0.0661	0.0661	2	7	1
33	1	208250	1	27.5	59	400	1.378	jgi Dappu1 208250 estExt_Genewise1.C_80108	Y	1	3	VRDVADFR	0.0568	0.0568	2	7	1
34	1	210624	1	27.3	10	61	0.183	jgi Dappu1 210624 estExt_Genewise1.C_170423	Y	1	2	AGTIFDNVLVTDDVAEAK	0.9996	0.999	2	6	14
34	1	210624	1	27.3	10	61	0.183	jgi Dappu1 210624 estExt_Genewise1.C_170423	Y	1	2	DLGIQTSQDAR	0.9996	0.999	2	6	8
34	1	210624	1	27.3	10	61	0.183	jgi Dappu1 210624 estExt_Genewise1.C_170423	Y	1	2	VESGDLESDWDFLPAK	0.9996	0.999	2	6	1
34	1	210624	1	27.3	10	61	0.183	jgi Dappu1 210624 estExt_Genewise1.C_170423	Y	1	2	DKPLVLQFTVK	0.9994	0.9986	2	6	10	a
34	1	210624	1	27.3	10	61	0.183	jgi Dappu1 210624 estExt_Genewise1.C_170423	Y	1	2	KIGDELWTATSK	0.9987	0.9967	2	6	3
34	1	210624	1	27.3	10	61	0.183	jgi Dappu1 210624 estExt_Genewise1.C_170423	Y	1	3	AGTIFDNVLVTDDVAEAKK	0.9974	0.9936	2	6	2
34	1	210624	1	27.3	10	61	0.183	jgi Dappu1 210624 estExt_Genewise1.C_170423	Y	1	3	FYGDAEKDLGIQTSQDAR	0.9853	0.9646	2	6	8
34	1	210624	1	27.3	10	61	0.183	jgi Dappu1 210624 estExt_Genewise1.C_170423	Y	1	3	DKPLVLQFTVK	0.9677	0.9241	2	6	10	a
34	1	210624	1	27.3	10	61	0.183	jgi Dappu1 210624 estExt_Genewise1.C_170423	Y	1	2	VHVIFNYK	0.358	0.358	2	6	4
34	1	210624	1	27.3	10	61	0.183	jgi Dappu1 210624 estExt_Genewise1.C_170423	Y	1	3	GVWVHPEIDNPEYAPDATIGK	0.2244	0.2244	2	6	1
34	1	210624	1	27.3	10	61	0.183	jgi Dappu1 210624 estExt_Genewise1.C_170423	Y	1	2	QIDNPAYK	0.1799	0.1799	2	6	2
35	1	211890	1	32	11	95	0.368	jgi Dappu1 211890 estExt_Genewise1.C_250047	Y	1	2	ALTPYEQLDAADNK	0.9996	0.999	2	6	1
35	1	211890	1	32	11	95	0.368	jgi Dappu1 211890 estExt_Genewise1.C_250047	Y	1	2	ATLVQISNTGYTTFLK	0.9996	0.999	2	6	2
35	1	211890	1	32	11	95	0.368	jgi Dappu1 211890 estExt_Genewise1.C_250047	Y	1	2	GISGVEQANINR	0.9996	0.999	2	6	44
35	1	211890	1	32	11	95	0.368	jgi Dappu1 211890 estExt_Genewise1.C_250047	Y	1	2	SNILNSIIDIQEM[147]ANR	0.9996	0.999	2	6	1	a
35	1	211890	1	32	11	95	0.368	jgi Dappu1 211890 estExt_Genewise1.C_250047	Y	1	2	VAESVDSSSSDSDR	0.9996	0.999	2	6	10
35	1	211890	1	32	11	95	0.368	jgi Dappu1 211890 estExt_Genewise1.C_250047	Y	1	2	EATTILFSR	0.9995	0.9987	2	6	13
35	1	211890	1	32	11	95	0.368	jgi Dappu1 211890 estExt_Genewise1.C_250047	Y	1	3	KLNSALDEGTSPSVPPESQSGK	0.9993	0.9982	2	6	4
35	1	211890	1	32	11	95	0.368	jgi Dappu1 211890 estExt_Genewise1.C_250047	Y	1	3	SNILNSIIDIQEM[147]ANR	0.9991	0.9978	2	6	1	a
35	1	211890	1	32	11	95	0.368	jgi Dappu1 211890 estExt_Genewise1.C_250047	Y	1	2	FISFPLQR	0.9972	0.9931	2	6	8
35	1	211890	1	32	11	95	0.368	jgi Dappu1 211890 estExt_Genewise1.C_250047	Y	1	3	VAESVDSSSSDSDRYYNDK	0.996	0.9902	2	6	1
35	1	211890	1	32	11	95	0.368	jgi Dappu1 211890 estExt_Genewise1.C_250047	Y	1	2	LHTM[147]AVPAQM[147]K	0.9903	0.9765	2	6	10
36	1	213033	1	6.9	3	15	0.043	jgi Dappu1 213033 estExt_Genewise1.C_350084	Y	1	3	GAEIVQTM[147]NSDPGLAVGFHR	0.9992	0.9988	2	4	4
36	1	213033	1	6.9	3	15	0.043	jgi Dappu1 213033 estExt_Genewise1.C_350084	Y	1	2	AVAEPGIQLK	0.997	0.9957	2	4	5
36	1	213033	1	6.9	3	15	0.043	jgi Dappu1 213033 estExt_Genewise1.C_350084	Y	1	2	IYATDFR	0.8023	0.6589	2	5	6
36	1	213033	1	6.9	3	15	0.043	jgi Dappu1 213033 estExt_Genewise1.C_350084	Y	1	3	CKIGYAGNGK	0.1882	0.1882	2	5	4
37	1	213575	1	12.1	15	33	0.126	jgi Dappu1 213575 estExt_Genewise1.C_420119	Y	1	2	AQLQQGLVK	0.9996	0.9989	2	6	2
37	1	213575	1	12.1	15	33	0.126	jgi Dappu1 213575 estExt_Genewise1.C_420119	Y	1	2	NLQNLLILTAIK	0.9996	0.999	2	6	2
37	1	213575	1	12.1	15	33	0.126	jgi Dappu1 213575 estExt_Genewise1.C_420119	Y	1	3	LADLEEFIAGPNHADIQR	0.9996	0.999	2	6	3
37	1	213575	1	12.1	15	33	0.126	jgi Dappu1 213575 estExt_Genewise1.C_420119	Y	1	2	LLYNNVSNFAR	0.9995	0.9988	2	6	6
37	1	213575	1	12.1	15	33	0.126	jgi Dappu1 213575 estExt_Genewise1.C_420119	Y	1	3	NNRPAEGPLQTR	0.9994	0.9985	2	6	3
37	1	213575	1	12.1	15	33	0.126	jgi Dappu1 213575 estExt_Genewise1.C_420119	Y	1	2	NNLAGAEELFVR	0.9989	0.9974	2	6	2
37	1	213575	1	12.1	15	33	0.126	jgi Dappu1 213575 estExt_Genewise1.C_420119	Y	1	2	IVLDSSVFSDHR	0.9973	0.9934	2	6	1
37	1	213575	1	12.1	15	33	0.126	jgi Dappu1 213575 estExt_Genewise1.C_420119	Y	1	2	EFQGAVDSAR	0.9953	0.9885	2	6	1
37	1	213575	1	12.1	15	33	0.126	jgi Dappu1 213575 estExt_Genewise1.C_420119	Y	1	3	LHIIEVGTPPTGNQPFAK	0.9902	0.9762	2	6	2
37	1	213575	1	12.1	15	33	0.126	jgi Dappu1 213575 estExt_Genewise1.C_420119	Y	1	3	ISAETVFVTAPHEPSSGIIGVNR	0.9886	0.9724	2	6	1
37	1	213575	1	12.1	15	33	0.126	jgi Dappu1 213575 estExt_Genewise1.C_420119	Y	1	3	KFNTLFQGGQYAEAAK	0.988	0.9708	2	6	1
37	1	213575	1	12.1	15	33	0.126	jgi Dappu1 213575 estExt_Genewise1.C_420119	Y	1	2	LAITLVHLK	0.9837	0.9607	2	6	6
37	1	213575	1	12.1	15	33	0.126	jgi Dappu1 213575 estExt_Genewise1.C_420119	Y	1	2	VM[147]EYINR	0.8806	0.7494	2	6	1
37	1	213575	1	12.1	15	33	0.126	jgi Dappu1 213575 estExt_Genewise1.C_420119	Y	1	3	ADDPSAYLDVVSTSHR	0.7361	0.531	2	6	1
37	1	213575	1	12.1	15	33	0.126	jgi Dappu1 213575 estExt_Genewise1.C_420119	Y	1	2	YIEIYVQK	0.3528	0.3528	2	6	1
37	1	213575	1	12.1	15	33	0.126	jgi Dappu1 213575 estExt_Genewise1.C_420119	Y	1	2	HDVLYLITK	0.0652	0.0652	2	6	1
38	1	213631	1	9	2	5	0.02	jgi Dappu1 213631 estExt_Genewise1.C_430002	Y	1	2	VGFAAEAVAR	0.9985	0.9989	2	3	3
38	1	213631	1	9	2	5	0.02	jgi Dappu1 213631 estExt_Genewise1.C_430002	Y	1	2	LNTAPVIM[147]HFPAK	0.9977	0.9983	2	3	2
38	1	213631	1	9	2	5	0.02	jgi Dappu1 213631 estExt_Genewise1.C_430002	Y	1	2	GPPFVHR	0.0652	0.0652	2	4	2
39	1	215225	1	26	12	47	0.163	jgi Dappu1 215225 estExt_Genewise1.C_630056	Y	1	2	DAVFDIYGAM[147]YALK	0.9996	0.999	2	6	3
39	1	215225	1	26	12	47	0.163	jgi Dappu1 215225 estExt_Genewise1.C_630056	Y	1	2	EEIFGPVQQIM[147]K	0.9996	0.9989	2	6	3
39	1	215225	1	26	12	47	0.163	jgi Dappu1 215225 estExt_Genewise1.C_630056	Y	1	2	LFINGQFVDSQSGK	0.9996	0.999	2	6	10
39	1	215225	1	26	12	47	0.163	jgi Dappu1 215225 estExt_Genewise1.C_630056	Y	1	2	SPIVVFPDVDLDK	0.9996	0.999	2	6	5
39	1	215225	1	26	12	47	0.163	jgi Dappu1 215225 estExt_Genewise1.C_630056	Y	1	2	IAFTGSTAVGK	0.9993	0.9982	2	6	12
39	1	215225	1	26	12	47	0.163	jgi Dappu1 215225 estExt_Genewise1.C_630056	Y	1	3	KLGDPFGEVDQGPQVSELQFNR	0.9987	0.9967	2	6	2
39	1	215225	1	26	12	47	0.163	jgi Dappu1 215225 estExt_Genewise1.C_630056	Y	1	2	FSTM[147]EEVIKR	0.9665	0.9214	2	6	2
39	1	215225	1	26	12	47	0.163	jgi Dappu1 215225 estExt_Genewise1.C_630056	Y	1	2	TFVHESIYDK	0.9657	0.9195	2	6	1	a
39	1	215225	1	26	12	47	0.163	jgi Dappu1 215225 estExt_Genewise1.C_630056	Y	1	3	IAKEEIFGPVQQIM[147]K	0.9481	0.8811	2	6	2
39	1	215225	1	26	12	47	0.163	jgi Dappu1 215225 estExt_Genewise1.C_630056	Y	1	3	IM[147]ALIEAGKK	0.8626	0.7181	2	6	3
39	1	215225	1	26	12	47	0.163	jgi Dappu1 215225 estExt_Genewise1.C_630056	Y	1	2	IM[147]ALIEAGK	0.7575	0.559	2	6	3
39	1	215225	1	26	12	47	0.163	jgi Dappu1 215225 estExt_Genewise1.C_630056	Y	1	3	TFVHESIYDK	0.7519	0.5515	2	6	1	a
39	1	215225	1	26	12	47	0.163	jgi Dappu1 215225 estExt_Genewise1.C_630056	Y	1	2	LVGLM[147]ER	0.0741	0.0741	2	6	1
40	1	218819	1	9.8	17	45	0.146	jgi Dappu1 218819 estExt_Genewise1.C_1660028	Y	1	2	LEDEGHFAADK	0.9996	0.999	2	6	1
40	1	218819	1	9.8	17	45	0.146	jgi Dappu1 218819 estExt_Genewise1.C_1660028	Y	1	3	VQAVVAVAQELEAENYHDIDR	0.9996	0.999	2	6	2
40	1	218819	1	9.8	17	45	0.146	jgi Dappu1 218819 estExt_Genewise1.C_1660028	Y	1	2	LADTGDLFR	0.9995	0.9987	2	6	4
40	1	218819	1	9.8	17	45	0.146	jgi Dappu1 218819 estExt_Genewise1.C_1660028	Y	1	2	LVALTNQR	0.998	0.9952	2	6	2
40	1	218819	1	9.8	17	45	0.146	jgi Dappu1 218819 estExt_Genewise1.C_1660028	Y	1	2	DTETIGTER	0.9975	0.9938	2	6	1
40	1	218819	1	9.8	17	45	0.146	jgi Dappu1 218819 estExt_Genewise1.C_1660028	Y	1	2	GKDEISAQNLM[147]K	0.9975	0.9939	2	6	1
40	1	218819	1	9.8	17	45	0.146	jgi Dappu1 218819 estExt_Genewise1.C_1660028	Y	1	3	SLGETSTQLIAEGHPDSDQIAVR	0.995	0.9878	2	6	1
40	1	218819	1	9.8	17	45	0.146	jgi Dappu1 218819 estExt_Genewise1.C_1660028	Y	1	2	M[147]LLKLLEVLSGER	0.9939	0.9851	2	6	17
40	1	218819	1	9.8	17	45	0.146	jgi Dappu1 218819 estExt_Genewise1.C_1660028	Y	1	2	IGDLYTDLR	0.9877	0.9703	2	6	1
40	1	218819	1	9.8	17	45	0.146	jgi Dappu1 218819 estExt_Genewise1.C_1660028	Y	1	2	DAGSVSALQR	0.9698	0.9288	2	6	1
40	1	218819	1	9.8	17	45	0.146	jgi Dappu1 218819 estExt_Genewise1.C_1660028	Y	1	2	LLEVLSGER	0.9684	0.9256	2	6	5
40	1	218819	1	9.8	17	45	0.146	jgi Dappu1 218819 estExt_Genewise1.C_1660028	Y	1	2	AENISER	0.9484	0.8818	2	6	1
40	1	218819	1	9.8	17	45	0.146	jgi Dappu1 218819 estExt_Genewise1.C_1660028	Y	1	2	LQTAYAGDK	0.9176	0.8189	2	6	2
40	1	218819	1	9.8	17	45	0.146	jgi Dappu1 218819 estExt_Genewise1.C_1660028	Y	1	2	VVGLAM[147]ENDR	0.8818	0.7516	2	6	3
40	1	218819	1	9.8	17	45	0.146	jgi Dappu1 218819 estExt_Genewise1.C_1660028	Y	1	3	LVSSEDVGRDEANVQSLLK	0.8544	0.7042	2	6	1
40	1	218819	1	9.8	17	45	0.146	jgi Dappu1 218819 estExt_Genewise1.C_1660028	Y	1	3	IGVEHPEEDEVIHER	0.3883	0.3883	2	6	1
40	1	218819	1	9.8	17	45	0.146	jgi Dappu1 218819 estExt_Genewise1.C_1660028	Y	1	2	LLDALSLYK	0.2487	0.2487	2	6	1
40	1	218819	1	9.8	17	45	0.146	jgi Dappu1 218819 estExt_Genewise1.C_1660028	Y	1	2	FFSM[147]VR	0.1348	0.1348	2	6	3
40	1	218819	1	9.8	17	45	0.146	jgi Dappu1 218819 estExt_Genewise1.C_1660028	Y	1	2	NIIAQDETYR	0.0941	0.0941	2	6	1
40	1	218819	1	9.8	17	45	0.146	jgi Dappu1 218819 estExt_Genewise1.C_1660028	Y	1	2	VYLTLR	0.0667	0.0667	2	6	1
40	1	218819	1	9.8	17	45	0.146	jgi Dappu1 218819 estExt_Genewise1.C_1660028	Y	1	2	NSMLHR	0.0632	0.0632	2	6	1
40	1	218819	1	9.8	17	45	0.146	jgi Dappu1 218819 estExt_Genewise1.C_1660028	Y	1	2	M[147]LETM[147]VPAK	0.0501	0.0501	2	6	1
41	1	219379	1	14.1	3	4	0.016	jgi Dappu1 219379 estExt_Genewise1.C_2300016	Y	1	2	FVPNDVINAISNK	0.9993	0.999	2	4	2
41	1	219379	1	14.1	3	4	0.016	jgi Dappu1 219379 estExt_Genewise1.C_2300016	Y	1	2	FGSSGTISR	0.9966	0.9951	2	4	1
41	1	219379	1	14.1	3	4	0.016	jgi Dappu1 219379 estExt_Genewise1.C_2300016	Y	1	3	SVGSEVPHPGIGAGLYESK	0.2086	0.2086	2	5	1
41	1	219379	1	14.1	3	4	0.016	jgi Dappu1 219379 estExt_Genewise1.C_2300016	Y	1	2	FDPM[147]VYVFPR	0.1626	0.1626	2	5	1
42	1	219409	1	48.2	44	488	1.73	jgi Dappu1 219409 estExt_Genewise1.C_2380001	Y	1	2	AAEQM[147]AEDASAR	0.9996	0.999	2	7	58
42	1	219409	1	48.2	44	488	1.73	jgi Dappu1 219409 estExt_Genewise1.C_2380001	Y	1	2	LDELTALYDASQR	0.9996	0.999	2	7	6
42	1	219409	1	48.2	44	488	1.73	jgi Dappu1 219409 estExt_Genewise1.C_2380001	Y	1	2	LEEAEGGAGNQLEINK	0.9996	0.999	2	7	3
42	1	219409	1	48.2	44	488	1.73	jgi Dappu1 219409 estExt_Genewise1.C_2380001	Y	1	2	LEEVETNALVSSK	0.9996	0.999	2	7	7
42	1	219409	1	48.2	44	488	1.73	jgi Dappu1 219409 estExt_Genewise1.C_2380001	Y	1	2	INELTTVNVNLTSIR	0.9996	0.999	2	7	5
42	1	219409	1	48.2	44	488	1.73	jgi Dappu1 219409 estExt_Genewise1.C_2380001	Y	1	2	LQAM[147]QQELEEM[147]R	0.9996	0.9989	2	7	7
42	1	219409	1	48.2	44	488	1.73	jgi Dappu1 219409 estExt_Genewise1.C_2380001	Y	1	2	LSTENIELTK	0.9996	0.999	2	7	47
42	1	219409	1	48.2	44	488	1.73	jgi Dappu1 219409 estExt_Genewise1.C_2380001	Y	1	2	LVQEDLETER	0.9996	0.9989	2	7	24
42	1	219409	1	48.2	44	488	1.73	jgi Dappu1 219409 estExt_Genewise1.C_2380001	Y	1	2	M[147]M[147]ITITELEM[147]TLDVANK	0.9996	0.999	2	7	1
42	1	219409	1	48.2	44	488	1.73	jgi Dappu1 219409 estExt_Genewise1.C_2380001	Y	1	2	QLQITM[147]DQYGVAQR	0.9996	0.999	2	7	3
42	1	219409	1	48.2	44	488	1.73	jgi Dappu1 219409 estExt_Genewise1.C_2380001	Y	1	2	QM[147]SIEIDQLNSR	0.9996	0.999	2	7	10
42	1	219409	1	48.2	44	488	1.73	jgi Dappu1 219409 estExt_Genewise1.C_2380001	Y	1	2	SKLDELTALYDASQR	0.9996	0.999	2	7	8	a
42	1	219409	1	48.2	44	488	1.73	jgi Dappu1 219409 estExt_Genewise1.C_2380001	Y	1	2	VQLEEEAEAR	0.9996	0.999	2	7	82
42	1	219409	1	48.2	44	488	1.73	jgi Dappu1 219409 estExt_Genewise1.C_2380001	Y	1	2	VSYENISYLK	0.9996	0.9989	2	7	35
42	1	219409	1	48.2	44	488	1.73	jgi Dappu1 219409 estExt_Genewise1.C_2380001	Y	1	2	VTELEEQISALISK	0.9996	0.999	2	7	12	e
42	1	219409	1	48.2	44	488	1.73	jgi Dappu1 219409 estExt_Genewise1.C_2380001	Y	1	3	RAAEQM[147]AEDASAR	0.9996	0.9989	2	7	50	b
42	1	219409	1	48.2	44	488	1.73	jgi Dappu1 219409 estExt_Genewise1.C_2380001	Y	1	3	LLEDVHLESEETAHM[147]LR	0.9995	0.9988	2	7	6
42	1	219409	1	48.2	44	488	1.73	jgi Dappu1 219409 estExt_Genewise1.C_2380001	N	1	2	LGDENAELK	0.9994	0.9984	2	7	4
42	1	219409	1	48.2	44	488	1.73	jgi Dappu1 219409 estExt_Genewise1.C_2380001	Y	1	2	NVSLLQDSVEK	0.9993	0.9981	2	7	1
42	1	219409	1	48.2	44	488	1.73	jgi Dappu1 219409 estExt_Genewise1.C_2380001	Y	1	3	STLEGSLHSVEIELESVR	0.9993	0.9983	2	7	8
42	1	219409	1	48.2	44	488	1.73	jgi Dappu1 219409 estExt_Genewise1.C_2380001	Y	1	2	VRDIELELDEER	0.9991	0.9977	2	7	1	c
42	1	219409	1	48.2	44	488	1.73	jgi Dappu1 219409 estExt_Genewise1.C_2380001	Y	1	3	DKADLSVM[147]VIQLQER	0.9991	0.9976	2	7	4
42	1	219409	1	48.2	44	488	1.73	jgi Dappu1 219409 estExt_Genewise1.C_2380001	N	1	2	FHELEIEYR	0.999	0.9975	2	7	5
42	1	219409	1	48.2	44	488	1.73	jgi Dappu1 219409 estExt_Genewise1.C_2380001	Y	1	3	FQQELFELM[147]SQVESANKDR	0.9989	0.9971	2	7	2
42	1	219409	1	48.2	44	488	1.73	jgi Dappu1 219409 estExt_Genewise1.C_2380001	Y	1	3	LQAM[147]QQELEEM[147]RANM[147]EAALR	0.9989	0.9972	2	7	5
42	1	219409	1	48.2	44	488	1.73	jgi Dappu1 219409 estExt_Genewise1.C_2380001	Y	1	2	NQISSQFEDLR	0.9981	0.9953	2	7	1
42	1	219409	1	48.2	44	488	1.73	jgi Dappu1 219409 estExt_Genewise1.C_2380001	Y	1	3	RLQAM[147]QQELEEM[147]R	0.9978	0.9945	2	7	9
42	1	219409	1	48.2	44	488	1.73	jgi Dappu1 219409 estExt_Genewise1.C_2380001	Y	1	3	SKLDELTALYDASQR	0.9968	0.9918	2	7	28	a
42	1	219409	1	48.2	44	488	1.73	jgi Dappu1 219409 estExt_Genewise1.C_2380001	Y	1	3	LEEAEGGAGNQLEINKK	0.9928	0.982	2	7	2
42	1	219409	1	48.2	44	488	1.73	jgi Dappu1 219409 estExt_Genewise1.C_2380001	Y	1	2	RAAEQM[147]AEDASAR	0.99	0.975	2	7	12	b
42	1	219409	1	48.2	44	488	1.73	jgi Dappu1 219409 estExt_Genewise1.C_2380001	Y	1	2	RFEDEER	0.9895	0.9736	2	7	2
42	1	219409	1	48.2	44	488	1.73	jgi Dappu1 219409 estExt_Genewise1.C_2380001	Y	1	2	EIIIQGEEDHK	0.9886	0.9716	2	7	2
42	1	219409	1	48.2	44	488	1.73	jgi Dappu1 219409 estExt_Genewise1.C_2380001	Y	1	2	SQYSELNR	0.9765	0.9425	2	7	6
42	1	219409	1	48.2	44	488	1.73	jgi Dappu1 219409 estExt_Genewise1.C_2380001	Y	1	3	NQISSQFEDLRR	0.9242	0.8275	2	7	5	f
42	1	219409	1	48.2	44	488	1.73	jgi Dappu1 219409 estExt_Genewise1.C_2380001	Y	1	3	VRDIELELDEER	0.918	0.815	2	7	3	c
42	1	219409	1	48.2	44	488	1.73	jgi Dappu1 219409 estExt_Genewise1.C_2380001	N	1	2	LTHELDKTR	0.8772	0.7375	2	7	2
42	1	219409	1	48.2	44	488	1.73	jgi Dappu1 219409 estExt_Genewise1.C_2380001	N	1	2	KLGDENAELK	0.8722	0.7286	2	7	2	d
42	1	219409	1	48.2	44	488	1.73	jgi Dappu1 219409 estExt_Genewise1.C_2380001	Y	1	2	SQYSELNRR	0.8722	0.7286	2	7	7	g
42	1	219409	1	48.2	44	488	1.73	jgi Dappu1 219409 estExt_Genewise1.C_2380001	Y	1	2	ALEVEIK	0.854	0.6971	2	7	3
42	1	219409	1	48.2	44	488	1.73	jgi Dappu1 219409 estExt_Genewise1.C_2380001	N	1	3	KLGDENAELK	0.8477	0.6864	2	7	4	d
42	1	219409	1	48.2	44	488	1.73	jgi Dappu1 219409 estExt_Genewise1.C_2380001	Y	1	3	QLQEQEGM[147]SQQNLSR	0.7725	0.5718	2	7	1
42	1	219409	1	48.2	44	488	1.73	jgi Dappu1 219409 estExt_Genewise1.C_2380001	Y	1	3	VTELEEQISALISK	0.7433	0.5325	2	7	2	e
42	1	219409	1	48.2	44	488	1.73	jgi Dappu1 219409 estExt_Genewise1.C_2380001	Y	1	3	TIIDISSHK	0.2596	0.2596	2	7	2
42	1	219409	1	48.2	44	488	1.73	jgi Dappu1 219409 estExt_Genewise1.C_2380001	Y	1	2	NQISSQFEDLRR	0.235	0.235	2	7	1	f
42	1	219409	1	48.2	44	488	1.73	jgi Dappu1 219409 estExt_Genewise1.C_2380001	Y	1	2	INIEFK	0.1827	0.1827	2	7	17
42	1	219409	1	48.2	44	488	1.73	jgi Dappu1 219409 estExt_Genewise1.C_2380001	Y	1	3	LENEREELAAAYK	0.1662	0.1662	2	7	2
42	1	219409	1	48.2	44	488	1.73	jgi Dappu1 219409 estExt_Genewise1.C_2380001	Y	1	3	KQMSIEIDQLNSR	0.1497	0.1497	2	7	1
42	1	219409	1	48.2	44	488	1.73	jgi Dappu1 219409 estExt_Genewise1.C_2380001	Y	1	3	SQYSELNRR	0.0911	0.0911	2	7	2	g
42	1	219409	1	48.2	44	488	1.73	jgi Dappu1 219409 estExt_Genewise1.C_2380001	Y	1	3	HTM[147]DVLHEEQER	0.0592	0.0592	2	7	2
42	1	219409	1	48.2	44	488	1.73	jgi Dappu1 219409 estExt_Genewise1.C_2380001	Y	1	2	LQSEVEVLIIDLEK	0.0582	0.0582	2	7	1
43	1	219465	1	9.2	4	27	0.061	jgi Dappu1 219465 estExt_Genewise1.C_2620012	Y	1	2	GLGITFVSDENDAK	0.9995	0.999	2	5	1
43	1	219465	1	9.2	4	27	0.061	jgi Dappu1 219465 estExt_Genewise1.C_2620012	Y	1	2	ILVATDLFGR	0.9995	0.999	2	5	6
43	1	219465	1	9.2	4	27	0.061	jgi Dappu1 219465 estExt_Genewise1.C_2620012	N	1	2	VLNDVQER	0.9993	0.9986	2	5	8
43	1	219465	1	9.2	4	27	0.061	jgi Dappu1 219465 estExt_Genewise1.C_2620012	Y	1	2	DVQEIFR	0.9506	0.9016	2	5	12
44	1	219658	1	27.5	3	6	0.028	jgi Dappu1 219658 estExt_Genewise1.C_4710009	Y	1	3	AGTPFGQAPVLEVDGKPLAQSNTIAR	0.9992	0.9989	2	4	3
44	1	219658	1	27.5	3	6	0.028	jgi Dappu1 219658 estExt_Genewise1.C_4710009	Y	1	3	FGDSVIDNSPHLK	0.9992	0.9989	2	4	2
44	1	219658	1	27.5	3	6	0.028	jgi Dappu1 219658 estExt_Genewise1.C_4710009	Y	1	3	LVEHVANIPQIK	0.8161	0.7532	2	4	1
44	1	219658	1	27.5	3	6	0.028	jgi Dappu1 219658 estExt_Genewise1.C_4710009	Y	1	2	M[147]VHYK	0.06	0.06	2	5	1
45	1	219769	1	48.3	127	2862	6.623	jgi Dappu1 219769 estExt_Genewise1.C_9580001	N	0.5	2	AIFALSTLAVEK	0.9996	0.999	2	7	83
45	1	219769	1	48.3	127	2862	6.623	jgi Dappu1 219769 estExt_Genewise1.C_9580001	Y	1	2	ALVTIEGM[147]EISGK	0.9996	0.999	2	7	44
45	1	219769	1	48.3	127	2862	6.623	jgi Dappu1 219769 estExt_Genewise1.C_9580001	N	0.5	2	ANKDESSIISPELEK	0.9996	0.999	2	7	10	v
45	1	219769	1	48.3	127	2862	6.623	jgi Dappu1 219769 estExt_Genewise1.C_9580001	N	0.5	2	AVM[147]TINYNEM[147]PAVVR	0.9996	0.999	2	7	53	j
45	1	219769	1	48.3	127	2862	6.623	jgi Dappu1 219769 estExt_Genewise1.C_9580001	Y	1	2	AVVIHQLPDDR	0.9996	0.999	2	7	57	z
45	1	219769	1	48.3	127	2862	6.623	jgi Dappu1 219769 estExt_Genewise1.C_9580001	N	0.5	2	DESSIISPELEK	0.9996	0.999	2	7	39
45	1	219769	1	48.3	127	2862	6.623	jgi Dappu1 219769 estExt_Genewise1.C_9580001	N	0.5	2	DLM[147]DVAYELK	0.9996	0.999	2	7	71
45	1	219769	1	48.3	127	2862	6.623	jgi Dappu1 219769 estExt_Genewise1.C_9580001	N	0.5	2	EIVGTLLM[147]PIFFNK	0.9996	0.999	2	7	18
45	1	219769	1	48.3	127	2862	6.623	jgi Dappu1 219769 estExt_Genewise1.C_9580001	N	0.5	2	EWSLWLDM[147]ASSETK	0.9996	0.999	2	7	1
45	1	219769	1	48.3	127	2862	6.623	jgi Dappu1 219769 estExt_Genewise1.C_9580001	N	0.5	2	FFTINPTTVFK	0.9996	0.999	2	7	41
45	1	219769	1	48.3	127	2862	6.623	jgi Dappu1 219769 estExt_Genewise1.C_9580001	N	0.5	2	FQQNILSSQTIR	0.9996	0.999	2	7	75
45	1	219769	1	48.3	127	2862	6.623	jgi Dappu1 219769 estExt_Genewise1.C_9580001	N	0.5	2	GEPLAANQPWAYTK	0.9996	0.999	2	7	50
45	1	219769	1	48.3	127	2862	6.623	jgi Dappu1 219769 estExt_Genewise1.C_9580001	N	0.5	2	GIEVHPVAEVFLPK	0.9996	0.999	2	7	20	e
45	1	219769	1	48.3	127	2862	6.623	jgi Dappu1 219769 estExt_Genewise1.C_9580001	Y	1	2	GVIYGLEPGR	0.9996	0.999	2	7	57
45	1	219769	1	48.3	127	2862	6.623	jgi Dappu1 219769 estExt_Genewise1.C_9580001	N	0.5	2	LEGALKPVIVSK	0.9996	0.9989	2	7	26	k
45	1	219769	1	48.3	127	2862	6.623	jgi Dappu1 219769 estExt_Genewise1.C_9580001	N	0.5	2	IGSSIAYGM[147]DGK	0.9996	0.999	2	7	30
45	1	219769	1	48.3	127	2862	6.623	jgi Dappu1 219769 estExt_Genewise1.C_9580001	N	0.5	2	IIDQEHLEKPFQVK	0.9996	0.999	2	7	6	g
45	1	219769	1	48.3	127	2862	6.623	jgi Dappu1 219769 estExt_Genewise1.C_9580001	Y	1	2	IIGCTSAEGNFIVQR	0.9996	0.999	2	7	26
45	1	219769	1	48.3	127	2862	6.623	jgi Dappu1 219769 estExt_Genewise1.C_9580001	N	0.5	2	LLPAPELCQNFPVYEIVK	0.9996	0.999	2	7	23	b
45	1	219769	1	48.3	127	2862	6.623	jgi Dappu1 219769 estExt_Genewise1.C_9580001	N	0.5	2	ILPVFNYNSNQGLR	0.9996	0.999	2	7	116	ab
45	1	219769	1	48.3	127	2862	6.623	jgi Dappu1 219769 estExt_Genewise1.C_9580001	N	0.5	2	LLSEIISDVESESYYVDPATK	0.9996	0.999	2	7	9	c
45	1	219769	1	48.3	127	2862	6.623	jgi Dappu1 219769 estExt_Genewise1.C_9580001	Y	1	2	LM[147]VEQASITSPVK	0.9996	0.999	2	7	49
45	1	219769	1	48.3	127	2862	6.623	jgi Dappu1 219769 estExt_Genewise1.C_9580001	N	0.5	2	LPVEAVEAEPK	0.9996	0.999	2	7	127
45	1	219769	1	48.3	127	2862	6.623	jgi Dappu1 219769 estExt_Genewise1.C_9580001	N	0.5	2	IQTAWEILGDK	0.9996	0.999	2	7	24
45	1	219769	1	48.3	127	2862	6.623	jgi Dappu1 219769 estExt_Genewise1.C_9580001	N	0.5	2	ISDFTPAILLAETK	0.9996	0.999	2	7	24
45	1	219769	1	48.3	127	2862	6.623	jgi Dappu1 219769 estExt_Genewise1.C_9580001	N	0.5	2	LTLENAAPTR	0.9996	0.999	2	7	61
45	1	219769	1	48.3	127	2862	6.623	jgi Dappu1 219769 estExt_Genewise1.C_9580001	N	0.5	2	LTIEPVDESTIVVALLSTK	0.9996	0.999	2	7	23	d
45	1	219769	1	48.3	127	2862	6.623	jgi Dappu1 219769 estExt_Genewise1.C_9580001	N	0.5	2	ITTALSLSR	0.9996	0.999	2	7	60
45	1	219769	1	48.3	127	2862	6.623	jgi Dappu1 219769 estExt_Genewise1.C_9580001	N	0.5	2	IVGEQAVQAISALVPTVETPTK	0.9996	0.999	2	7	15	a
45	1	219769	1	48.3	127	2862	6.623	jgi Dappu1 219769 estExt_Genewise1.C_9580001	Y	1	2	NAENEVLAVIK	0.9996	0.999	2	7	55
45	1	219769	1	48.3	127	2862	6.623	jgi Dappu1 219769 estExt_Genewise1.C_9580001	Y	1	2	NAENEVLAVIKK	0.9996	0.9989	2	7	15	u
45	1	219769	1	48.3	127	2862	6.623	jgi Dappu1 219769 estExt_Genewise1.C_9580001	N	0.5	2	NVNSPM[147]IM[147]EVEPEILK	0.9996	0.9989	2	7	5
45	1	219769	1	48.3	127	2862	6.623	jgi Dappu1 219769 estExt_Genewise1.C_9580001	N	0.5	2	QFNEDVM[147]EK	0.9996	0.999	2	7	70
45	1	219769	1	48.3	127	2862	6.623	jgi Dappu1 219769 estExt_Genewise1.C_9580001	Y	1	2	SDTVFGISDVSPLLPK	0.9996	0.999	2	7	46
45	1	219769	1	48.3	127	2862	6.623	jgi Dappu1 219769 estExt_Genewise1.C_9580001	N	0.5	2	SEEDM[147]SPTLR	0.9996	0.999	2	7	55
45	1	219769	1	48.3	127	2862	6.623	jgi Dappu1 219769 estExt_Genewise1.C_9580001	N	0.5	2	SEKEEEDIVLSR	0.9996	0.999	2	7	11	l
45	1	219769	1	48.3	127	2862	6.623	jgi Dappu1 219769 estExt_Genewise1.C_9580001	N	0.5	2	SLFDTVYGEQIQSEQYLK	0.9996	0.999	2	7	11	h
45	1	219769	1	48.3	127	2862	6.623	jgi Dappu1 219769 estExt_Genewise1.C_9580001	N	0.5	2	SM[147]SDECIAAR	0.9996	0.999	2	7	5
45	1	219769	1	48.3	127	2862	6.623	jgi Dappu1 219769 estExt_Genewise1.C_9580001	N	0.5	2	SNIEGGFAM[147]SSLSAK	0.9996	0.999	2	7	12
45	1	219769	1	48.3	127	2862	6.623	jgi Dappu1 219769 estExt_Genewise1.C_9580001	Y	1	2	SVSYIGNIK	0.9996	0.999	2	7	38
45	1	219769	1	48.3	127	2862	6.623	jgi Dappu1 219769 estExt_Genewise1.C_9580001	N	0.5	2	VLASLDYSELM[147]AFVAK	0.9996	0.999	2	7	48	t
45	1	219769	1	48.3	127	2862	6.623	jgi Dappu1 219769 estExt_Genewise1.C_9580001	Y	1	2	VNVNGM[147]EISVSSESYTVK	0.9996	0.999	2	7	9
45	1	219769	1	48.3	127	2862	6.623	jgi Dappu1 219769 estExt_Genewise1.C_9580001	Y	1	2	VVTVLLNK	0.9996	0.999	2	7	40	m
45	1	219769	1	48.3	127	2862	6.623	jgi Dappu1 219769 estExt_Genewise1.C_9580001	N	0.33	2	YSEVDPGQEVR	0.9996	0.999	2	7	124
45	1	219769	1	48.3	127	2862	6.623	jgi Dappu1 219769 estExt_Genewise1.C_9580001	Y	1	3	KVPSNLNLEGIERPITVDR	0.9996	0.999	2	7	10
45	1	219769	1	48.3	127	2862	6.623	jgi Dappu1 219769 estExt_Genewise1.C_9580001	N	0.5	3	IVGEQAVQAISALVPTVETPTK	0.9996	0.999	2	7	69	a
45	1	219769	1	48.3	127	2862	6.623	jgi Dappu1 219769 estExt_Genewise1.C_9580001	Y	1	3	TADNFIEVDSPM[147]SHM[147]IR	0.9996	0.9989	2	7	42
45	1	219769	1	48.3	127	2862	6.623	jgi Dappu1 219769 estExt_Genewise1.C_9580001	Y	1	3	VPSNLNLEGIERPITVDR	0.9996	0.999	2	7	11
45	1	219769	1	48.3	127	2862	6.623	jgi Dappu1 219769 estExt_Genewise1.C_9580001	N	0.5	2	AIFALSTLAVEKK	0.9995	0.9988	2	7	3
45	1	219769	1	48.3	127	2862	6.623	jgi Dappu1 219769 estExt_Genewise1.C_9580001	N	0.5	2	YLPLLDSFAR	0.9995	0.9988	2	7	61
45	1	219769	1	48.3	127	2862	6.623	jgi Dappu1 219769 estExt_Genewise1.C_9580001	N	0.5	3	LLPAPELCQNFPVYEIVK	0.9995	0.9987	2	7	15	b
45	1	219769	1	48.3	127	2862	6.623	jgi Dappu1 219769 estExt_Genewise1.C_9580001	N	0.5	3	LLSEIISDVESESYYVDPATK	0.9995	0.9988	2	7	12	c
45	1	219769	1	48.3	127	2862	6.623	jgi Dappu1 219769 estExt_Genewise1.C_9580001	N	0.5	3	LTIEPVDESTIVVALLSTK	0.9995	0.9988	2	7	26	d
45	1	219769	1	48.3	127	2862	6.623	jgi Dappu1 219769 estExt_Genewise1.C_9580001	N	0.5	2	EEPLWIVNFK	0.9994	0.9984	2	7	14
45	1	219769	1	48.3	127	2862	6.623	jgi Dappu1 219769 estExt_Genewise1.C_9580001	N	0.5	2	KITVDTTWAR	0.9994	0.9986	2	7	1	x
45	1	219769	1	48.3	127	2862	6.623	jgi Dappu1 219769 estExt_Genewise1.C_9580001	N	0.5	2	SYPTTGVDM[147]EWAAALPGR	0.9994	0.9986	2	7	2
45	1	219769	1	48.3	127	2862	6.623	jgi Dappu1 219769 estExt_Genewise1.C_9580001	N	0.5	3	LTLENAAPTRK	0.9994	0.9984	2	7	11	f
45	1	219769	1	48.3	127	2862	6.623	jgi Dappu1 219769 estExt_Genewise1.C_9580001	N	0.5	3	VETVSIGKEEPLWIVNFK	0.9994	0.9984	2	7	2
45	1	219769	1	48.3	127	2862	6.623	jgi Dappu1 219769 estExt_Genewise1.C_9580001	N	0.5	2	ELLTSFM[147]EFLK	0.9993	0.9981	2	7	38
45	1	219769	1	48.3	127	2862	6.623	jgi Dappu1 219769 estExt_Genewise1.C_9580001	Y	1	2	FNTDKIEQR	0.9993	0.9983	2	7	55	q
45	1	219769	1	48.3	127	2862	6.623	jgi Dappu1 219769 estExt_Genewise1.C_9580001	Y	1	2	EVVVLASPIHR	0.9992	0.998	2	7	25	i
45	1	219769	1	48.3	127	2862	6.623	jgi Dappu1 219769 estExt_Genewise1.C_9580001	Y	1	3	LNEEITSRPLDELM[147]GK	0.9991	0.9977	2	7	23
45	1	219769	1	48.3	127	2862	6.623	jgi Dappu1 219769 estExt_Genewise1.C_9580001	N	0.5	2	LM[147]VETPFAR	0.999	0.9975	2	7	46
45	1	219769	1	48.3	127	2862	6.623	jgi Dappu1 219769 estExt_Genewise1.C_9580001	N	0.5	3	KISDFTPAILLAETK	0.999	0.9974	2	7	10	s
45	1	219769	1	48.3	127	2862	6.623	jgi Dappu1 219769 estExt_Genewise1.C_9580001	Y	1	2	IEIFPAQQK	0.9989	0.9972	2	7	65
45	1	219769	1	48.3	127	2862	6.623	jgi Dappu1 219769 estExt_Genewise1.C_9580001	N	0.5	2	LM[147]EFSIDSK	0.9987	0.9967	2	7	54
45	1	219769	1	48.3	127	2862	6.623	jgi Dappu1 219769 estExt_Genewise1.C_9580001	Y	1	3	LVACGLLTTTEVEDVTTIESTIVEAQR	0.9987	0.9967	2	7	2
45	1	219769	1	48.3	127	2862	6.623	jgi Dappu1 219769 estExt_Genewise1.C_9580001	N	0.5	3	GIEVHPVAEVFLPK	0.9984	0.996	2	7	14	e
45	1	219769	1	48.3	127	2862	6.623	jgi Dappu1 219769 estExt_Genewise1.C_9580001	N	0.5	2	LTLENAAPTRK	0.9981	0.9952	2	7	14	f
45	1	219769	1	48.3	127	2862	6.623	jgi Dappu1 219769 estExt_Genewise1.C_9580001	N	0.5	2	SEEDMSPTLR	0.9978	0.9945	2	7	3
45	1	219769	1	48.3	127	2862	6.623	jgi Dappu1 219769 estExt_Genewise1.C_9580001	N	0.5	2	DLMDVAYELK	0.9977	0.9941	2	7	1
45	1	219769	1	48.3	127	2862	6.623	jgi Dappu1 219769 estExt_Genewise1.C_9580001	N	0.5	2	ITYVEEPK	0.9976	0.9939	2	7	14
45	1	219769	1	48.3	127	2862	6.623	jgi Dappu1 219769 estExt_Genewise1.C_9580001	N	0.5	2	VTDLTGPR	0.9976	0.994	2	7	24
45	1	219769	1	48.3	127	2862	6.623	jgi Dappu1 219769 estExt_Genewise1.C_9580001	N	0.5	3	IIDQEHLEKPFQVK	0.9976	0.9938	2	7	17	g
45	1	219769	1	48.3	127	2862	6.623	jgi Dappu1 219769 estExt_Genewise1.C_9580001	N	0.5	2	NTSDKINM[147]LR	0.9975	0.9937	2	7	36
45	1	219769	1	48.3	127	2862	6.623	jgi Dappu1 219769 estExt_Genewise1.C_9580001	N	0.5	3	SLFDTVYGEQIQSEQYLK	0.9974	0.9933	2	7	1	h
45	1	219769	1	48.3	127	2862	6.623	jgi Dappu1 219769 estExt_Genewise1.C_9580001	Y	1	3	EVVVLASPIHR	0.997	0.9925	2	7	36	i
45	1	219769	1	48.3	127	2862	6.623	jgi Dappu1 219769 estExt_Genewise1.C_9580001	N	0.5	2	ITYVEEPKENK	0.9968	0.9918	2	7	9	ac
45	1	219769	1	48.3	127	2862	6.623	jgi Dappu1 219769 estExt_Genewise1.C_9580001	Y	1	3	TADNFIEVDSPMSHMIR	0.9968	0.9918	2	7	11
45	1	219769	1	48.3	127	2862	6.623	jgi Dappu1 219769 estExt_Genewise1.C_9580001	N	0.5	2	FSVEGEVK	0.9966	0.9914	2	7	55
45	1	219769	1	48.3	127	2862	6.623	jgi Dappu1 219769 estExt_Genewise1.C_9580001	N	0.5	3	AVM[147]TINYNEM[147]PAVVR	0.9966	0.9913	2	7	3	j
45	1	219769	1	48.3	127	2862	6.623	jgi Dappu1 219769 estExt_Genewise1.C_9580001	N	0.5	2	ELIKDEAER	0.9964	0.991	2	7	5	o
45	1	219769	1	48.3	127	2862	6.623	jgi Dappu1 219769 estExt_Genewise1.C_9580001	N	0.5	3	LEGALKPVIVSK	0.9941	0.985	2	7	18	k
45	1	219769	1	48.3	127	2862	6.623	jgi Dappu1 219769 estExt_Genewise1.C_9580001	N	0.5	3	SEKEEEDIVLSR	0.9934	0.9834	2	7	2	l
45	1	219769	1	48.3	127	2862	6.623	jgi Dappu1 219769 estExt_Genewise1.C_9580001	N	0.5	2	GKQFNEDVM[147]EK	0.9918	0.9795	2	7	6	p
45	1	219769	1	48.3	127	2862	6.623	jgi Dappu1 219769 estExt_Genewise1.C_9580001	N	0.5	2	HSIIPFTTIR	0.9908	0.9768	2	7	10	w
45	1	219769	1	48.3	127	2862	6.623	jgi Dappu1 219769 estExt_Genewise1.C_9580001	Y	1	2	EKIEIFPAQQK	0.9899	0.9748	2	7	18	ae
45	1	219769	1	48.3	127	2862	6.623	jgi Dappu1 219769 estExt_Genewise1.C_9580001	N	0.5	2	LSSILNK	0.9882	0.9705	2	7	23
45	1	219769	1	48.3	127	2862	6.623	jgi Dappu1 219769 estExt_Genewise1.C_9580001	N	0.5	3	SDSKFETPLAGHLHAK	0.9872	0.968	2	7	3
45	1	219769	1	48.3	127	2862	6.623	jgi Dappu1 219769 estExt_Genewise1.C_9580001	Y	1	2	ALVTIEGMEISGK	0.9839	0.9601	2	7	1
45	1	219769	1	48.3	127	2862	6.623	jgi Dappu1 219769 estExt_Genewise1.C_9580001	N	0.5	2	LEINFHK	0.9834	0.9589	2	7	9	ad
45	1	219769	1	48.3	127	2862	6.623	jgi Dappu1 219769 estExt_Genewise1.C_9580001	N	0.5	2	RITYVEEPK	0.9832	0.9583	2	7	23	y
45	1	219769	1	48.3	127	2862	6.623	jgi Dappu1 219769 estExt_Genewise1.C_9580001	Y	1	2	TYSGVPSR	0.9831	0.9582	2	7	12
45	1	219769	1	48.3	127	2862	6.623	jgi Dappu1 219769 estExt_Genewise1.C_9580001	N	0.5	2	DLVNLSK	0.9805	0.9519	2	7	31	n
45	1	219769	1	48.3	127	2862	6.623	jgi Dappu1 219769 estExt_Genewise1.C_9580001	N	0.5	2	RIGSSIAYGM[147]DGK	0.9804	0.9517	2	7	10	r
45	1	219769	1	48.3	127	2862	6.623	jgi Dappu1 219769 estExt_Genewise1.C_9580001	N	0.5	2	ITVDTTWAR	0.9793	0.949	2	7	2
45	1	219769	1	48.3	127	2862	6.623	jgi Dappu1 219769 estExt_Genewise1.C_9580001	N	0.5	2	VETVSIGK	0.9784	0.9469	2	7	18
45	1	219769	1	48.3	127	2862	6.623	jgi Dappu1 219769 estExt_Genewise1.C_9580001	Y	1	1	VVTVLLNK	0.9673	0.9209	2	7	1	m
45	1	219769	1	48.3	127	2862	6.623	jgi Dappu1 219769 estExt_Genewise1.C_9580001	N	0.5	1	DLVNLSK	0.9618	0.9082	2	7	3	n
45	1	219769	1	48.3	127	2862	6.623	jgi Dappu1 219769 estExt_Genewise1.C_9580001	N	0.5	2	FAVLSR	0.9588	0.9015	2	7	10
45	1	219769	1	48.3	127	2862	6.623	jgi Dappu1 219769 estExt_Genewise1.C_9580001	N	0.5	3	RVLASLDYSELM[147]AFVAK	0.957	0.8975	2	7	1
45	1	219769	1	48.3	127	2862	6.623	jgi Dappu1 219769 estExt_Genewise1.C_9580001	N	0.5	2	QQDSQWESQK	0.9506	0.8833	2	7	1
45	1	219769	1	48.3	127	2862	6.623	jgi Dappu1 219769 estExt_Genewise1.C_9580001	N	0.5	2	RLSSILNK	0.9473	0.8761	2	7	4
45	1	219769	1	48.3	127	2862	6.623	jgi Dappu1 219769 estExt_Genewise1.C_9580001	N	0.5	2	LVGKPGLR	0.9467	0.8748	2	7	23
45	1	219769	1	48.3	127	2862	6.623	jgi Dappu1 219769 estExt_Genewise1.C_9580001	N	0.5	2	EEEDIVLSR	0.9466	0.8746	2	7	1
45	1	219769	1	48.3	127	2862	6.623	jgi Dappu1 219769 estExt_Genewise1.C_9580001	N	0.5	3	ELIKDEAER	0.9247	0.8286	2	7	10	o
45	1	219769	1	48.3	127	2862	6.623	jgi Dappu1 219769 estExt_Genewise1.C_9580001	N	0.5	3	GKQFNEDVM[147]EK	0.9219	0.8229	2	7	3	p
45	1	219769	1	48.3	127	2862	6.623	jgi Dappu1 219769 estExt_Genewise1.C_9580001	Y	1	3	FNTDKIEQR	0.9203	0.8195	2	7	25	q
45	1	219769	1	48.3	127	2862	6.623	jgi Dappu1 219769 estExt_Genewise1.C_9580001	N	0.5	3	RIGSSIAYGM[147]DGK	0.9056	0.7905	2	7	5	r
45	1	219769	1	48.3	127	2862	6.623	jgi Dappu1 219769 estExt_Genewise1.C_9580001	N	0.5	2	KISDFTPAILLAETK	0.8767	0.7366	2	7	1	s
45	1	219769	1	48.3	127	2862	6.623	jgi Dappu1 219769 estExt_Genewise1.C_9580001	N	0.5	3	VLASLDYSELM[147]AFVAK	0.8754	0.7343	2	7	1	t
45	1	219769	1	48.3	127	2862	6.623	jgi Dappu1 219769 estExt_Genewise1.C_9580001	Y	1	3	NAENEVLAVIKK	0.8716	0.7275	2	7	14	u
45	1	219769	1	48.3	127	2862	6.623	jgi Dappu1 219769 estExt_Genewise1.C_9580001	N	0.5	2	THGPLM[147]GKPTLR	0.8684	0.7219	2	7	3
45	1	219769	1	48.3	127	2862	6.623	jgi Dappu1 219769 estExt_Genewise1.C_9580001	Y	1	2	RALVTIEGM[147]EISGK	0.8478	0.6867	2	7	1	aa
45	1	219769	1	48.3	127	2862	6.623	jgi Dappu1 219769 estExt_Genewise1.C_9580001	N	0.5	3	ANKDESSIISPELEK	0.8093	0.6254	2	7	11	v
45	1	219769	1	48.3	127	2862	6.623	jgi Dappu1 219769 estExt_Genewise1.C_9580001	N	0.5	3	NVNSPM[147]IM[147]EVEPEILKK	0.785	0.5896	2	7	8
45	1	219769	1	48.3	127	2862	6.623	jgi Dappu1 219769 estExt_Genewise1.C_9580001	N	0.5	3	HSIIPFTTIR	0.784	0.5881	2	7	1	w
45	1	219769	1	48.3	127	2862	6.623	jgi Dappu1 219769 estExt_Genewise1.C_9580001	N	0.5	3	FETPLAGHLHAK	0.7439	0.5333	2	7	3
45	1	219769	1	48.3	127	2862	6.623	jgi Dappu1 219769 estExt_Genewise1.C_9580001	N	0.5	3	KITVDTTWAR	0.741	0.5295	2	7	1	x
45	1	219769	1	48.3	127	2862	6.623	jgi Dappu1 219769 estExt_Genewise1.C_9580001	N	0.5	3	RITYVEEPK	0.6955	0.4732	2	7	4	y
45	1	219769	1	48.3	127	2862	6.623	jgi Dappu1 219769 estExt_Genewise1.C_9580001	Y	1	3	AVVIHQLPDDR	0.4448	0.4448	2	7	20	z
45	1	219769	1	48.3	127	2862	6.623	jgi Dappu1 219769 estExt_Genewise1.C_9580001	Y	1	3	RALVTIEGM[147]EISGK	0.4007	0.4007	2	7	1	aa
45	1	219769	1	48.3	127	2862	6.623	jgi Dappu1 219769 estExt_Genewise1.C_9580001	N	0.5	3	ILPVFNYNSNQGLR	0.3963	0.3963	2	7	10	ab
45	1	219769	1	48.3	127	2862	6.623	jgi Dappu1 219769 estExt_Genewise1.C_9580001	N	0.5	2	AVNKNPLNR	0.3628	0.3628	2	7	2	ag
45	1	219769	1	48.3	127	2862	6.623	jgi Dappu1 219769 estExt_Genewise1.C_9580001	N	0.5	3	ITYVEEPKENK	0.3057	0.3057	2	7	2	ac
45	1	219769	1	48.3	127	2862	6.623	jgi Dappu1 219769 estExt_Genewise1.C_9580001	N	0.5	3	IHEELKIEAR	0.2666	0.2666	2	7	1	af
45	1	219769	1	48.3	127	2862	6.623	jgi Dappu1 219769 estExt_Genewise1.C_9580001	N	0.5	2	EWILQGK	0.2662	0.2662	2	7	6
45	1	219769	1	48.3	127	2862	6.623	jgi Dappu1 219769 estExt_Genewise1.C_9580001	Y	1	3	AVVIHQLPDDRAR	0.2204	0.2204	2	7	1
45	1	219769	1	48.3	127	2862	6.623	jgi Dappu1 219769 estExt_Genewise1.C_9580001	N	0.5	3	LEINFHK	0.1734	0.1734	2	7	3	ad
45	1	219769	1	48.3	127	2862	6.623	jgi Dappu1 219769 estExt_Genewise1.C_9580001	Y	1	3	EKIEIFPAQQK	0.1639	0.1639	2	7	1	ae
45	1	219769	1	48.3	127	2862	6.623	jgi Dappu1 219769 estExt_Genewise1.C_9580001	N	0.5	3	LGFHCLPK	0.1572	0.1572	2	7	3	ah
45	1	219769	1	48.3	127	2862	6.623	jgi Dappu1 219769 estExt_Genewise1.C_9580001	Y	1	3	EKSDTVFGISDVSPLLPK	0.1296	0.1296	2	7	2
45	1	219769	1	48.3	127	2862	6.623	jgi Dappu1 219769 estExt_Genewise1.C_9580001	N	0.5	2	IHEELKIEAR	0.125	0.125	2	7	1	af
45	1	219769	1	48.3	127	2862	6.623	jgi Dappu1 219769 estExt_Genewise1.C_9580001	Y	1	2	TIVAISTK	0.1142	0.1142	2	7	1
45	1	219769	1	48.3	127	2862	6.623	jgi Dappu1 219769 estExt_Genewise1.C_9580001	N	0.5	3	AVNKNPLNR	0.1123	0.1123	2	7	3	ag
45	1	219769	1	48.3	127	2862	6.623	jgi Dappu1 219769 estExt_Genewise1.C_9580001	Y	1	3	KVVTVLLNK	0.1099	0.1099	2	7	1
45	1	219769	1	48.3	127	2862	6.623	jgi Dappu1 219769 estExt_Genewise1.C_9580001	N	0.5	2	DIAELRR	0.0937	0.0937	2	7	2
45	1	219769	1	48.3	127	2862	6.623	jgi Dappu1 219769 estExt_Genewise1.C_9580001	N	0.5	2	LGFHCLPK	0.0607	0.0607	2	7	1	ah
45	1	219769	1	48.3	127	2862	6.623	jgi Dappu1 219769 estExt_Genewise1.C_9580001	N	0.5	2	SATPTGYSK	0.0526	0.0526	2	7	1
46	1	220245	1	21.3	2	13	0.053	jgi Dappu1 220245 estExt_fgenesh1_pg.C_10555	Y	1	2	DLSLGGISGGFSR	0.9987	0.999	2	3	10
46	1	220245	1	21.3	2	13	0.053	jgi Dappu1 220245 estExt_fgenesh1_pg.C_10555	Y	1	2	LGELTSWLGR	0.9976	0.9982	2	3	3
47	1	220681	1	22.6	3	7	0.037	jgi Dappu1 220681 estExt_fgenesh1_pg.C_30001	Y	1	2	DAFGNQVGSYAYINPVGK	0.9995	0.999	2	5	1
47	1	220681	1	22.6	3	7	0.037	jgi Dappu1 220681 estExt_fgenesh1_pg.C_30001	Y	1	2	SPEPVQETPEVAEAK	0.9995	0.999	2	5	3
47	1	220681	1	22.6	3	7	0.037	jgi Dappu1 220681 estExt_fgenesh1_pg.C_30001	Y	1	2	VASNDLPESPVAPVVLLK	0.9995	0.999	2	5	3
47	1	220681	1	22.6	3	7	0.037	jgi Dappu1 220681 estExt_fgenesh1_pg.C_30001	N	0.33	2	TVTAEADPSAK	0.9502	0.9009	2	5	3
48	1	220682	1	23.3	6	47	0.189	jgi Dappu1 220682 estExt_fgenesh1_pg.C_30002	Y	1	2	APEPVQDTPEVVAAK	0.9996	0.999	2	6	14
48	1	220682	1	23.3	6	47	0.189	jgi Dappu1 220682 estExt_fgenesh1_pg.C_30002	Y	1	2	APEPVQDTPEVVVAK	0.9996	0.999	2	6	3
48	1	220682	1	23.3	6	47	0.189	jgi Dappu1 220682 estExt_fgenesh1_pg.C_30002	Y	1	2	AVEAPVVVEAK	0.9996	0.999	2	6	7
48	1	220682	1	23.3	6	47	0.189	jgi Dappu1 220682 estExt_fgenesh1_pg.C_30002	Y	1	2	AVEVPAVDAPAVVDAPAVADEVK	0.9996	0.999	2	6	3
48	1	220682	1	23.3	6	47	0.189	jgi Dappu1 220682 estExt_fgenesh1_pg.C_30002	Y	1	2	VLSNELPVGPVFEGK	0.9996	0.999	2	6	16
48	1	220682	1	23.3	6	47	0.189	jgi Dappu1 220682 estExt_fgenesh1_pg.C_30002	Y	1	2	VTDVTAAEVEWK	0.9996	0.999	2	6	4
48	1	220682	1	23.3	6	47	0.189	jgi Dappu1 220682 estExt_fgenesh1_pg.C_30002	N	0.33	2	TVTAEADPSAK	0.9573	0.9009	2	6	3
48	1	220682	1	23.3	6	47	0.189	jgi Dappu1 220682 estExt_fgenesh1_pg.C_30002	Y	1	3	EAETAAAAAAAAPEVVEVVTSDADEVK	0.103	0.103	2	6	1
49	1	220693	1	35.9	16	466	1.541	jgi Dappu1 220693 estExt_fgenesh1_pg.C_30029	Y	1	2	ASVHIALPK	0.9996	0.999	2	6	43	b
49	1	220693	1	35.9	16	466	1.541	jgi Dappu1 220693 estExt_fgenesh1_pg.C_30029	Y	1	2	EM[147]YDGLQELIR	0.9996	0.9989	2	6	18
49	1	220693	1	35.9	16	466	1.541	jgi Dappu1 220693 estExt_fgenesh1_pg.C_30029	Y	1	2	EVQTQLIQDR	0.9996	0.999	2	6	63
49	1	220693	1	35.9	16	466	1.541	jgi Dappu1 220693 estExt_fgenesh1_pg.C_30029	Y	1	2	FLQAANACR	0.9996	0.999	2	6	33
49	1	220693	1	35.9	16	466	1.541	jgi Dappu1 220693 estExt_fgenesh1_pg.C_30029	Y	1	2	LVNAINEIEKR	0.9996	0.999	2	6	6	a
49	1	220693	1	35.9	16	466	1.541	jgi Dappu1 220693 estExt_fgenesh1_pg.C_30029	Y	1	2	M[147]GLTEYQAVK	0.9996	0.999	2	6	28
49	1	220693	1	35.9	16	466	1.541	jgi Dappu1 220693 estExt_fgenesh1_pg.C_30029	Y	1	2	SLAGYAFNPCLTEANYK	0.9996	0.999	2	6	3
49	1	220693	1	35.9	16	466	1.541	jgi Dappu1 220693 estExt_fgenesh1_pg.C_30029	Y	1	2	VVASLSSLEGELK	0.9996	0.999	2	6	80
49	1	220693	1	35.9	16	466	1.541	jgi Dappu1 220693 estExt_fgenesh1_pg.C_30029	Y	1	3	GTAGEHTEAEGGVYDISNK	0.9996	0.999	2	6	45
49	1	220693	1	35.9	16	466	1.541	jgi Dappu1 220693 estExt_fgenesh1_pg.C_30029	Y	1	2	GTYFPLTGM[147]TK	0.9994	0.9984	2	6	37
49	1	220693	1	35.9	16	466	1.541	jgi Dappu1 220693 estExt_fgenesh1_pg.C_30029	Y	1	3	LVNAINEIEKR	0.9974	0.9936	2	6	17	a
49	1	220693	1	35.9	16	466	1.541	jgi Dappu1 220693 estExt_fgenesh1_pg.C_30029	N	1	2	FNIQVR	0.9948	0.9873	2	6	14
49	1	220693	1	35.9	16	466	1.541	jgi Dappu1 220693 estExt_fgenesh1_pg.C_30029	Y	1	3	GTAGEHTEAEGGVYDISNKR	0.9898	0.9752	2	6	1
49	1	220693	1	35.9	16	466	1.541	jgi Dappu1 220693 estExt_fgenesh1_pg.C_30029	Y	1	2	LVNAINEIEK	0.9584	0.9033	2	6	28
49	1	220693	1	35.9	16	466	1.541	jgi Dappu1 220693 estExt_fgenesh1_pg.C_30029	Y	1	3	ASVHIALPK	0.9505	0.8863	2	6	46	b
49	1	220693	1	35.9	16	466	1.541	jgi Dappu1 220693 estExt_fgenesh1_pg.C_30029	Y	1	2	LEAGFQK	0.3927	0.3927	2	6	4
50	1	220840	1	40.4	17	89	0.257	jgi Dappu1 220840 estExt_fgenesh1_pg.C_30282	Y	1	2	KAGNFYVPAQSK	0.9996	0.9989	2	6	3
50	1	220840	1	40.4	17	89	0.257	jgi Dappu1 220840 estExt_fgenesh1_pg.C_30282	Y	1	2	IPLTSNDIIER	0.9996	0.999	2	6	9
50	1	220840	1	40.4	17	89	0.257	jgi Dappu1 220840 estExt_fgenesh1_pg.C_30282	Y	1	2	AGNFYVPAQSK	0.9995	0.9988	2	6	4
50	1	220840	1	40.4	17	89	0.257	jgi Dappu1 220840 estExt_fgenesh1_pg.C_30282	Y	1	2	QINNGVFVK	0.9995	0.9987	2	6	7
50	1	220840	1	40.4	17	89	0.257	jgi Dappu1 220840 estExt_fgenesh1_pg.C_30282	Y	1	2	LNTPTGGWR	0.9993	0.9983	2	6	9
50	1	220840	1	40.4	17	89	0.257	jgi Dappu1 220840 estExt_fgenesh1_pg.C_30282	Y	1	2	RIPLTSNDIIER	0.9989	0.9973	2	6	6	a
50	1	220840	1	40.4	17	89	0.257	jgi Dappu1 220840 estExt_fgenesh1_pg.C_30282	Y	1	3	RLEQALAYLK	0.9985	0.9963	2	6	3	b
50	1	220840	1	40.4	17	89	0.257	jgi Dappu1 220840 estExt_fgenesh1_pg.C_30282	Y	1	3	RIPLTSNDIIER	0.9893	0.9739	2	6	3	a
50	1	220840	1	40.4	17	89	0.257	jgi Dappu1 220840 estExt_fgenesh1_pg.C_30282	Y	1	2	KTLQLFR	0.9756	0.942	2	6	2	c
50	1	220840	1	40.4	17	89	0.257	jgi Dappu1 220840 estExt_fgenesh1_pg.C_30282	Y	1	2	RLEQALAYLK	0.9723	0.9345	2	6	4	b
50	1	220840	1	40.4	17	89	0.257	jgi Dappu1 220840 estExt_fgenesh1_pg.C_30282	Y	1	2	LAFVIR	0.9609	0.9088	2	6	15
50	1	220840	1	40.4	17	89	0.257	jgi Dappu1 220840 estExt_fgenesh1_pg.C_30282	Y	1	2	SKLPAVPESLLK	0.9601	0.9072	2	6	5	d
50	1	220840	1	40.4	17	89	0.257	jgi Dappu1 220840 estExt_fgenesh1_pg.C_30282	Y	1	3	TNHYVEGGDFGNR	0.9351	0.8539	2	6	3
50	1	220840	1	40.4	17	89	0.257	jgi Dappu1 220840 estExt_fgenesh1_pg.C_30282	Y	1	2	LEQALAYLK	0.9279	0.8394	2	6	6
50	1	220840	1	40.4	17	89	0.257	jgi Dappu1 220840 estExt_fgenesh1_pg.C_30282	Y	1	2	VVPAPVVSK	0.3999	0.3999	2	6	1
50	1	220840	1	40.4	17	89	0.257	jgi Dappu1 220840 estExt_fgenesh1_pg.C_30282	Y	1	2	LPAVPESLLK	0.3251	0.3251	2	6	6
50	1	220840	1	40.4	17	89	0.257	jgi Dappu1 220840 estExt_fgenesh1_pg.C_30282	Y	1	3	KTLQLFR	0.2558	0.2558	2	6	3	c
50	1	220840	1	40.4	17	89	0.257	jgi Dappu1 220840 estExt_fgenesh1_pg.C_30282	Y	1	3	SKLPAVPESLLK	0.0658	0.0658	2	6	1	d
50	1	220840	1	40.4	17	89	0.257	jgi Dappu1 220840 estExt_fgenesh1_pg.C_30282	Y	1	2	INELLR	0.0596	0.0596	2	6	1
51	1	221514	1	10.9	4	9	0.042	jgi Dappu1 221514 estExt_fgenesh1_pg.C_50170	Y	1	2	VANALYAIFGASK	0.9995	0.999	2	5	3
51	1	221514	1	10.9	4	9	0.042	jgi Dappu1 221514 estExt_fgenesh1_pg.C_50170	Y	1	2	STFGLNLDGTTPPTR	0.9993	0.9986	2	5	1
51	1	221514	1	10.9	4	9	0.042	jgi Dappu1 221514 estExt_fgenesh1_pg.C_50170	Y	1	2	LIAPATYSDGVSAIR	0.9956	0.9908	2	5	2
51	1	221514	1	10.9	4	9	0.042	jgi Dappu1 221514 estExt_fgenesh1_pg.C_50170	Y	1	2	LLNPTFIDNALR	0.9945	0.9886	2	5	3
51	1	221514	1	10.9	4	9	0.042	jgi Dappu1 221514 estExt_fgenesh1_pg.C_50170	Y	1	2	DHGLPPYIIAR	0.0917	0.0917	2	5	3
52	1	221972	1	5.3	4	4	0.013	jgi Dappu1 221972 estExt_fgenesh1_pg.C_70191	N	1	2	VNIFETLPINK	0.9992	0.9988	2	4	1
52	1	221972	1	5.3	4	4	0.013	jgi Dappu1 221972 estExt_fgenesh1_pg.C_70191	Y	1	2	SATETNPQEVR	0.8123	0.7487	2	4	1
52	1	221972	1	5.3	4	4	0.013	jgi Dappu1 221972 estExt_fgenesh1_pg.C_70191	N	1	2	GTEFVVAGR	0.6333	0.4512	2	5	1
52	1	221972	1	5.3	4	4	0.013	jgi Dappu1 221972 estExt_fgenesh1_pg.C_70191	N	1	3	HVIFVLDTSGSM[147]AGTR	0.4372	0.4372	2	5	1
53	1	223052	1	30.5	3	7	0.032	jgi Dappu1 223052 estExt_fgenesh1_pg.C_130090	Y	1	3	M[147]GPPSAPSDGVGGININSSSRPVEQSK	0.9995	0.9989	2	5	1
53	1	223052	1	30.5	3	7	0.032	jgi Dappu1 223052 estExt_fgenesh1_pg.C_130090	Y	1	2	EYAEQLGIPFLETSAK	0.9994	0.9988	2	5	3
53	1	223052	1	30.5	3	7	0.032	jgi Dappu1 223052 estExt_fgenesh1_pg.C_130090	N	0.44	2	LQIWDTAGQER	0.9727	0.9444	2	5	8
53	1	223052	1	30.5	3	7	0.032	jgi Dappu1 223052 estExt_fgenesh1_pg.C_130090	Y	1	2	QWLQEIDR	0.971	0.941	2	5	3
54	1	223072	1	13.1	4	14	0.045	jgi Dappu1 223072 estExt_fgenesh1_pg.C_130120	Y	1	2	FSGGIGSGSWYR	0.9995	0.9989	2	5	1
54	1	223072	1	13.1	4	14	0.045	jgi Dappu1 223072 estExt_fgenesh1_pg.C_130120	Y	1	2	YSSYGGGYGGGEK	0.9995	0.999	2	5	2
54	1	223072	1	13.1	4	14	0.045	jgi Dappu1 223072 estExt_fgenesh1_pg.C_130120	N	1	2	YSVVDLK	0.9724	0.9437	2	5	8
54	1	223072	1	13.1	4	14	0.045	jgi Dappu1 223072 estExt_fgenesh1_pg.C_130120	Y	1	3	YSVVDLKR	0.8038	0.6611	2	5	3
55	1	223934	1	9.3	4	5	0.024	jgi Dappu1 223934 estExt_fgenesh1_pg.C_190048	Y	1	2	GELQEFENAFAFASPK	0.9995	0.999	2	5	1
55	1	223934	1	9.3	4	5	0.024	jgi Dappu1 223934 estExt_fgenesh1_pg.C_190048	Y	1	2	SAEELEFIR	0.9994	0.9987	2	5	2
55	1	223934	1	9.3	4	5	0.024	jgi Dappu1 223934 estExt_fgenesh1_pg.C_190048	Y	1	2	GDDPDTVAGEFGR	0.9987	0.9973	2	5	1
55	1	223934	1	9.3	4	5	0.024	jgi Dappu1 223934 estExt_fgenesh1_pg.C_190048	Y	1	2	M[147]LGYFSLVGLLR	0.9933	0.9861	2	5	1
56	1	225028	1	8.4	2	7	0.031	jgi Dappu1 225028 estExt_fgenesh1_pg.C_290110	Y	1	2	VSATGSLSNELK	0.9987	0.999	2	3	5
56	1	225028	1	8.4	2	7	0.031	jgi Dappu1 225028 estExt_fgenesh1_pg.C_290110	Y	1	3	SNDAVVIEVDDVRPSTFANR	0.9987	0.999	2	3	2
57	1	225247	1	9.1	2	3	0.016	jgi Dappu1 225247 estExt_fgenesh1_pg.C_320006	Y	1	2	SPAVIFAALK	0.998	0.9971	2	4	2
57	1	225247	1	9.1	2	3	0.016	jgi Dappu1 225247 estExt_fgenesh1_pg.C_320006	Y	1	3	DKPIPVESEEYLAEVK	0.997	0.9956	2	4	1
57	1	225247	1	9.1	2	3	0.016	jgi Dappu1 225247 estExt_fgenesh1_pg.C_320006	Y	1	3	EGSLGGAHGEGPAKK	0.1162	0.1162	2	4	4
58	1	226068	1	19.5	32	156	0.564	jgi Dappu1 226068 estExt_fgenesh1_pg.C_470021	N	1	2	ALVIHANVDDLGR	0.9996	0.9989	2	7	3
58	1	226068	1	19.5	32	156	0.564	jgi Dappu1 226068 estExt_fgenesh1_pg.C_470021	Y	1	2	DAEQQIM[147]ALLR	0.9996	0.9989	2	7	4
58	1	226068	1	19.5	32	156	0.564	jgi Dappu1 226068 estExt_fgenesh1_pg.C_470021	Y	1	2	EIEGTEYYSDPSGK	0.9996	0.999	2	7	2
58	1	226068	1	19.5	32	156	0.564	jgi Dappu1 226068 estExt_fgenesh1_pg.C_470021	Y	1	2	FATALSVSR	0.9996	0.9989	2	7	18
58	1	226068	1	19.5	32	156	0.564	jgi Dappu1 226068 estExt_fgenesh1_pg.C_470021	Y	1	2	LQGEQAVQAISM[147]LPATVK	0.9996	0.999	2	7	3	a
58	1	226068	1	19.5	32	156	0.564	jgi Dappu1 226068 estExt_fgenesh1_pg.C_470021	Y	1	2	M[147]FNEAVLEEFVK	0.9996	0.999	2	7	5
58	1	226068	1	19.5	32	156	0.564	jgi Dappu1 226068 estExt_fgenesh1_pg.C_470021	Y	1	2	QLLINLIELM[147]K	0.9996	0.9989	2	7	6
58	1	226068	1	19.5	32	156	0.564	jgi Dappu1 226068 estExt_fgenesh1_pg.C_470021	Y	1	2	VNEDTFLVQR	0.9996	0.999	2	7	10
58	1	226068	1	19.5	32	156	0.564	jgi Dappu1 226068 estExt_fgenesh1_pg.C_470021	Y	1	3	LVVEPVDHNVINVALSGLTGK	0.9996	0.9989	2	7	9
58	1	226068	1	19.5	32	156	0.564	jgi Dappu1 226068 estExt_fgenesh1_pg.C_470021	Y	1	2	AIYALSTM[147]AVNK	0.9995	0.9988	2	7	14
58	1	226068	1	19.5	32	156	0.564	jgi Dappu1 226068 estExt_fgenesh1_pg.C_470021	Y	1	2	NQNSEYAM[147]IK	0.9995	0.9987	2	7	9
58	1	226068	1	19.5	32	156	0.564	jgi Dappu1 226068 estExt_fgenesh1_pg.C_470021	Y	1	3	HYTSLTYAYDEEHATQSSR	0.9995	0.9988	2	7	2
58	1	226068	1	19.5	32	156	0.564	jgi Dappu1 226068 estExt_fgenesh1_pg.C_470021	Y	1	2	ANPGSDVPLM[147]DK	0.9994	0.9986	2	7	3
58	1	226068	1	19.5	32	156	0.564	jgi Dappu1 226068 estExt_fgenesh1_pg.C_470021	Y	1	2	VVTVYLNR	0.9994	0.9985	2	7	3
58	1	226068	1	19.5	32	156	0.564	jgi Dappu1 226068 estExt_fgenesh1_pg.C_470021	Y	1	3	AIYALSTM[147]AVNKNEIVAK	0.9993	0.9983	2	7	3
58	1	226068	1	19.5	32	156	0.564	jgi Dappu1 226068 estExt_fgenesh1_pg.C_470021	Y	1	3	M[147]TQPGLRDDNSPLVM[147]EVTDEK	0.9993	0.9983	2	7	2
58	1	226068	1	19.5	32	156	0.564	jgi Dappu1 226068 estExt_fgenesh1_pg.C_470021	Y	1	2	FLAITPM[147]SIEK	0.998	0.9949	2	7	14
58	1	226068	1	19.5	32	156	0.564	jgi Dappu1 226068 estExt_fgenesh1_pg.C_470021	Y	1	2	HVGDLGNIK	0.9965	0.9912	2	7	8
58	1	226068	1	19.5	32	156	0.564	jgi Dappu1 226068 estExt_fgenesh1_pg.C_470021	Y	1	3	ALAAQLQM[147]QLDGASGVFHK	0.9961	0.9901	2	7	5
58	1	226068	1	19.5	32	156	0.564	jgi Dappu1 226068 estExt_fgenesh1_pg.C_470021	Y	1	3	RPM[147]APIFQQR	0.9862	0.9656	2	7	5
58	1	226068	1	19.5	32	156	0.564	jgi Dappu1 226068 estExt_fgenesh1_pg.C_470021	Y	1	2	IIINTQM[147]AR	0.9859	0.9648	2	7	4
58	1	226068	1	19.5	32	156	0.564	jgi Dappu1 226068 estExt_fgenesh1_pg.C_470021	Y	1	3	EEVILM[147]NSPIHR	0.9849	0.9625	2	7	3
58	1	226068	1	19.5	32	156	0.564	jgi Dappu1 226068 estExt_fgenesh1_pg.C_470021	Y	1	2	LCGLCGSQTGDK	0.9756	0.9402	2	7	1
58	1	226068	1	19.5	32	156	0.564	jgi Dappu1 226068 estExt_fgenesh1_pg.C_470021	Y	1	2	LAAILNK	0.972	0.9318	2	7	2
58	1	226068	1	19.5	32	156	0.564	jgi Dappu1 226068 estExt_fgenesh1_pg.C_470021	Y	1	2	LGYLTK	0.9641	0.9136	2	7	4
58	1	226068	1	19.5	32	156	0.564	jgi Dappu1 226068 estExt_fgenesh1_pg.C_470021	Y	1	2	LFDISINSK	0.9424	0.8654	2	7	4
58	1	226068	1	19.5	32	156	0.564	jgi Dappu1 226068 estExt_fgenesh1_pg.C_470021	Y	1	2	AQVEGK	0.8701	0.7249	2	7	4
58	1	226068	1	19.5	32	156	0.564	jgi Dappu1 226068 estExt_fgenesh1_pg.C_470021	Y	1	2	HAVIPYTTIR	0.4406	0.4406	2	7	1
58	1	226068	1	19.5	32	156	0.564	jgi Dappu1 226068 estExt_fgenesh1_pg.C_470021	Y	1	3	LPRPSVVR	0.3631	0.3631	2	7	1
58	1	226068	1	19.5	32	156	0.564	jgi Dappu1 226068 estExt_fgenesh1_pg.C_470021	Y	1	3	INEM[147]EHVFSEAAR	0.3516	0.3516	2	7	2
58	1	226068	1	19.5	32	156	0.564	jgi Dappu1 226068 estExt_fgenesh1_pg.C_470021	Y	1	2	TSLEFQSM[147]K	0.227	0.227	2	7	1
58	1	226068	1	19.5	32	156	0.564	jgi Dappu1 226068 estExt_fgenesh1_pg.C_470021	Y	1	3	M[147]TSDGFIELDSPSHLIR	0.2226	0.2226	2	7	1
58	1	226068	1	19.5	32	156	0.564	jgi Dappu1 226068 estExt_fgenesh1_pg.C_470021	Y	1	3	LQGEQAVQAISM[147]LPATVK	0.121	0.121	2	7	2	a
58	1	226068	1	19.5	32	156	0.564	jgi Dappu1 226068 estExt_fgenesh1_pg.C_470021	Y	1	2	ILM[147]PVYFNK	0.1121	0.1121	2	7	1
58	1	226068	1	19.5	32	156	0.564	jgi Dappu1 226068 estExt_fgenesh1_pg.C_470021	Y	1	2	TEPLWTVNFK	0.089	0.089	2	7	2
58	1	226068	1	19.5	32	156	0.564	jgi Dappu1 226068 estExt_fgenesh1_pg.C_470021	Y	1	2	KDASVEELLDR	0.0842	0.0842	2	7	1
58	1	226068	1	19.5	32	156	0.564	jgi Dappu1 226068 estExt_fgenesh1_pg.C_470021	Y	1	3	SVDTDCDLSR	0.0564	0.0564	2	7	1
58	1	226068	1	19.5	32	156	0.564	jgi Dappu1 226068 estExt_fgenesh1_pg.C_470021	Y	1	2	FVADKIEM[147]M[147]R	0.05	0.05	2	7	1
59	1	226075	1	44.6	92	1848	3.465	jgi Dappu1 226075 estExt_fgenesh1_pg.C_470029	N	0.5	2	AIFALSTLAVEK	0.9996	0.999	2	7	83
59	1	226075	1	44.6	92	1848	3.465	jgi Dappu1 226075 estExt_fgenesh1_pg.C_470029	N	0.5	2	ANKDESSIISPELEK	0.9996	0.999	2	7	10	o
59	1	226075	1	44.6	92	1848	3.465	jgi Dappu1 226075 estExt_fgenesh1_pg.C_470029	N	0.5	2	AVM[147]TINYNEM[147]PAVVR	0.9996	0.999	2	7	53	g
59	1	226075	1	44.6	92	1848	3.465	jgi Dappu1 226075 estExt_fgenesh1_pg.C_470029	N	0.5	2	DESSIISPELEK	0.9996	0.999	2	7	39
59	1	226075	1	44.6	92	1848	3.465	jgi Dappu1 226075 estExt_fgenesh1_pg.C_470029	N	0.5	2	DLM[147]DVAYELK	0.9996	0.999	2	7	71
59	1	226075	1	44.6	92	1848	3.465	jgi Dappu1 226075 estExt_fgenesh1_pg.C_470029	N	0.5	2	EIVGTLLM[147]PIFFNK	0.9996	0.999	2	7	18
59	1	226075	1	44.6	92	1848	3.465	jgi Dappu1 226075 estExt_fgenesh1_pg.C_470029	N	0.5	2	EWSLWLDM[147]ASSETK	0.9996	0.999	2	7	1
59	1	226075	1	44.6	92	1848	3.465	jgi Dappu1 226075 estExt_fgenesh1_pg.C_470029	N	0.5	2	FFTINPTTVFK	0.9996	0.999	2	7	41
59	1	226075	1	44.6	92	1848	3.465	jgi Dappu1 226075 estExt_fgenesh1_pg.C_470029	N	0.5	2	FQQNILSSQTIR	0.9996	0.999	2	7	75
59	1	226075	1	44.6	92	1848	3.465	jgi Dappu1 226075 estExt_fgenesh1_pg.C_470029	N	0.5	2	GEPLAANQPWAYTK	0.9996	0.999	2	7	50
59	1	226075	1	44.6	92	1848	3.465	jgi Dappu1 226075 estExt_fgenesh1_pg.C_470029	N	0.5	2	GIEVHPVAEVFLPK	0.9996	0.999	2	7	20	d
59	1	226075	1	44.6	92	1848	3.465	jgi Dappu1 226075 estExt_fgenesh1_pg.C_470029	N	0.5	2	LEGALKPVIVSK	0.9996	0.9989	2	7	26	h
59	1	226075	1	44.6	92	1848	3.465	jgi Dappu1 226075 estExt_fgenesh1_pg.C_470029	N	0.5	2	IGSSIAYGM[147]DGK	0.9996	0.999	2	7	30
59	1	226075	1	44.6	92	1848	3.465	jgi Dappu1 226075 estExt_fgenesh1_pg.C_470029	N	0.5	2	IIDQEHLEKPFQVK	0.9996	0.999	2	7	6	e
59	1	226075	1	44.6	92	1848	3.465	jgi Dappu1 226075 estExt_fgenesh1_pg.C_470029	N	0.5	2	LLPAPELCQNFPVYEIVK	0.9996	0.999	2	7	23	b
59	1	226075	1	44.6	92	1848	3.465	jgi Dappu1 226075 estExt_fgenesh1_pg.C_470029	N	0.5	2	ILPVFNYNSNQGLR	0.9996	0.999	2	7	116	s
59	1	226075	1	44.6	92	1848	3.465	jgi Dappu1 226075 estExt_fgenesh1_pg.C_470029	N	0.5	2	LLSEIISDVESESYYVDPATK	0.9996	0.999	2	7	9	c
59	1	226075	1	44.6	92	1848	3.465	jgi Dappu1 226075 estExt_fgenesh1_pg.C_470029	N	0.5	2	LPVEAVEAEPK	0.9996	0.999	2	7	127
59	1	226075	1	44.6	92	1848	3.465	jgi Dappu1 226075 estExt_fgenesh1_pg.C_470029	N	0.5	2	IQTAWEILGDK	0.9996	0.999	2	7	24
59	1	226075	1	44.6	92	1848	3.465	jgi Dappu1 226075 estExt_fgenesh1_pg.C_470029	N	0.5	2	ISDFTPAILLAETK	0.9996	0.999	2	7	24
59	1	226075	1	44.6	92	1848	3.465	jgi Dappu1 226075 estExt_fgenesh1_pg.C_470029	N	0.5	2	ITTALSLSR	0.9996	0.999	2	7	60
59	1	226075	1	44.6	92	1848	3.465	jgi Dappu1 226075 estExt_fgenesh1_pg.C_470029	N	0.5	2	IVGEQAVQAISALVPTVETPTK	0.9996	0.999	2	7	15	a
59	1	226075	1	44.6	92	1848	3.465	jgi Dappu1 226075 estExt_fgenesh1_pg.C_470029	N	0.5	2	NVNSPM[147]IM[147]EVEPEILK	0.9996	0.9989	2	7	5
59	1	226075	1	44.6	92	1848	3.465	jgi Dappu1 226075 estExt_fgenesh1_pg.C_470029	N	0.5	2	SEEDM[147]SPTLR	0.9996	0.999	2	7	55
59	1	226075	1	44.6	92	1848	3.465	jgi Dappu1 226075 estExt_fgenesh1_pg.C_470029	N	0.5	2	SEKEEEDIVLSR	0.9996	0.999	2	7	11	i
59	1	226075	1	44.6	92	1848	3.465	jgi Dappu1 226075 estExt_fgenesh1_pg.C_470029	Y	1	2	SETVFGISDVSPLLPK	0.9996	0.999	2	7	3
59	1	226075	1	44.6	92	1848	3.465	jgi Dappu1 226075 estExt_fgenesh1_pg.C_470029	N	0.5	2	SLFDTVYGEQIQSEQYLK	0.9996	0.999	2	7	11	f
59	1	226075	1	44.6	92	1848	3.465	jgi Dappu1 226075 estExt_fgenesh1_pg.C_470029	N	0.5	2	SM[147]SDECIAAR	0.9996	0.999	2	7	5
59	1	226075	1	44.6	92	1848	3.465	jgi Dappu1 226075 estExt_fgenesh1_pg.C_470029	N	0.5	2	SNIEGGFAM[147]SSLSAK	0.9996	0.999	2	7	12
59	1	226075	1	44.6	92	1848	3.465	jgi Dappu1 226075 estExt_fgenesh1_pg.C_470029	N	0.5	2	VLASLDYSELM[147]AFVAK	0.9996	0.999	2	7	48	n
59	1	226075	1	44.6	92	1848	3.465	jgi Dappu1 226075 estExt_fgenesh1_pg.C_470029	N	0.33	2	YSEVDPGQEVR	0.9996	0.999	2	7	124
59	1	226075	1	44.6	92	1848	3.465	jgi Dappu1 226075 estExt_fgenesh1_pg.C_470029	N	0.5	3	IVGEQAVQAISALVPTVETPTK	0.9996	0.999	2	7	69	a
59	1	226075	1	44.6	92	1848	3.465	jgi Dappu1 226075 estExt_fgenesh1_pg.C_470029	N	0.5	2	AIFALSTLAVEKK	0.9995	0.9988	2	7	3
59	1	226075	1	44.6	92	1848	3.465	jgi Dappu1 226075 estExt_fgenesh1_pg.C_470029	N	0.5	2	YLPLLDSFAR	0.9995	0.9988	2	7	61
59	1	226075	1	44.6	92	1848	3.465	jgi Dappu1 226075 estExt_fgenesh1_pg.C_470029	N	0.5	3	LLPAPELCQNFPVYEIVK	0.9995	0.9987	2	7	15	b
59	1	226075	1	44.6	92	1848	3.465	jgi Dappu1 226075 estExt_fgenesh1_pg.C_470029	N	0.5	3	LLSEIISDVESESYYVDPATK	0.9995	0.9988	2	7	12	c
59	1	226075	1	44.6	92	1848	3.465	jgi Dappu1 226075 estExt_fgenesh1_pg.C_470029	N	0.5	2	EEPLWIVNFK	0.9994	0.9984	2	7	14
59	1	226075	1	44.6	92	1848	3.465	jgi Dappu1 226075 estExt_fgenesh1_pg.C_470029	N	0.5	2	KITVDTTWAR	0.9994	0.9986	2	7	1	q
59	1	226075	1	44.6	92	1848	3.465	jgi Dappu1 226075 estExt_fgenesh1_pg.C_470029	N	0.5	2	SYPTTGVDM[147]EWAAALPGR	0.9994	0.9986	2	7	2
59	1	226075	1	44.6	92	1848	3.465	jgi Dappu1 226075 estExt_fgenesh1_pg.C_470029	Y	1	3	NVLSEQLNEEM[147]LTRPLDELM[147]GK	0.9994	0.9986	2	7	1
59	1	226075	1	44.6	92	1848	3.465	jgi Dappu1 226075 estExt_fgenesh1_pg.C_470029	N	0.5	3	VETVSIGKEEPLWIVNFK	0.9994	0.9984	2	7	2
59	1	226075	1	44.6	92	1848	3.465	jgi Dappu1 226075 estExt_fgenesh1_pg.C_470029	N	0.5	2	ELLTSFM[147]EFLK	0.9993	0.9981	2	7	38
59	1	226075	1	44.6	92	1848	3.465	jgi Dappu1 226075 estExt_fgenesh1_pg.C_470029	N	0.5	2	LM[147]VETPFAR	0.999	0.9975	2	7	46
59	1	226075	1	44.6	92	1848	3.465	jgi Dappu1 226075 estExt_fgenesh1_pg.C_470029	N	0.5	3	KISDFTPAILLAETK	0.999	0.9974	2	7	10	m
59	1	226075	1	44.6	92	1848	3.465	jgi Dappu1 226075 estExt_fgenesh1_pg.C_470029	N	0.5	2	LM[147]EFSIDSK	0.9987	0.9967	2	7	54
59	1	226075	1	44.6	92	1848	3.465	jgi Dappu1 226075 estExt_fgenesh1_pg.C_470029	N	0.5	3	GIEVHPVAEVFLPK	0.9984	0.996	2	7	14	d
59	1	226075	1	44.6	92	1848	3.465	jgi Dappu1 226075 estExt_fgenesh1_pg.C_470029	N	0.5	2	SEEDMSPTLR	0.9978	0.9945	2	7	3
59	1	226075	1	44.6	92	1848	3.465	jgi Dappu1 226075 estExt_fgenesh1_pg.C_470029	N	0.5	2	DLMDVAYELK	0.9977	0.9941	2	7	1
59	1	226075	1	44.6	92	1848	3.465	jgi Dappu1 226075 estExt_fgenesh1_pg.C_470029	N	0.5	2	ITYVEEPK	0.9976	0.9939	2	7	14
59	1	226075	1	44.6	92	1848	3.465	jgi Dappu1 226075 estExt_fgenesh1_pg.C_470029	N	0.5	2	VTDLTGPR	0.9976	0.994	2	7	24
59	1	226075	1	44.6	92	1848	3.465	jgi Dappu1 226075 estExt_fgenesh1_pg.C_470029	N	0.5	3	IIDQEHLEKPFQVK	0.9976	0.9938	2	7	17	e
59	1	226075	1	44.6	92	1848	3.465	jgi Dappu1 226075 estExt_fgenesh1_pg.C_470029	N	0.5	2	NTSDKINM[147]LR	0.9975	0.9937	2	7	36
59	1	226075	1	44.6	92	1848	3.465	jgi Dappu1 226075 estExt_fgenesh1_pg.C_470029	N	0.5	3	SLFDTVYGEQIQSEQYLK	0.9974	0.9933	2	7	1	f
59	1	226075	1	44.6	92	1848	3.465	jgi Dappu1 226075 estExt_fgenesh1_pg.C_470029	N	0.5	2	ITYVEEPKENK	0.9968	0.9918	2	7	9	t
59	1	226075	1	44.6	92	1848	3.465	jgi Dappu1 226075 estExt_fgenesh1_pg.C_470029	N	0.5	2	FSVEGEVK	0.9966	0.9914	2	7	55
59	1	226075	1	44.6	92	1848	3.465	jgi Dappu1 226075 estExt_fgenesh1_pg.C_470029	N	0.5	3	AVM[147]TINYNEM[147]PAVVR	0.9966	0.9913	2	7	3	g
59	1	226075	1	44.6	92	1848	3.465	jgi Dappu1 226075 estExt_fgenesh1_pg.C_470029	N	0.5	2	ELIKDEAER	0.9964	0.991	2	7	5	k
59	1	226075	1	44.6	92	1848	3.465	jgi Dappu1 226075 estExt_fgenesh1_pg.C_470029	N	0.5	3	LEGALKPVIVSK	0.9941	0.985	2	7	18	h
59	1	226075	1	44.6	92	1848	3.465	jgi Dappu1 226075 estExt_fgenesh1_pg.C_470029	N	0.5	3	SEKEEEDIVLSR	0.9934	0.9834	2	7	2	i
59	1	226075	1	44.6	92	1848	3.465	jgi Dappu1 226075 estExt_fgenesh1_pg.C_470029	N	0.5	2	HSIIPFTTIR	0.9908	0.9768	2	7	10	p
59	1	226075	1	44.6	92	1848	3.465	jgi Dappu1 226075 estExt_fgenesh1_pg.C_470029	N	0.5	2	LSSILNK	0.9882	0.9705	2	7	23
59	1	226075	1	44.6	92	1848	3.465	jgi Dappu1 226075 estExt_fgenesh1_pg.C_470029	N	0.5	3	SDSKFETPLAGHLHAK	0.9872	0.968	2	7	3
59	1	226075	1	44.6	92	1848	3.465	jgi Dappu1 226075 estExt_fgenesh1_pg.C_470029	N	0.5	2	LEINFHK	0.9834	0.9589	2	7	9	u
59	1	226075	1	44.6	92	1848	3.465	jgi Dappu1 226075 estExt_fgenesh1_pg.C_470029	N	0.5	2	RITYVEEPK	0.9832	0.9583	2	7	23	r
59	1	226075	1	44.6	92	1848	3.465	jgi Dappu1 226075 estExt_fgenesh1_pg.C_470029	N	0.5	2	DLVNLSK	0.9805	0.9519	2	7	31	j
59	1	226075	1	44.6	92	1848	3.465	jgi Dappu1 226075 estExt_fgenesh1_pg.C_470029	N	0.5	2	RIGSSIAYGM[147]DGK	0.9804	0.9517	2	7	10	l
59	1	226075	1	44.6	92	1848	3.465	jgi Dappu1 226075 estExt_fgenesh1_pg.C_470029	N	0.5	2	ITVDTTWAR	0.9793	0.949	2	7	2
59	1	226075	1	44.6	92	1848	3.465	jgi Dappu1 226075 estExt_fgenesh1_pg.C_470029	N	0.5	2	VETVSIGK	0.9784	0.9469	2	7	18
59	1	226075	1	44.6	92	1848	3.465	jgi Dappu1 226075 estExt_fgenesh1_pg.C_470029	N	0.5	1	DLVNLSK	0.9618	0.9082	2	7	3	j
59	1	226075	1	44.6	92	1848	3.465	jgi Dappu1 226075 estExt_fgenesh1_pg.C_470029	N	0.5	2	FAVLSR	0.9588	0.9015	2	7	10
59	1	226075	1	44.6	92	1848	3.465	jgi Dappu1 226075 estExt_fgenesh1_pg.C_470029	N	0.5	3	RVLASLDYSELM[147]AFVAK	0.957	0.8975	2	7	1
59	1	226075	1	44.6	92	1848	3.465	jgi Dappu1 226075 estExt_fgenesh1_pg.C_470029	N	0.5	2	QQDSQWESQK	0.9506	0.8833	2	7	1
59	1	226075	1	44.6	92	1848	3.465	jgi Dappu1 226075 estExt_fgenesh1_pg.C_470029	N	0.5	2	RLSSILNK	0.9473	0.8761	2	7	4
59	1	226075	1	44.6	92	1848	3.465	jgi Dappu1 226075 estExt_fgenesh1_pg.C_470029	N	0.5	2	LVGKPGLR	0.9467	0.8748	2	7	23
59	1	226075	1	44.6	92	1848	3.465	jgi Dappu1 226075 estExt_fgenesh1_pg.C_470029	N	0.5	2	EEEDIVLSR	0.9466	0.8746	2	7	1
59	1	226075	1	44.6	92	1848	3.465	jgi Dappu1 226075 estExt_fgenesh1_pg.C_470029	N	0.5	3	ELIKDEAER	0.9247	0.8286	2	7	10	k
59	1	226075	1	44.6	92	1848	3.465	jgi Dappu1 226075 estExt_fgenesh1_pg.C_470029	Y	1	2	SSQWTVYR	0.9225	0.8241	2	7	2
59	1	226075	1	44.6	92	1848	3.465	jgi Dappu1 226075 estExt_fgenesh1_pg.C_470029	N	0.5	3	RIGSSIAYGM[147]DGK	0.9056	0.7905	2	7	5	l
59	1	226075	1	44.6	92	1848	3.465	jgi Dappu1 226075 estExt_fgenesh1_pg.C_470029	N	0.5	2	KISDFTPAILLAETK	0.8767	0.7366	2	7	1	m
59	1	226075	1	44.6	92	1848	3.465	jgi Dappu1 226075 estExt_fgenesh1_pg.C_470029	N	0.5	3	VLASLDYSELM[147]AFVAK	0.8754	0.7343	2	7	1	n
59	1	226075	1	44.6	92	1848	3.465	jgi Dappu1 226075 estExt_fgenesh1_pg.C_470029	N	0.5	2	THGPLM[147]GKPTLR	0.8684	0.7219	2	7	3
59	1	226075	1	44.6	92	1848	3.465	jgi Dappu1 226075 estExt_fgenesh1_pg.C_470029	N	0.5	3	ANKDESSIISPELEK	0.8093	0.6254	2	7	11	o
59	1	226075	1	44.6	92	1848	3.465	jgi Dappu1 226075 estExt_fgenesh1_pg.C_470029	N	0.5	3	NVNSPM[147]IM[147]EVEPEILKK	0.785	0.5896	2	7	8
59	1	226075	1	44.6	92	1848	3.465	jgi Dappu1 226075 estExt_fgenesh1_pg.C_470029	N	0.5	3	HSIIPFTTIR	0.784	0.5881	2	7	1	p
59	1	226075	1	44.6	92	1848	3.465	jgi Dappu1 226075 estExt_fgenesh1_pg.C_470029	N	0.5	3	FETPLAGHLHAK	0.7439	0.5333	2	7	3
59	1	226075	1	44.6	92	1848	3.465	jgi Dappu1 226075 estExt_fgenesh1_pg.C_470029	N	0.5	3	KITVDTTWAR	0.741	0.5295	2	7	1	q
59	1	226075	1	44.6	92	1848	3.465	jgi Dappu1 226075 estExt_fgenesh1_pg.C_470029	N	0.5	3	RITYVEEPK	0.6955	0.4732	2	7	4	r
59	1	226075	1	44.6	92	1848	3.465	jgi Dappu1 226075 estExt_fgenesh1_pg.C_470029	Y	1	2	LVPYLAEQAK	0.4367	0.4367	2	7	4
59	1	226075	1	44.6	92	1848	3.465	jgi Dappu1 226075 estExt_fgenesh1_pg.C_470029	N	0.5	3	ILPVFNYNSNQGLR	0.3963	0.3963	2	7	10	s
59	1	226075	1	44.6	92	1848	3.465	jgi Dappu1 226075 estExt_fgenesh1_pg.C_470029	N	0.5	2	AVNKNPLNR	0.3628	0.3628	2	7	2	w
59	1	226075	1	44.6	92	1848	3.465	jgi Dappu1 226075 estExt_fgenesh1_pg.C_470029	N	0.5	3	ITYVEEPKENK	0.3057	0.3057	2	7	2	t
59	1	226075	1	44.6	92	1848	3.465	jgi Dappu1 226075 estExt_fgenesh1_pg.C_470029	N	0.5	3	IHEELKIEAR	0.2666	0.2666	2	7	1	v
59	1	226075	1	44.6	92	1848	3.465	jgi Dappu1 226075 estExt_fgenesh1_pg.C_470029	N	0.5	2	EWILQGK	0.2662	0.2662	2	7	6
59	1	226075	1	44.6	92	1848	3.465	jgi Dappu1 226075 estExt_fgenesh1_pg.C_470029	N	0.5	3	LEINFHK	0.1734	0.1734	2	7	3	u
59	1	226075	1	44.6	92	1848	3.465	jgi Dappu1 226075 estExt_fgenesh1_pg.C_470029	N	0.5	3	LGFHCLPK	0.1572	0.1572	2	7	3	x
59	1	226075	1	44.6	92	1848	3.465	jgi Dappu1 226075 estExt_fgenesh1_pg.C_470029	N	0.5	2	IHEELKIEAR	0.125	0.125	2	7	1	v
59	1	226075	1	44.6	92	1848	3.465	jgi Dappu1 226075 estExt_fgenesh1_pg.C_470029	N	0.5	3	AVNKNPLNR	0.1123	0.1123	2	7	3	w
59	1	226075	1	44.6	92	1848	3.465	jgi Dappu1 226075 estExt_fgenesh1_pg.C_470029	N	0.5	2	DIAELRR	0.0937	0.0937	2	7	2
59	1	226075	1	44.6	92	1848	3.465	jgi Dappu1 226075 estExt_fgenesh1_pg.C_470029	N	0.5	2	LGFHCLPK	0.0607	0.0607	2	7	1	x
59	1	226075	1	44.6	92	1848	3.465	jgi Dappu1 226075 estExt_fgenesh1_pg.C_470029	N	0.5	2	SATPTGYSK	0.0526	0.0526	2	7	1
60	1	227136	1	28.8	4	8	0.031	jgi Dappu1 227136 estExt_fgenesh1_pg.C_690080	Y	1	2	GM[147]IDYLDER	0.9989	0.9976	2	5	3
60	1	227136	1	28.8	4	8	0.031	jgi Dappu1 227136 estExt_fgenesh1_pg.C_690080	Y	1	3	DKDQDAQLLHSIR	0.951	0.9024	2	5	3
60	1	227136	1	28.8	4	8	0.031	jgi Dappu1 227136 estExt_fgenesh1_pg.C_690080	Y	1	2	ALNWAER	0.8754	0.7698	2	5	1
60	1	227136	1	28.8	4	8	0.031	jgi Dappu1 227136 estExt_fgenesh1_pg.C_690080	Y	1	2	VSIYWK	0.2213	0.2213	2	5	1
60	1	227136	1	28.8	4	8	0.031	jgi Dappu1 227136 estExt_fgenesh1_pg.C_690080	Y	1	3	NTVNSYTVHAR	0.167	0.167	2	5	7
61	1	227532	1	24.2	4	34	0.108	jgi Dappu1 227532 estExt_fgenesh1_pg.C_770088	Y	1	2	FAEQAM[147]GTPDVR	0.9995	0.999	2	5	12
61	1	227532	1	24.2	4	34	0.108	jgi Dappu1 227532 estExt_fgenesh1_pg.C_770088	Y	1	2	KSAINEVVTR	0.9995	0.999	2	5	12
61	1	227532	1	24.2	4	34	0.108	jgi Dappu1 227532 estExt_fgenesh1_pg.C_770088	Y	1	2	DYTVNLHK	0.9236	0.852	2	5	7
61	1	227532	1	24.2	4	34	0.108	jgi Dappu1 227532 estExt_fgenesh1_pg.C_770088	Y	1	2	SAINEVVTR	0.8767	0.772	2	5	3
62	1	229131	1	8.8	2	3	0.014	jgi Dappu1 229131 estExt_fgenesh1_pg.C_1460011	Y	1	3	IYVLRPTTEAANDFTPYEK	0.9987	0.999	2	3	2
62	1	229131	1	8.8	2	3	0.014	jgi Dappu1 229131 estExt_fgenesh1_pg.C_1460011	Y	1	2	TVVPGYEGM[147]IQTSGFLVPGK	0.9703	0.9778	2	3	1
63	1	229959	1	40.2	16	283	0.867	jgi Dappu1 229959 estExt_fgenesh1_pg.C_9580001	Y	1	2	ALVNIQGSVGDVSGK	0.9996	0.999	2	6	11
63	1	229959	1	40.2	16	283	0.867	jgi Dappu1 229959 estExt_fgenesh1_pg.C_9580001	Y	1	2	ESILQGLETPFR	0.9996	0.999	2	6	14
63	1	229959	1	40.2	16	283	0.867	jgi Dappu1 229959 estExt_fgenesh1_pg.C_9580001	Y	1	2	LLLEQASINSPVK	0.9996	0.999	2	6	9
63	1	229959	1	40.2	16	283	0.867	jgi Dappu1 229959 estExt_fgenesh1_pg.C_9580001	N	0.5	2	LTLENAAPTR	0.9996	0.999	2	6	61
63	1	229959	1	40.2	16	283	0.867	jgi Dappu1 229959 estExt_fgenesh1_pg.C_9580001	N	0.5	2	LTIEPVDESTIVVALLSTK	0.9996	0.999	2	6	23	a
63	1	229959	1	40.2	16	283	0.867	jgi Dappu1 229959 estExt_fgenesh1_pg.C_9580001	N	0.5	2	QFNEDVM[147]EK	0.9996	0.999	2	6	70
63	1	229959	1	40.2	16	283	0.867	jgi Dappu1 229959 estExt_fgenesh1_pg.C_9580001	N	0.33	2	YSEVDPGQEVR	0.9996	0.999	2	6	124
63	1	229959	1	40.2	16	283	0.867	jgi Dappu1 229959 estExt_fgenesh1_pg.C_9580001	Y	1	3	VASNLNLEGIERPVTVDR	0.9996	0.999	2	6	10
63	1	229959	1	40.2	16	283	0.867	jgi Dappu1 229959 estExt_fgenesh1_pg.C_9580001	N	0.5	3	LTIEPVDESTIVVALLSTK	0.9995	0.9988	2	6	26	a
63	1	229959	1	40.2	16	283	0.867	jgi Dappu1 229959 estExt_fgenesh1_pg.C_9580001	Y	1	2	IEASQSIEK	0.9994	0.9984	2	6	14
63	1	229959	1	40.2	16	283	0.867	jgi Dappu1 229959 estExt_fgenesh1_pg.C_9580001	N	0.5	3	LTLENAAPTRK	0.9994	0.9984	2	6	11	b
63	1	229959	1	40.2	16	283	0.867	jgi Dappu1 229959 estExt_fgenesh1_pg.C_9580001	N	0.5	2	LTLENAAPTRK	0.998	0.9952	2	6	14	b
63	1	229959	1	40.2	16	283	0.867	jgi Dappu1 229959 estExt_fgenesh1_pg.C_9580001	Y	1	3	KVASNLNLEGIERPVTVDR	0.9927	0.9823	2	6	1
63	1	229959	1	40.2	16	283	0.867	jgi Dappu1 229959 estExt_fgenesh1_pg.C_9580001	N	0.5	2	GKQFNEDVM[147]EK	0.9916	0.9795	2	6	6	c
63	1	229959	1	40.2	16	283	0.867	jgi Dappu1 229959 estExt_fgenesh1_pg.C_9580001	Y	1	2	TFTGVPSR	0.9899	0.9755	2	6	9
63	1	229959	1	40.2	16	283	0.867	jgi Dappu1 229959 estExt_fgenesh1_pg.C_9580001	N	0.5	3	GKQFNEDVM[147]EK	0.9197	0.8229	2	6	3	c
63	1	229959	1	40.2	16	283	0.867	jgi Dappu1 229959 estExt_fgenesh1_pg.C_9580001	Y	1	2	LVGHLGNVK	0.823	0.6535	2	6	1	d
63	1	229959	1	40.2	16	283	0.867	jgi Dappu1 229959 estExt_fgenesh1_pg.C_9580001	Y	1	3	LVGHLGNVK	0.1056	0.1056	2	6	1	d
64	1	230075	1	13.2	3	41	0.152	jgi Dappu1 230075 estExt_fgenesh1_kg.C_10012	Y	1	2	EQTM[147]TQEVM[147]DVALSK	0.9993	0.999	2	4	12	a
64	1	230075	1	13.2	3	41	0.152	jgi Dappu1 230075 estExt_fgenesh1_kg.C_10012	Y	1	2	FTQFGVDVSTFK	0.9993	0.999	2	4	24
64	1	230075	1	13.2	3	41	0.152	jgi Dappu1 230075 estExt_fgenesh1_kg.C_10012	Y	1	3	EQTM[147]TQEVM[147]DVALSK	0.999	0.9986	2	4	5	a
65	1	230081	1	44	18	136	0.446	jgi Dappu1 230081 estExt_fgenesh1_kg.C_10018	Y	1	2	ALQTAEGEVAGLNR	0.9996	0.999	2	7	26	c
65	1	230081	1	44	18	136	0.446	jgi Dappu1 230081 estExt_fgenesh1_kg.C_10018	Y	1	2	LAM[147]VEADLER	0.9996	0.999	2	7	16
65	1	230081	1	44	18	136	0.446	jgi Dappu1 230081 estExt_fgenesh1_kg.C_10018	Y	1	2	VQLLEEDLER	0.9996	0.999	2	7	15
65	1	230081	1	44	18	136	0.446	jgi Dappu1 230081 estExt_fgenesh1_kg.C_10018	Y	1	2	KLAM[147]VEADLER	0.9994	0.9986	2	7	3	a
65	1	230081	1	44	18	136	0.446	jgi Dappu1 230081 estExt_fgenesh1_kg.C_10018	Y	1	3	KM[147]QQLENDLDQAQENLLAANSK	0.9989	0.9971	2	7	1
65	1	230081	1	44	18	136	0.446	jgi Dappu1 230081 estExt_fgenesh1_kg.C_10018	Y	1	2	IVELEEELR	0.9985	0.9962	2	7	10
65	1	230081	1	44	18	136	0.446	jgi Dappu1 230081 estExt_fgenesh1_kg.C_10018	Y	1	2	FLAEEADR	0.9983	0.9956	2	7	17
65	1	230081	1	44	18	136	0.446	jgi Dappu1 230081 estExt_fgenesh1_kg.C_10018	Y	1	3	ALQTAEGEVAGLNRR	0.9962	0.9904	2	7	5
65	1	230081	1	44	18	136	0.446	jgi Dappu1 230081 estExt_fgenesh1_kg.C_10018	Y	1	3	KLAM[147]VEADLER	0.9959	0.9897	2	7	7	a
65	1	230081	1	44	18	136	0.446	jgi Dappu1 230081 estExt_fgenesh1_kg.C_10018	Y	1	2	LAEASHSADESER	0.9905	0.9761	2	7	1	b
65	1	230081	1	44	18	136	0.446	jgi Dappu1 230081 estExt_fgenesh1_kg.C_10018	Y	1	3	M[147]QQLENDLDQAQENLLAANSK	0.9858	0.9647	2	7	1
65	1	230081	1	44	18	136	0.446	jgi Dappu1 230081 estExt_fgenesh1_kg.C_10018	Y	1	3	SLSDEERM[147]DALENQLK	0.9703	0.9279	2	7	9
65	1	230081	1	44	18	136	0.446	jgi Dappu1 230081 estExt_fgenesh1_kg.C_10018	Y	1	3	LAM[147]VEADLERAEER	0.9628	0.9105	2	7	6
65	1	230081	1	44	18	136	0.446	jgi Dappu1 230081 estExt_fgenesh1_kg.C_10018	Y	1	3	LAEASHSADESER	0.955	0.893	2	7	2	b
65	1	230081	1	44	18	136	0.446	jgi Dappu1 230081 estExt_fgenesh1_kg.C_10018	Y	1	2	M[147]DALENQLK	0.952	0.8864	2	7	9
65	1	230081	1	44	18	136	0.446	jgi Dappu1 230081 estExt_fgenesh1_kg.C_10018	Y	1	3	ALQTAEGEVAGLNR	0.84	0.6738	2	7	3	c
65	1	230081	1	44	18	136	0.446	jgi Dappu1 230081 estExt_fgenesh1_kg.C_10018	Y	1	3	VQLLEEDLERSEER	0.7686	0.5665	2	7	4
65	1	230081	1	44	18	136	0.446	jgi Dappu1 230081 estExt_fgenesh1_kg.C_10018	Y	1	3	EVDRLEDELVHEK	0.7624	0.5579	2	7	1
66	1	230174	1	13.2	4	14	0.035	jgi Dappu1 230174 estExt_fgenesh1_kg.C_20045	Y	1	2	TADGPGGISPTLQK	0.9993	0.999	2	4	8
66	1	230174	1	13.2	4	14	0.035	jgi Dappu1 230174 estExt_fgenesh1_kg.C_20045	Y	1	2	YINPNWNPNTLNGDVALIK	0.9974	0.9962	2	4	1	a
66	1	230174	1	13.2	4	14	0.035	jgi Dappu1 230174 estExt_fgenesh1_kg.C_20045	Y	1	3	YINPNWNPNTLNGDVALIK	0.3854	0.3854	2	5	2	a
66	1	230174	1	13.2	4	14	0.035	jgi Dappu1 230174 estExt_fgenesh1_kg.C_20045	Y	1	2	WADPTAPR	0.2347	0.2347	2	5	3
67	1	230243	1	32.5	3	21	0.075	jgi Dappu1 230243 estExt_fgenesh1_kg.C_30049	Y	1	2	QSGGADEDDVVIAAFK	0.9995	0.999	2	5	6
67	1	230243	1	32.5	3	21	0.075	jgi Dappu1 230243 estExt_fgenesh1_kg.C_30049	Y	1	2	SFDDGTGHIDGENLR	0.9995	0.999	2	5	3
67	1	230243	1	32.5	3	21	0.075	jgi Dappu1 230243 estExt_fgenesh1_kg.C_30049	Y	1	2	ATYDELGR	0.999	0.9978	2	5	12
67	1	230243	1	32.5	3	21	0.075	jgi Dappu1 230243 estExt_fgenesh1_kg.C_30049	Y	1	3	IASEKELDEM[147]LK	0.1419	0.1419	2	5	1
67	1	230243	1	32.5	3	21	0.075	jgi Dappu1 230243 estExt_fgenesh1_kg.C_30049	Y	1	2	HALM[147]TWGEK	0.1264	0.1264	2	5	4
67	1	230243	1	32.5	3	21	0.075	jgi Dappu1 230243 estExt_fgenesh1_kg.C_30049	Y	1	2	EGFQLM[147]DR	0.0817	0.0817	2	5	1
68	1	230277	1	16.1	2	18	0.064	jgi Dappu1 230277 estExt_fgenesh1_kg.C_30085	Y	1	2	EELGNVLTQM[147]R	0.9987	0.999	2	3	12
68	1	230277	1	16.1	2	18	0.064	jgi Dappu1 230277 estExt_fgenesh1_kg.C_30085	Y	1	2	YDLAVGLK	0.9925	0.9944	2	3	6
69	1	230321; 230323; 305541	1	40.2	11	62	0.201	jgi Dappu1 230321 estExt_fgenesh1_kg.C_40031,jgi Dappu1 230323 estExt_fgenesh1_kg.C_40033,jgi Dappu1 305541 PASA_GEN_0400152	Y	1	2	LFEGNALLR	0.9996	0.999	2	6	18
69	1	230321; 230323; 305541	1	40.2	11	62	0.201	jgi Dappu1 230321 estExt_fgenesh1_kg.C_40031,jgi Dappu1 230323 estExt_fgenesh1_kg.C_40033,jgi Dappu1 305541 PASA_GEN_0400152	Y	1	2	LIGEYGLR	0.9984	0.9961	2	6	4
69	1	230321; 230323; 305541	1	40.2	11	62	0.201	jgi Dappu1 230321 estExt_fgenesh1_kg.C_40031,jgi Dappu1 230323 estExt_fgenesh1_kg.C_40033,jgi Dappu1 305541 PASA_GEN_0400152	Y	1	2	QLVNIPSFIVR	0.9982	0.9955	2	6	2
69	1	230321; 230323; 305541	1	40.2	11	62	0.201	jgi Dappu1 230321 estExt_fgenesh1_kg.C_40031,jgi Dappu1 230323 estExt_fgenesh1_kg.C_40033,jgi Dappu1 305541 PASA_GEN_0400152	Y	1	2	HIDFALR	0.9979	0.9949	2	6	6
69	1	230321; 230323; 305541	1	40.2	11	62	0.201	jgi Dappu1 230321 estExt_fgenesh1_kg.C_40031,jgi Dappu1 230323 estExt_fgenesh1_kg.C_40033,jgi Dappu1 305541 PASA_GEN_0400152	Y	1	2	VEDFLER	0.9978	0.9946	2	6	15
69	1	230321; 230323; 305541	1	40.2	11	62	0.201	jgi Dappu1 230321 estExt_fgenesh1_kg.C_40031,jgi Dappu1 230323 estExt_fgenesh1_kg.C_40033,jgi Dappu1 305541 PASA_GEN_0400152	Y	1	2	M[147]KLDYVLSLK	0.994	0.9854	2	6	3
69	1	230321; 230323; 305541	1	40.2	11	62	0.201	jgi Dappu1 230321 estExt_fgenesh1_kg.C_40031,jgi Dappu1 230323 estExt_fgenesh1_kg.C_40033,jgi Dappu1 305541 PASA_GEN_0400152	Y	1	2	RLFEGNALLR	0.9889	0.9731	2	6	1
69	1	230321; 230323; 305541	1	40.2	11	62	0.201	jgi Dappu1 230321 estExt_fgenesh1_kg.C_40031,jgi Dappu1 230323 estExt_fgenesh1_kg.C_40033,jgi Dappu1 305541 PASA_GEN_0400152	Y	1	3	KQLVNIPSFIVR	0.9406	0.8652	2	6	2
69	1	230321; 230323; 305541	1	40.2	11	62	0.201	jgi Dappu1 230321 estExt_fgenesh1_kg.C_40031,jgi Dappu1 230323 estExt_fgenesh1_kg.C_40033,jgi Dappu1 305541 PASA_GEN_0400152	Y	1	2	IGVLEEGR	0.903	0.7907	2	6	2
69	1	230321; 230323; 305541	1	40.2	11	62	0.201	jgi Dappu1 230321 estExt_fgenesh1_kg.C_40031,jgi Dappu1 230323 estExt_fgenesh1_kg.C_40033,jgi Dappu1 305541 PASA_GEN_0400152	Y	1	2	RLQTQVFK	0.8951	0.7759	2	6	8
69	1	230321; 230323; 305541	1	40.2	11	62	0.201	jgi Dappu1 230321 estExt_fgenesh1_kg.C_40031,jgi Dappu1 230323 estExt_fgenesh1_kg.C_40033,jgi Dappu1 305541 PASA_GEN_0400152	Y	1	2	ELLTLDEK	0.734	0.5282	2	6	1
70	1	230332	1	40.5	20	560	1.443	jgi Dappu1 230332 estExt_fgenesh1_kg.C_40042	N	0.5	2	FANVAVDSLSGNADYEK	0.9996	0.999	2	7	96	a
70	1	230332	1	40.5	20	560	1.443	jgi Dappu1 230332 estExt_fgenesh1_kg.C_40042	N	0.5	2	FIVANPEYQK	0.9996	0.999	2	7	126	c
70	1	230332	1	40.5	20	560	1.443	jgi Dappu1 230332 estExt_fgenesh1_kg.C_40042	Y	1	2	KPEDLADPQTK	0.9996	0.999	2	6	76	b
70	1	230332	1	40.5	20	560	1.443	jgi Dappu1 230332 estExt_fgenesh1_kg.C_40042	Y	1	2	LLIDGLSASGVSGDDM[147]DSWK	0.9996	0.999	2	6	30	h
70	1	230332	1	40.5	20	560	1.443	jgi Dappu1 230332 estExt_fgenesh1_kg.C_40042	N	0.33	2	LQLLGNINYM[147]R	0.9996	0.999	2	7	49
70	1	230332	1	40.5	20	560	1.443	jgi Dappu1 230332 estExt_fgenesh1_kg.C_40042	N	0.5	3	FANVAVDSLSGNADYEK	0.9996	0.999	2	7	36	a
70	1	230332	1	40.5	20	560	1.443	jgi Dappu1 230332 estExt_fgenesh1_kg.C_40042	Y	1	2	LTPHQIHDVQR	0.9995	0.9988	2	6	7	i
70	1	230332	1	40.5	20	560	1.443	jgi Dappu1 230332 estExt_fgenesh1_kg.C_40042	Y	1	2	NSLISAIFVK	0.9994	0.9985	2	6	18	f
70	1	230332	1	40.5	20	560	1.443	jgi Dappu1 230332 estExt_fgenesh1_kg.C_40042	N	0.5	2	QIALVADR	0.9994	0.9984	2	7	32	d
70	1	230332	1	40.5	20	560	1.443	jgi Dappu1 230332 estExt_fgenesh1_kg.C_40042	N	0.5	2	ALVAGISK	0.9989	0.9971	2	7	12	e
70	1	230332	1	40.5	20	560	1.443	jgi Dappu1 230332 estExt_fgenesh1_kg.C_40042	Y	1	3	QIALVADRLDTIISAM[147]DDK	0.9984	0.996	2	6	6
70	1	230332	1	40.5	20	560	1.443	jgi Dappu1 230332 estExt_fgenesh1_kg.C_40042	Y	1	2	QTFEDFAR	0.998	0.9952	2	6	52	g
70	1	230332	1	40.5	20	560	1.443	jgi Dappu1 230332 estExt_fgenesh1_kg.C_40042	Y	1	2	FIVANPEYQKK	0.997	0.9927	2	6	6
70	1	230332	1	40.5	20	560	1.443	jgi Dappu1 230332 estExt_fgenesh1_kg.C_40042	Y	1	2	LDTIISAM[147]DDK	0.9968	0.9922	2	6	2
70	1	230332	1	40.5	20	560	1.443	jgi Dappu1 230332 estExt_fgenesh1_kg.C_40042	Y	1	3	KPEDLADPQTK	0.9955	0.989	2	6	7	b
70	1	230332	1	40.5	20	560	1.443	jgi Dappu1 230332 estExt_fgenesh1_kg.C_40042	Y	1	2	GVLTIFVNGVSPK	0.9752	0.941	2	6	18
70	1	230332	1	40.5	20	560	1.443	jgi Dappu1 230332 estExt_fgenesh1_kg.C_40042	Y	1	2	NLKKPEDLADPQTK	0.972	0.9338	2	6	1
70	1	230332	1	40.5	20	560	1.443	jgi Dappu1 230332 estExt_fgenesh1_kg.C_40042	N	0.5	1	FIVANPEYQK	0.9495	0.8808	2	7	2	c
70	1	230332	1	40.5	20	560	1.443	jgi Dappu1 230332 estExt_fgenesh1_kg.C_40042	N	0.5	1	QIALVADR	0.9464	0.8742	2	7	6	d
70	1	230332	1	40.5	20	560	1.443	jgi Dappu1 230332 estExt_fgenesh1_kg.C_40042	N	0.5	1	ALVAGISK	0.8856	0.7527	2	7	22	e
70	1	230332	1	40.5	20	560	1.443	jgi Dappu1 230332 estExt_fgenesh1_kg.C_40042	Y	1	1	NSLISAIFVK	0.7838	0.5878	2	7	5	f
70	1	230332	1	40.5	20	560	1.443	jgi Dappu1 230332 estExt_fgenesh1_kg.C_40042	Y	1	1	QTFEDFAR	0.1816	0.1816	2	7	2	g
70	1	230332	1	40.5	20	560	1.443	jgi Dappu1 230332 estExt_fgenesh1_kg.C_40042	Y	1	3	LLIDGLSASGVSGDDM[147]DSWK	0.1273	0.1273	2	7	3	h
70	1	230332	1	40.5	20	560	1.443	jgi Dappu1 230332 estExt_fgenesh1_kg.C_40042	Y	1	3	LTPHQIHDVQR	0.0843	0.0843	2	7	1	i
70	1	230332	1	40.5	20	560	1.443	jgi Dappu1 230332 estExt_fgenesh1_kg.C_40042	Y	1	2	LDTIISAMDDK	0.0608	0.0608	2	7	1
71	1	230333	1	34.6	13	158	0.361	jgi Dappu1 230333 estExt_fgenesh1_kg.C_40046	N	0.5	2	DGDVAPQVLYR	0.9996	0.999	2	6	35
71	1	230333	1	34.6	13	158	0.361	jgi Dappu1 230333 estExt_fgenesh1_kg.C_40046	N	0.5	2	KDGDVAPQVLYR	0.9996	0.9989	2	6	12	b
71	1	230333	1	34.6	13	158	0.361	jgi Dappu1 230333 estExt_fgenesh1_kg.C_40046	Y	1	2	NPEDLVDPQTK	0.9996	0.999	2	6	14
71	1	230333	1	34.6	13	158	0.361	jgi Dappu1 230333 estExt_fgenesh1_kg.C_40046	Y	1	3	VTTVTTSVTTVTLDEESTGILSSHER	0.9996	0.999	2	6	2
71	1	230333	1	34.6	13	158	0.361	jgi Dappu1 230333 estExt_fgenesh1_kg.C_40046	Y	1	2	LQLLGNINYM[147]K	0.9993	0.9982	2	6	3
71	1	230333	1	34.6	13	158	0.361	jgi Dappu1 230333 estExt_fgenesh1_kg.C_40046	N	0.5	2	NAM[147]VSSIFIK	0.9991	0.9977	2	6	53
71	1	230333	1	34.6	13	158	0.361	jgi Dappu1 230333 estExt_fgenesh1_kg.C_40046	Y	1	2	LTLHQIR	0.9978	0.9946	2	6	10
71	1	230333	1	34.6	13	158	0.361	jgi Dappu1 230333 estExt_fgenesh1_kg.C_40046	Y	1	2	LLM[147]DVLGAK	0.997	0.9927	2	6	2
71	1	230333	1	34.6	13	158	0.361	jgi Dappu1 230333 estExt_fgenesh1_kg.C_40046	Y	1	2	GISSDDLDSWK	0.9965	0.9914	2	6	10
71	1	230333	1	34.6	13	158	0.361	jgi Dappu1 230333 estExt_fgenesh1_kg.C_40046	Y	1	2	TLKNPEDLVDPQTK	0.9958	0.9896	2	6	4	a
71	1	230333	1	34.6	13	158	0.361	jgi Dappu1 230333 estExt_fgenesh1_kg.C_40046	Y	1	3	TLKNPEDLVDPQTK	0.9924	0.9815	2	6	8	a
71	1	230333	1	34.6	13	158	0.361	jgi Dappu1 230333 estExt_fgenesh1_kg.C_40046	Y	1	2	SWETIR	0.9367	0.8571	2	6	3
71	1	230333	1	34.6	13	158	0.361	jgi Dappu1 230333 estExt_fgenesh1_kg.C_40046	N	0.5	3	KDGDVAPQVLYR	0.6924	0.4773	2	6	2	b
71	1	230333	1	34.6	13	158	0.361	jgi Dappu1 230333 estExt_fgenesh1_kg.C_40046	Y	1	2	GVLTVFVNGVSPK	0.0709	0.0709	2	6	1
72	1	230422	1	46.2	8	43	0.131	jgi Dappu1 230422 estExt_fgenesh1_kg.C_60006	Y	1	2	GTAVVDGQFK	0.9996	0.999	2	6	5
72	1	230422	1	46.2	8	43	0.131	jgi Dappu1 230422 estExt_fgenesh1_kg.C_60006	Y	1	2	LVQAFQFTDK	0.9996	0.999	2	6	4
72	1	230422	1	46.2	8	43	0.131	jgi Dappu1 230422 estExt_fgenesh1_kg.C_60006	Y	1	2	QGGLGSLNIPLLADK	0.9996	0.999	2	6	4
72	1	230422	1	46.2	8	43	0.131	jgi Dappu1 230422 estExt_fgenesh1_kg.C_60006	N	0.5	2	QVTINDLPVGR	0.9996	0.999	2	6	20
72	1	230422	1	46.2	8	43	0.131	jgi Dappu1 230422 estExt_fgenesh1_kg.C_60006	Y	1	2	PVPDLQKPAPIFK	0.9995	0.9987	2	6	3
72	1	230422	1	46.2	8	43	0.131	jgi Dappu1 230422 estExt_fgenesh1_kg.C_60006	Y	1	2	EISLEDYK	0.9976	0.9942	2	6	4
72	1	230422	1	46.2	8	43	0.131	jgi Dappu1 230422 estExt_fgenesh1_kg.C_60006	Y	1	2	GLFIIDEQQR	0.7967	0.6139	2	6	2
72	1	230422	1	46.2	8	43	0.131	jgi Dappu1 230422 estExt_fgenesh1_kg.C_60006	Y	1	3	SYGVYKEDEGLTFR	0.3506	0.3506	2	6	1
73	1	230436	1	28.2	5	9	0.031	jgi Dappu1 230436 estExt_fgenesh1_kg.C_60023	Y	1	2	QASPNIVIALAGNK	0.9995	0.999	2	5	2	a
73	1	230436	1	28.2	5	9	0.031	jgi Dappu1 230436 estExt_fgenesh1_kg.C_60023	Y	1	2	TAM[147]NVNDIFLAIAK	0.9995	0.999	2	5	2
73	1	230436	1	28.2	5	9	0.031	jgi Dappu1 230436 estExt_fgenesh1_kg.C_60023	Y	1	3	GNQAGTATAAAGGAAQRPNGATQGK	0.9865	0.972	2	5	1
73	1	230436	1	28.2	5	9	0.031	jgi Dappu1 230436 estExt_fgenesh1_kg.C_60023	Y	1	2	LVLLGESAVGK	0.9683	0.9357	2	5	2
73	1	230436	1	28.2	5	9	0.031	jgi Dappu1 230436 estExt_fgenesh1_kg.C_60023	Y	1	3	QASPNIVIALAGNK	0.2035	0.2035	2	5	2	a
74	1	230437	1	22.7	8	45	0.179	jgi Dappu1 230437 estExt_fgenesh1_kg.C_70001	Y	1	2	M[147]AGISVLLSR	0.9996	0.999	2	6	17
74	1	230437	1	22.7	8	45	0.179	jgi Dappu1 230437 estExt_fgenesh1_kg.C_70001	Y	1	2	QQIDYALGSTGR	0.9996	0.9989	2	6	13
74	1	230437	1	22.7	8	45	0.179	jgi Dappu1 230437 estExt_fgenesh1_kg.C_70001	Y	1	3	GDTFLNDGSDVGVDLSGGYFDAGDHVK	0.9996	0.999	2	6	3
74	1	230437	1	22.7	8	45	0.179	jgi Dappu1 230437 estExt_fgenesh1_kg.C_70001	Y	1	2	SYVVGFGNNPPVK	0.9993	0.9982	2	6	2
74	1	230437	1	22.7	8	45	0.179	jgi Dappu1 230437 estExt_fgenesh1_kg.C_70001	Y	1	2	SILFYEAQR	0.9986	0.9966	2	6	4
74	1	230437	1	22.7	8	45	0.179	jgi Dappu1 230437 estExt_fgenesh1_kg.C_70001	N	1	2	QLYDFAK	0.9865	0.9674	2	6	3
74	1	230437	1	22.7	8	45	0.179	jgi Dappu1 230437 estExt_fgenesh1_kg.C_70001	Y	1	2	WGADWILK	0.9266	0.8368	2	6	1
74	1	230437	1	22.7	8	45	0.179	jgi Dappu1 230437 estExt_fgenesh1_kg.C_70001	Y	1	2	NAYTAAGELDNGLAALR	0.889	0.7647	2	6	2
75	1	230511	1	25.7	10	52	0.156	jgi Dappu1 230511 estExt_fgenesh1_kg.C_80037	Y	1	2	KGEQEIPGLTDVTVPK	0.9996	0.999	2	6	3	a
75	1	230511	1	25.7	10	52	0.156	jgi Dappu1 230511 estExt_fgenesh1_kg.C_80037	Y	1	2	LNISYPATGAQK	0.9996	0.999	2	6	11
75	1	230511	1	25.7	10	52	0.156	jgi Dappu1 230511 estExt_fgenesh1_kg.C_80037	Y	1	3	KGEQEIPGLTDVTVPK	0.9996	0.9989	2	6	6	a
75	1	230511	1	25.7	10	52	0.156	jgi Dappu1 230511 estExt_fgenesh1_kg.C_80037	Y	1	2	LIDIEDER	0.9995	0.9988	2	6	7
75	1	230511	1	25.7	10	52	0.156	jgi Dappu1 230511 estExt_fgenesh1_kg.C_80037	Y	1	2	LVTPVVLQR	0.9965	0.9914	2	6	13
75	1	230511	1	25.7	10	52	0.156	jgi Dappu1 230511 estExt_fgenesh1_kg.C_80037	Y	1	2	QGILTTGR	0.9873	0.9692	2	6	1
75	1	230511	1	25.7	10	52	0.156	jgi Dappu1 230511 estExt_fgenesh1_kg.C_80037	Y	1	2	LFNLAK	0.9607	0.9085	2	6	6
75	1	230511	1	25.7	10	52	0.156	jgi Dappu1 230511 estExt_fgenesh1_kg.C_80037	Y	1	3	LIDIEDERK	0.9274	0.8384	2	6	2
75	1	230511	1	25.7	10	52	0.156	jgi Dappu1 230511 estExt_fgenesh1_kg.C_80037	Y	1	2	KLFNLAK	0.7068	0.4945	2	6	1
75	1	230511	1	25.7	10	52	0.156	jgi Dappu1 230511 estExt_fgenesh1_kg.C_80037	Y	1	3	M[147]KLNISYPATGAQK	0.2136	0.2136	2	6	2
76	1	230521	1	17.2	3	37	0.128	jgi Dappu1 230521 estExt_fgenesh1_kg.C_90003	Y	1	2	IEDVTPIPSDSTR	0.9993	0.999	2	4	12
76	1	230521	1	17.2	3	37	0.128	jgi Dappu1 230521 estExt_fgenesh1_kg.C_90003	Y	1	2	TPGPGAQSALR	0.9993	0.999	2	4	14
76	1	230521	1	17.2	3	37	0.128	jgi Dappu1 230521 estExt_fgenesh1_kg.C_90003	Y	1	3	TKTPGPGAQSALR	0.9992	0.9988	2	4	11
77	1	230610	1	9.3	3	7	0.028	jgi Dappu1 230610 estExt_fgenesh1_kg.C_120023	Y	1	2	APASSFPHALR	0.9991	0.9987	2	4	3	a
77	1	230610	1	9.3	3	7	0.028	jgi Dappu1 230610 estExt_fgenesh1_kg.C_120023	Y	1	2	ALNEFLADR	0.9764	0.966	2	4	2
77	1	230610	1	9.3	3	7	0.028	jgi Dappu1 230610 estExt_fgenesh1_kg.C_120023	Y	1	3	APASSFPHALR	0.8488	0.7943	2	4	2	a
78	1	230626	1	20.8	7	59	0.197	jgi Dappu1 230626 estExt_fgenesh1_kg.C_130009	Y	1	2	LGLM[147]GVWQGLTPR	0.9996	0.999	2	6	7
78	1	230626	1	20.8	7	59	0.197	jgi Dappu1 230626 estExt_fgenesh1_kg.C_130009	Y	1	2	VSVAEEGM[147]R	0.9996	0.999	2	6	18
78	1	230626	1	20.8	7	59	0.197	jgi Dappu1 230626 estExt_fgenesh1_kg.C_130009	Y	1	2	IQTM[147]PGFPATLR	0.9956	0.9893	2	6	17
78	1	230626	1	20.8	7	59	0.197	jgi Dappu1 230626 estExt_fgenesh1_kg.C_130009	Y	1	2	AGAPLIYQQEGLNGFYK	0.9811	0.9547	2	6	6
78	1	230626	1	20.8	7	59	0.197	jgi Dappu1 230626 estExt_fgenesh1_kg.C_130009	Y	1	2	FGFYEAFK	0.9779	0.9474	2	6	3
78	1	230626	1	20.8	7	59	0.197	jgi Dappu1 230626 estExt_fgenesh1_kg.C_130009	Y	1	2	SIVTGFK	0.843	0.6854	2	6	4
78	1	230626	1	20.8	7	59	0.197	jgi Dappu1 230626 estExt_fgenesh1_kg.C_130009	Y	1	2	TVELLYK	0.8032	0.6235	2	6	4
79	1	230663	1	8.2	4	18	0.043	jgi Dappu1 230663 estExt_fgenesh1_kg.C_140020	Y	1	2	VLITTDLLAR	0.9992	0.9989	2	4	12
79	1	230663	1	8.2	4	18	0.043	jgi Dappu1 230663 estExt_fgenesh1_kg.C_140020	Y	1	2	KEELTLEGIK	0.9092	0.8732	2	4	3	a
79	1	230663	1	8.2	4	18	0.043	jgi Dappu1 230663 estExt_fgenesh1_kg.C_140020	Y	1	2	VFDM[147]INR	0.2647	0.2647	2	5	2
79	1	230663	1	8.2	4	18	0.043	jgi Dappu1 230663 estExt_fgenesh1_kg.C_140020	N	1	2	KVDWLTEK	0.2576	0.2576	2	5	1
79	1	230663	1	8.2	4	18	0.043	jgi Dappu1 230663 estExt_fgenesh1_kg.C_140020	Y	1	3	KEELTLEGIK	0.0516	0.0516	2	5	1	a
80	1	230667	1	15.1	3	20	0.076	jgi Dappu1 230667 estExt_fgenesh1_kg.C_140024	Y	1	2	AVIIFVPVPQLR	0.9991	0.9987	2	4	7
80	1	230667	1	15.1	3	20	0.076	jgi Dappu1 230667 estExt_fgenesh1_kg.C_140024	Y	1	2	VETFAAIYK	0.9157	0.882	2	4	4
80	1	230667	1	15.1	3	20	0.076	jgi Dappu1 230667 estExt_fgenesh1_kg.C_140024	Y	1	2	HVVFIAQR	0.8742	0.827	2	4	9
81	1	230689; 315783	1	35	2	12	0.039	jgi Dappu1 230689 estExt_fgenesh1_kg.C_150016,jgi Dappu1 315783 NCBI_GNO_1500131	Y	1	2	PSAPASATTVGAGGR	0.9987	0.999	2	3	3
81	1	230689; 315783	1	35	2	12	0.039	jgi Dappu1 230689 estExt_fgenesh1_kg.C_150016,jgi Dappu1 315783 NCBI_GNO_1500131	Y	1	2	FYTDDSPGVK	0.9976	0.9982	2	3	9
81	1	230689; 315783	1	35	2	12	0.039	jgi Dappu1 230689 estExt_fgenesh1_kg.C_150016,jgi Dappu1 315783 NCBI_GNO_1500131	Y	1	2	SPNAGGSGPR	0.0979	0.0979	2	4	1
82	1	230714	1	36.2	5	40	0.112	jgi Dappu1 230714 estExt_fgenesh1_kg.C_160005	Y	1	2	CPFTGDVSIR	0.9994	0.9988	2	5	13
82	1	230714	1	36.2	5	40	0.112	jgi Dappu1 230714 estExt_fgenesh1_kg.C_160005	Y	1	2	EAIEGTYIDKK	0.9992	0.9984	2	5	9
82	1	230714	1	36.2	5	40	0.112	jgi Dappu1 230714 estExt_fgenesh1_kg.C_160005	Y	1	2	EAIEGTYIDK	0.9987	0.9973	2	5	4
82	1	230714	1	36.2	5	40	0.112	jgi Dappu1 230714 estExt_fgenesh1_kg.C_160005	Y	1	2	NVGLGFK	0.9916	0.9825	2	5	13
82	1	230714	1	36.2	5	40	0.112	jgi Dappu1 230714 estExt_fgenesh1_kg.C_160005	Y	1	3	DVALNDVVTIGECRPLAK	0.9853	0.9696	2	5	1
82	1	230714	1	36.2	5	40	0.112	jgi Dappu1 230714 estExt_fgenesh1_kg.C_160005	Y	1	3	QPTVFLNKK	0.103	0.103	2	5	3
82	1	230714	1	36.2	5	40	0.112	jgi Dappu1 230714 estExt_fgenesh1_kg.C_160005	Y	1	2	QPTVFLNK	0.0719	0.0719	2	6	1
83	1	230756	1	31.1	3	11	0.052	jgi Dappu1 230756 estExt_fgenesh1_kg.C_170025	Y	1	2	ITQGLNSLVK	0.9991	0.9987	2	4	7
83	1	230756	1	31.1	3	11	0.052	jgi Dappu1 230756 estExt_fgenesh1_kg.C_170025	Y	1	2	VELTPPTPADIPK	0.9988	0.9983	2	4	2
83	1	230756	1	31.1	3	11	0.052	jgi Dappu1 230756 estExt_fgenesh1_kg.C_170025	Y	1	2	GVVDYSTPK	0.9755	0.9648	2	4	2
84	1	230761	1	16.7	3	9	0.041	jgi Dappu1 230761 estExt_fgenesh1_kg.C_170031	Y	1	2	LILNQAGVEFEDVR	0.9993	0.999	2	4	2
84	1	230761	1	16.7	3	9	0.041	jgi Dappu1 230761 estExt_fgenesh1_kg.C_170031	Y	1	2	ALIAM[147]VEALPNIK	0.9991	0.9987	2	4	4
84	1	230761	1	16.7	3	9	0.041	jgi Dappu1 230761 estExt_fgenesh1_kg.C_170031	Y	1	2	FGEDFLK	0.9979	0.9969	2	4	3
85	1	230781	1	11.1	4	6	0.02	jgi Dappu1 230781 estExt_fgenesh1_kg.C_180013	Y	1	2	SGFTNEGHSFIR	0.9995	0.9989	2	5	1	a
85	1	230781	1	11.1	4	6	0.02	jgi Dappu1 230781 estExt_fgenesh1_kg.C_180013	N	1	2	NASVNM[147]TM[147]EIK	0.9907	0.9807	2	5	2
85	1	230781	1	11.1	4	6	0.02	jgi Dappu1 230781 estExt_fgenesh1_kg.C_180013	N	1	2	IAAFLGK	0.9363	0.8749	2	5	1
85	1	230781	1	11.1	4	6	0.02	jgi Dappu1 230781 estExt_fgenesh1_kg.C_180013	Y	1	3	SGFTNEGHSFIR	0.2555	0.2555	2	5	2	a
85	1	230781	1	11.1	4	6	0.02	jgi Dappu1 230781 estExt_fgenesh1_kg.C_180013	N	0.5	2	IDEWIAK	0.1899	0.1899	2	5	1
86	1	230815	1	50.3	7	27	0.114	jgi Dappu1 230815 estExt_fgenesh1_kg.C_190032	Y	1	2	IILPATEDIAQEK	0.9996	0.999	2	6	3
86	1	230815	1	50.3	7	27	0.114	jgi Dappu1 230815 estExt_fgenesh1_kg.C_190032	Y	1	2	VVLPDAEAVQQEK	0.9996	0.999	2	6	6
86	1	230815	1	50.3	7	27	0.114	jgi Dappu1 230815 estExt_fgenesh1_kg.C_190032	Y	1	2	GIEDFDPSVLK	0.9995	0.9987	2	6	3
86	1	230815	1	50.3	7	27	0.114	jgi Dappu1 230815 estExt_fgenesh1_kg.C_190032	Y	1	2	VVLPTAEEM[147]ATEK	0.9995	0.9987	2	6	5
86	1	230815	1	50.3	7	27	0.114	jgi Dappu1 230815 estExt_fgenesh1_kg.C_190032	Y	1	2	EGIETFDPANLK	0.9994	0.9986	2	6	1
86	1	230815	1	50.3	7	27	0.114	jgi Dappu1 230815 estExt_fgenesh1_kg.C_190032	Y	1	2	SALKPTDTVEK	0.9969	0.9924	2	6	6	a
86	1	230815	1	50.3	7	27	0.114	jgi Dappu1 230815 estExt_fgenesh1_kg.C_190032	Y	1	3	HAETQEKNPLPTK	0.3258	0.3258	2	6	3
86	1	230815	1	50.3	7	27	0.114	jgi Dappu1 230815 estExt_fgenesh1_kg.C_190032	Y	1	3	SALKPTDTVEK	0.0611	0.0611	2	6	2	a
87	1	230885	1	11.8	3	6	0.025	jgi Dappu1 230885 estExt_fgenesh1_kg.C_230008	Y	1	2	IVGGTQASPNEFPYQISLR	0.9993	0.999	2	4	3	a
87	1	230885	1	11.8	3	6	0.025	jgi Dappu1 230885 estExt_fgenesh1_kg.C_230008	Y	1	3	KVTVPIVSDDTCR	0.98	0.9712	2	4	2
87	1	230885	1	11.8	3	6	0.025	jgi Dappu1 230885 estExt_fgenesh1_kg.C_230008	Y	1	3	IVGGTQASPNEFPYQISLR	0.3046	0.3046	2	4	1	a
88	1	230889	1	26.2	3	30	0.106	jgi Dappu1 230889 estExt_fgenesh1_kg.C_230012	Y	1	2	M[147]LDM[147]QIGPIEGLASK	0.9993	0.999	2	4	8
88	1	230889	1	26.2	3	30	0.106	jgi Dappu1 230889 estExt_fgenesh1_kg.C_230012	Y	1	2	VDFPLPAIR	0.9992	0.9989	2	4	21
88	1	230889	1	26.2	3	30	0.106	jgi Dappu1 230889 estExt_fgenesh1_kg.C_230012	Y	1	2	TFAPEWQQAQLER	0.9361	0.9097	2	4	1
88	1	230889	1	26.2	3	30	0.106	jgi Dappu1 230889 estExt_fgenesh1_kg.C_230012	Y	1	3	ANHLVRYAAQQTK	0.0847	0.0847	2	5	1
89	1	231016	1	32.7	12	93	0.313	jgi Dappu1 231016 estExt_fgenesh1_kg.C_290007	Y	1	2	FGLSTGQYPHTLK	0.9996	0.999	2	6	3	a
89	1	231016	1	32.7	12	93	0.313	jgi Dappu1 231016 estExt_fgenesh1_kg.C_290007	Y	1	2	KAEGDIFAK	0.9996	0.9989	2	6	6
89	1	231016	1	32.7	12	93	0.313	jgi Dappu1 231016 estExt_fgenesh1_kg.C_290007	Y	1	2	IPETIDDAYFR	0.9996	0.999	2	6	9
89	1	231016	1	32.7	12	93	0.313	jgi Dappu1 231016 estExt_fgenesh1_kg.C_290007	Y	1	2	SM[147]LNSLGGAER	0.9996	0.999	2	6	7
89	1	231016	1	32.7	12	93	0.313	jgi Dappu1 231016 estExt_fgenesh1_kg.C_290007	Y	1	2	VHQNYVIATSTR	0.9996	0.9989	2	6	12
89	1	231016	1	32.7	12	93	0.313	jgi Dappu1 231016 estExt_fgenesh1_kg.C_290007	Y	1	2	SGLLLVTGPYK	0.9991	0.9979	2	6	9
89	1	231016	1	32.7	12	93	0.313	jgi Dappu1 231016 estExt_fgenesh1_kg.C_290007	Y	1	2	KVVLNYLK	0.9989	0.9973	2	6	14	b
89	1	231016	1	32.7	12	93	0.313	jgi Dappu1 231016 estExt_fgenesh1_kg.C_290007	Y	1	3	FGLSTGQYPHTLK	0.9981	0.9954	2	6	7	a
89	1	231016	1	32.7	12	93	0.313	jgi Dappu1 231016 estExt_fgenesh1_kg.C_290007	Y	1	2	AEGDIFAK	0.9937	0.9846	2	6	3
89	1	231016	1	32.7	12	93	0.313	jgi Dappu1 231016 estExt_fgenesh1_kg.C_290007	Y	1	2	EPAPTLASGK	0.9878	0.9705	2	6	9
89	1	231016	1	32.7	12	93	0.313	jgi Dappu1 231016 estExt_fgenesh1_kg.C_290007	Y	1	2	VVLNYLK	0.9525	0.8906	2	6	2
89	1	231016	1	32.7	12	93	0.313	jgi Dappu1 231016 estExt_fgenesh1_kg.C_290007	Y	1	3	KVVLNYLK	0.9011	0.7871	2	6	12	b
90	1	231027	1	10	3	5	0.02	jgi Dappu1 231027 estExt_fgenesh1_kg.C_290019	Y	1	2	SFEVILGAHNK	0.9992	0.9988	2	4	2	a
90	1	231027	1	10	3	5	0.02	jgi Dappu1 231027 estExt_fgenesh1_kg.C_290019	Y	1	2	NIVESTQVR	0.9474	0.8956	2	5	1
90	1	231027	1	10	3	5	0.02	jgi Dappu1 231027 estExt_fgenesh1_kg.C_290019	Y	1	3	SFEVILGAHNK	0.9444	0.89	2	5	2	a
90	1	231027	1	10	3	5	0.02	jgi Dappu1 231027 estExt_fgenesh1_kg.C_290019	N	1	3	ITATQFTM[147]HPK	0.1644	0.1644	2	5	1
91	1	231081	1	20.6	4	28	0.079	jgi Dappu1 231081 estExt_fgenesh1_kg.C_350010	Y	1	2	YSVDLSFDK	0.9994	0.9987	2	5	3
91	1	231081	1	20.6	4	28	0.079	jgi Dappu1 231081 estExt_fgenesh1_kg.C_350010	Y	1	2	VVLVLGGR	0.9952	0.9899	2	5	10
91	1	231081	1	20.6	4	28	0.079	jgi Dappu1 231081 estExt_fgenesh1_kg.C_350010	Y	1	2	IVNYNHM[147]M[147]PTR	0.98	0.9588	2	5	6	a
91	1	231081	1	20.6	4	28	0.079	jgi Dappu1 231081 estExt_fgenesh1_kg.C_350010	Y	1	3	IVNYNHM[147]M[147]PTR	0.9035	0.8168	2	5	9	a
92	1	231133	1	29.9	8	81	0.302	jgi Dappu1 231133 estExt_fgenesh1_kg.C_420002	Y	1	2	APPVYADLGK	0.9996	0.9989	2	6	14
92	1	231133	1	29.9	8	81	0.302	jgi Dappu1 231133 estExt_fgenesh1_kg.C_420002	Y	1	2	IGEYGLTFTEK	0.9996	0.999	2	6	23
92	1	231133	1	29.9	8	81	0.302	jgi Dappu1 231133 estExt_fgenesh1_kg.C_420002	Y	1	2	LTFDSTFAPQTGK	0.9996	0.999	2	6	17
92	1	231133	1	29.9	8	81	0.302	jgi Dappu1 231133 estExt_fgenesh1_kg.C_420002	Y	1	3	DFALHTNVNDGQEFGGALYQK	0.9996	0.999	2	6	3
92	1	231133	1	29.9	8	81	0.302	jgi Dappu1 231133 estExt_fgenesh1_kg.C_420002	Y	1	2	YQLDNDSAVR	0.9995	0.9988	2	6	11
92	1	231133	1	29.9	8	81	0.302	jgi Dappu1 231133 estExt_fgenesh1_kg.C_420002	Y	1	2	NNFSIAYAAK	0.9994	0.9986	2	6	11
92	1	231133	1	29.9	8	81	0.302	jgi Dappu1 231133 estExt_fgenesh1_kg.C_420002	Y	1	2	LTFDSTFAPQTGKK	0.9992	0.9981	2	6	1
92	1	231133	1	29.9	8	81	0.302	jgi Dappu1 231133 estExt_fgenesh1_kg.C_420002	Y	1	2	GYHFSLLK	0.3652	0.3652	2	6	1	a
92	1	231133	1	29.9	8	81	0.302	jgi Dappu1 231133 estExt_fgenesh1_kg.C_420002	Y	1	3	GYHFSLLK	0.1484	0.1484	2	6	1	a
93	1	231144	1	30.4	8	43	0.154	jgi Dappu1 231144 estExt_fgenesh1_kg.C_420013	Y	1	2	ATQGFVIYR	0.9996	0.9989	2	6	11
93	1	231144	1	30.4	8	43	0.154	jgi Dappu1 231144 estExt_fgenesh1_kg.C_420013	Y	1	2	NLQAIAEER	0.9996	0.999	2	6	20
93	1	231144	1	30.4	8	43	0.154	jgi Dappu1 231144 estExt_fgenesh1_kg.C_420013	Y	1	2	VLNSYWVGQDSTFK	0.9996	0.999	2	6	3
93	1	231144	1	30.4	8	43	0.154	jgi Dappu1 231144 estExt_fgenesh1_kg.C_420013	Y	1	2	FYEVILVDTAHK	0.9995	0.9988	2	6	1
93	1	231144	1	30.4	8	43	0.154	jgi Dappu1 231144 estExt_fgenesh1_kg.C_420013	Y	1	2	TQWIVNPVHK	0.9944	0.9862	2	6	3	a
93	1	231144	1	30.4	8	43	0.154	jgi Dappu1 231144 estExt_fgenesh1_kg.C_420013	Y	1	2	RNTLSLLR	0.9768	0.9447	2	6	2
93	1	231144	1	30.4	8	43	0.154	jgi Dappu1 231144 estExt_fgenesh1_kg.C_420013	Y	1	2	NTLSLLR	0.9523	0.8902	2	6	2
93	1	231144	1	30.4	8	43	0.154	jgi Dappu1 231144 estExt_fgenesh1_kg.C_420013	Y	1	3	TQWIVNPVHK	0.3213	0.3213	2	6	1	a
94	1	231152	1	14.9	5	32	0.116	jgi Dappu1 231152 estExt_fgenesh1_kg.C_420022	Y	1	2	GVTDLTIFR	0.9995	0.999	2	5	5	b
94	1	231152	1	14.9	5	32	0.116	jgi Dappu1 231152 estExt_fgenesh1_kg.C_420022	Y	1	2	IVGGAVVAPNSLPFQVSLQR	0.9995	0.999	2	5	12	a
94	1	231152	1	14.9	5	32	0.116	jgi Dappu1 231152 estExt_fgenesh1_kg.C_420022	Y	1	3	IVGGAVVAPNSLPFQVSLQR	0.9992	0.9983	2	5	11	a
94	1	231152	1	14.9	5	32	0.116	jgi Dappu1 231152 estExt_fgenesh1_kg.C_420022	Y	1	1	GVTDLTIFR	0.9775	0.9538	2	5	3	b
94	1	231152	1	14.9	5	32	0.116	jgi Dappu1 231152 estExt_fgenesh1_kg.C_420022	Y	1	2	SVDVPVVDDDVCNR	0.8544	0.7365	2	5	1
95	1	231271	1	16	3	13	0.042	jgi Dappu1 231271 estExt_fgenesh1_kg.C_600003	Y	1	2	NQPFQFQIGAGQVIK	0.9993	0.999	2	4	6
95	1	231271	1	16	3	13	0.042	jgi Dappu1 231271 estExt_fgenesh1_kg.C_600003	Y	1	2	LTIPAELGYGDK	0.9951	0.9929	2	4	5
95	1	231271	1	16	3	13	0.042	jgi Dappu1 231271 estExt_fgenesh1_kg.C_600003	Y	1	2	FDSSLDR	0.7872	0.718	2	4	2
96	1	231299	1	29.2	7	76	0.22	jgi Dappu1 231299 estExt_fgenesh1_kg.C_610028	Y	1	2	GAFGKPQGTVAR	0.9996	0.999	2	6	10
96	1	231299	1	29.2	7	76	0.22	jgi Dappu1 231299 estExt_fgenesh1_kg.C_610028	Y	1	2	VNIGQPIM[147]SIR	0.9996	0.999	2	6	27
96	1	231299	1	29.2	7	76	0.22	jgi Dappu1 231299 estExt_fgenesh1_kg.C_610028	Y	1	3	GVYETM[147]KENAQLEPDGANVK	0.9995	0.9987	2	6	8
96	1	231299	1	29.2	7	76	0.22	jgi Dappu1 231299 estExt_fgenesh1_kg.C_610028	Y	1	2	DAFHIR	0.9936	0.9843	2	6	2
96	1	231299	1	29.2	7	76	0.22	jgi Dappu1 231299 estExt_fgenesh1_kg.C_610028	Y	1	2	IFDLGR	0.9929	0.9826	2	6	13
96	1	231299	1	29.2	7	76	0.22	jgi Dappu1 231299 estExt_fgenesh1_kg.C_610028	Y	1	2	AAVIESLRR	0.9816	0.9558	2	6	3	a
96	1	231299	1	29.2	7	76	0.22	jgi Dappu1 231299 estExt_fgenesh1_kg.C_610028	Y	1	3	AAVIESLRR	0.8698	0.7306	2	6	13	a
97	1	231341	1	39	5	21	0.062	jgi Dappu1 231341 estExt_fgenesh1_kg.C_660007	N	0.5	2	ILM[147]VGLDAAGK	0.9995	0.999	2	5	11
97	1	231341	1	39	5	21	0.062	jgi Dappu1 231341 estExt_fgenesh1_kg.C_660007	Y	1	2	NISFTVWDVGGQDK	0.9995	0.999	2	5	1
97	1	231341	1	39	5	21	0.062	jgi Dappu1 231341 estExt_fgenesh1_kg.C_660007	Y	1	2	QDLPNAM[147]NAAEITDK	0.9995	0.999	2	5	3
97	1	231341	1	39	5	21	0.062	jgi Dappu1 231341 estExt_fgenesh1_kg.C_660007	Y	1	2	LGLHSLR	0.9848	0.9685	2	5	2
97	1	231341	1	39	5	21	0.062	jgi Dappu1 231341 estExt_fgenesh1_kg.C_660007	N	0.5	2	TTILYK	0.9789	0.9566	2	5	2
97	1	231341	1	39	5	21	0.062	jgi Dappu1 231341 estExt_fgenesh1_kg.C_660007	Y	1	2	M[147]LAEDELR	0.7115	0.5402	2	5	4
97	1	231341	1	39	5	21	0.062	jgi Dappu1 231341 estExt_fgenesh1_kg.C_660007	Y	1	2	EAVLLIFANK	0.1238	0.1238	2	5	3
98	1	231352	1	30.4	11	49	0.173	jgi Dappu1 231352 estExt_fgenesh1_kg.C_690001	Y	1	2	NFGIGQDIQPK	0.9996	0.999	2	6	9
98	1	231352	1	30.4	11	49	0.173	jgi Dappu1 231352 estExt_fgenesh1_kg.C_690001	Y	1	2	QGVNTVTSLVEQK	0.9996	0.999	2	6	17
98	1	231352	1	30.4	11	49	0.173	jgi Dappu1 231352 estExt_fgenesh1_kg.C_690001	Y	1	2	VPPPINQFR	0.9985	0.9962	2	6	2
98	1	231352	1	30.4	11	49	0.173	jgi Dappu1 231352 estExt_fgenesh1_kg.C_690001	Y	1	2	KVAPAPLAVK	0.9789	0.9496	2	6	3
98	1	231352	1	30.4	11	49	0.173	jgi Dappu1 231352 estExt_fgenesh1_kg.C_690001	Y	1	3	LKVPPPINQFR	0.9742	0.9387	2	6	8
98	1	231352	1	30.4	11	49	0.173	jgi Dappu1 231352 estExt_fgenesh1_kg.C_690001	Y	1	3	HWGGGLLGPK	0.9472	0.8793	2	6	1	a
98	1	231352	1	30.4	11	49	0.173	jgi Dappu1 231352 estExt_fgenesh1_kg.C_690001	Y	1	2	HWGGGLLGPK	0.9228	0.829	2	6	3	a
98	1	231352	1	30.4	11	49	0.173	jgi Dappu1 231352 estExt_fgenesh1_kg.C_690001	Y	1	3	QGVNTVTSLVEQKK	0.7593	0.5613	2	6	1
98	1	231352	1	30.4	11	49	0.173	jgi Dappu1 231352 estExt_fgenesh1_kg.C_690001	Y	1	3	KVVNPLFEK	0.3165	0.3165	2	6	1	b
98	1	231352	1	30.4	11	49	0.173	jgi Dappu1 231352 estExt_fgenesh1_kg.C_690001	Y	1	2	RPFVVR	0.3082	0.3082	2	6	1
98	1	231352	1	30.4	11	49	0.173	jgi Dappu1 231352 estExt_fgenesh1_kg.C_690001	Y	1	2	KVVNPLFEK	0.2092	0.2092	2	6	3	b
98	1	231352	1	30.4	11	49	0.173	jgi Dappu1 231352 estExt_fgenesh1_kg.C_690001	Y	1	2	KM[147]GVPYCIVK	0.1775	0.1775	2	6	1
98	1	231352	1	30.4	11	49	0.173	jgi Dappu1 231352 estExt_fgenesh1_kg.C_690001	Y	1	3	VAPAPLAVKK	0.1766	0.1766	2	6	1
99	1	231482; 321745	1	13.2	4	28	0.113	jgi Dappu1 231482 estExt_fgenesh1_kg.C_850001,jgi Dappu1 321745 NCBI_GNO_4200123	Y	1	2	IVGGSEVVPNSLPFQISLQR	0.9995	0.999	2	5	3	b
99	1	231482; 321745	1	13.2	4	28	0.113	jgi Dappu1 231482 estExt_fgenesh1_kg.C_850001,jgi Dappu1 321745 NCBI_GNO_4200123	Y	1	2	VVAGEHSLSVVSGLEQNR	0.9995	0.999	2	5	4	a
99	1	231482; 321745	1	13.2	4	28	0.113	jgi Dappu1 231482 estExt_fgenesh1_kg.C_850001,jgi Dappu1 321745 NCBI_GNO_4200123	Y	1	3	VVAGEHSLSVVSGLEQNR	0.9992	0.9984	2	5	16	a
99	1	231482; 321745	1	13.2	4	28	0.113	jgi Dappu1 231482 estExt_fgenesh1_kg.C_850001,jgi Dappu1 321745 NCBI_GNO_4200123	Y	1	3	IVGGSEVVPNSLPFQISLQR	0.999	0.998	2	5	5	b
100	1	231518	1	40.3	7	13	0.04	jgi Dappu1 231518 estExt_fgenesh1_kg.C_870020	Y	1	2	GKYTEESAASPATTTPM[147]ETA	0.9995	0.999	2	5	3
100	1	231518	1	40.3	7	13	0.04	jgi Dappu1 231518 estExt_fgenesh1_kg.C_870020	Y	1	2	ANGATVPVGIHPSK	0.9965	0.9926	2	5	1	a
100	1	231518	1	40.3	7	13	0.04	jgi Dappu1 231518 estExt_fgenesh1_kg.C_870020	Y	1	2	FM[147]IYIER	0.963	0.9253	2	5	2
100	1	231518	1	40.3	7	13	0.04	jgi Dappu1 231518 estExt_fgenesh1_kg.C_870020	Y	1	3	ANGATVPVGIHPSK	0.8212	0.6862	2	5	2	a
100	1	231518	1	40.3	7	13	0.04	jgi Dappu1 231518 estExt_fgenesh1_kg.C_870020	Y	1	3	HFSAPSHIR	0.3949	0.3949	2	5	3
100	1	231518	1	40.3	7	13	0.04	jgi Dappu1 231518 estExt_fgenesh1_kg.C_870020	Y	1	3	LM[147]TAPLSKELK	0.3432	0.3432	2	5	1
100	1	231518	1	40.3	7	13	0.04	jgi Dappu1 231518 estExt_fgenesh1_kg.C_870020	Y	1	2	LM[147]TAPLSK	0.3307	0.3307	2	5	1
100	1	231518	1	40.3	7	13	0.04	jgi Dappu1 231518 estExt_fgenesh1_kg.C_870020	Y	1	2	KFM[147]IYIER	0.1432	0.1432	2	5	2
101	1	231560	1	14.7	3	37	0.128	jgi Dappu1 231560 estExt_fgenesh1_kg.C_910002	Y	1	2	TDGCSTESYGVYTR	0.9993	0.999	2	4	3
101	1	231560	1	14.7	3	37	0.128	jgi Dappu1 231560 estExt_fgenesh1_kg.C_910002	Y	1	2	VPTVVGILSK	0.9979	0.9969	2	4	33
101	1	231560	1	14.7	3	37	0.128	jgi Dappu1 231560 estExt_fgenesh1_kg.C_910002	Y	1	2	HFCGGFIYSAR	0.2537	0.2537	2	4	1
101	1	231560	1	14.7	3	37	0.128	jgi Dappu1 231560 estExt_fgenesh1_kg.C_910002	Y	1	2	FNDIALLK	0.0684	0.0684	2	5	10
102	1	231574	1	30.4	7	64	0.207	jgi Dappu1 231574 estExt_fgenesh1_kg.C_940003	Y	1	2	IAAIIDIIDQNR	0.9996	0.999	2	6	16	a
102	1	231574	1	30.4	7	64	0.207	jgi Dappu1 231574 estExt_fgenesh1_kg.C_940003	Y	1	2	FTELHLTGLVTK	0.9994	0.9985	2	6	3	b
102	1	231574	1	30.4	7	64	0.207	jgi Dappu1 231574 estExt_fgenesh1_kg.C_940003	Y	1	2	ALLDGPCTGVPR	0.9993	0.9983	2	6	12
102	1	231574	1	30.4	7	64	0.207	jgi Dappu1 231574 estExt_fgenesh1_kg.C_940003	Y	1	2	TAFFAIR	0.9989	0.9974	2	6	17
102	1	231574	1	30.4	7	64	0.207	jgi Dappu1 231574 estExt_fgenesh1_kg.C_940003	Y	1	3	IAAIIDIIDQNR	0.9799	0.9518	2	6	9	a
102	1	231574	1	30.4	7	64	0.207	jgi Dappu1 231574 estExt_fgenesh1_kg.C_940003	Y	1	2	ASLSDLER	0.9342	0.8521	2	6	5
102	1	231574	1	30.4	7	64	0.207	jgi Dappu1 231574 estExt_fgenesh1_kg.C_940003	Y	1	3	RASLSDLER	0.9084	0.801	2	6	2
102	1	231574	1	30.4	7	64	0.207	jgi Dappu1 231574 estExt_fgenesh1_kg.C_940003	Y	1	3	FTELHLTGLVTK	0.1737	0.1737	2	6	2	b
103	1	231613	1	17.4	4	7	0.025	jgi Dappu1 231613 estExt_fgenesh1_kg.C_990003	Y	1	2	VSILVNNAGVVTGK	0.9968	0.9954	2	4	1
103	1	231613	1	17.4	4	7	0.025	jgi Dappu1 231613 estExt_fgenesh1_kg.C_990003	Y	1	2	TPLFAGIESK	0.9943	0.9917	2	4	3
103	1	231613	1	17.4	4	7	0.025	jgi Dappu1 231613 estExt_fgenesh1_kg.C_990003	Y	1	2	TTVVCPFFVK	0.7451	0.5819	2	5	1
103	1	231613	1	17.4	4	7	0.025	jgi Dappu1 231613 estExt_fgenesh1_kg.C_990003	Y	1	2	LIALGLSK	0.4093	0.4093	2	5	2
103	1	231613	1	17.4	4	7	0.025	jgi Dappu1 231613 estExt_fgenesh1_kg.C_990003	N	1	2	FAAVGFDESLR	0.0971	0.0971	2	5	2
104	1	231628	1	24.1	7	55	0.184	jgi Dappu1 231628 estExt_fgenesh1_kg.C_1000005	Y	1	2	TSGNYATVIGHNTDTK	0.9996	0.999	2	6	2	a
104	1	231628	1	24.1	7	55	0.184	jgi Dappu1 231628 estExt_fgenesh1_kg.C_1000005	Y	1	3	TSGNYATVIGHNTDTK	0.9996	0.999	2	6	23	a
104	1	231628	1	24.1	7	55	0.184	jgi Dappu1 231628 estExt_fgenesh1_kg.C_1000005	Y	1	2	AM[147]VGIVAGGGR	0.9995	0.9988	2	6	5
104	1	231628	1	24.1	7	55	0.184	jgi Dappu1 231628 estExt_fgenesh1_kg.C_1000005	N	1	2	VGLIAAR	0.999	0.9976	2	6	3
104	1	231628	1	24.1	7	55	0.184	jgi Dappu1 231628 estExt_fgenesh1_kg.C_1000005	Y	1	3	TSGNYATVIGHNTDTKK	0.9966	0.9916	2	6	9
104	1	231628	1	24.1	7	55	0.184	jgi Dappu1 231628 estExt_fgenesh1_kg.C_1000005	Y	1	2	FRPEDFAER	0.9836	0.9605	2	6	8
104	1	231628	1	24.1	7	55	0.184	jgi Dappu1 231628 estExt_fgenesh1_kg.C_1000005	Y	1	2	GAPLAVVHFR	0.8306	0.6654	2	6	5
104	1	231628	1	24.1	7	55	0.184	jgi Dappu1 231628 estExt_fgenesh1_kg.C_1000005	Y	1	2	DIIHDPGR	0.1885	0.1885	2	6	2
105	1	231635	1	40.4	12	87	0.295	jgi Dappu1 231635 estExt_fgenesh1_kg.C_1000012	Y	1	2	DVLSVAFSADNR	0.9996	0.999	2	6	4	a
105	1	231635	1	40.4	12	87	0.295	jgi Dappu1 231635 estExt_fgenesh1_kg.C_1000012	Y	1	2	YWLCAATGPSIK	0.9996	0.999	2	6	13
105	1	231635	1	40.4	12	87	0.295	jgi Dappu1 231635 estExt_fgenesh1_kg.C_1000012	Y	1	2	FPDM[147]ILSASR	0.9995	0.9988	2	6	19
105	1	231635	1	40.4	12	87	0.295	jgi Dappu1 231635 estExt_fgenesh1_kg.C_1000012	Y	1	3	TM[147]VDELKNEVISQNTQNSK	0.9993	0.9983	2	6	15
105	1	231635	1	40.4	12	87	0.295	jgi Dappu1 231635 estExt_fgenesh1_kg.C_1000012	Y	1	3	DVLSVAFSADNR	0.9958	0.9898	2	6	2	a
105	1	231635	1	40.4	12	87	0.295	jgi Dappu1 231635 estExt_fgenesh1_kg.C_1000012	Y	1	2	IWDLEGK	0.9945	0.9865	2	6	11
105	1	231635	1	40.4	12	87	0.295	jgi Dappu1 231635 estExt_fgenesh1_kg.C_1000012	Y	1	2	EENNFGVPQK	0.994	0.9853	2	6	7
105	1	231635	1	40.4	12	87	0.295	jgi Dappu1 231635 estExt_fgenesh1_kg.C_1000012	Y	1	3	GHNGWVTQIATNPK	0.9841	0.9616	2	6	2
105	1	231635	1	40.4	12	87	0.295	jgi Dappu1 231635 estExt_fgenesh1_kg.C_1000012	Y	1	2	LWNTLAQCK	0.9797	0.9514	2	6	1
105	1	231635	1	40.4	12	87	0.295	jgi Dappu1 231635 estExt_fgenesh1_kg.C_1000012	Y	1	2	AM[147]LWDLNDDKR	0.8755	0.7405	2	6	9	b
105	1	231635	1	40.4	12	87	0.295	jgi Dappu1 231635 estExt_fgenesh1_kg.C_1000012	Y	1	2	LWDLSAGK	0.8128	0.638	2	6	3
105	1	231635	1	40.4	12	87	0.295	jgi Dappu1 231635 estExt_fgenesh1_kg.C_1000012	Y	1	3	AM[147]LWDLNDDKR	0.4001	0.4001	2	6	1	b
105	1	231635	1	40.4	12	87	0.295	jgi Dappu1 231635 estExt_fgenesh1_kg.C_1000012	Y	1	2	VWNLANCR	0.1159	0.1159	2	6	1
105	1	231635	1	40.4	12	87	0.295	jgi Dappu1 231635 estExt_fgenesh1_kg.C_1000012	Y	1	3	EENNFGVPQKR	0.1044	0.1044	2	6	1
105	1	231635	1	40.4	12	87	0.295	jgi Dappu1 231635 estExt_fgenesh1_kg.C_1000012	Y	1	3	DKTLIVWK	0.0606	0.0606	2	6	1
105	1	231635	1	40.4	12	87	0.295	jgi Dappu1 231635 estExt_fgenesh1_kg.C_1000012	Y	1	2	FPDMILSASR	0.0579	0.0579	2	6	1
106	1	231858	1	13.6	2	2	0.01	jgi Dappu1 231858 estExt_fgenesh1_kg.C_2300001	Y	1	2	ASLDFYTR	0.9981	0.9972	2	4	1
106	1	231858	1	13.6	2	2	0.01	jgi Dappu1 231858 estExt_fgenesh1_kg.C_2300001	Y	1	2	FANLGVEFVK	0.9954	0.9933	2	4	1
106	1	231858	1	13.6	2	2	0.01	jgi Dappu1 231858 estExt_fgenesh1_kg.C_2300001	Y	1	2	WALSRK	0.1362	0.1362	2	4	1
107	1	231875	1	32.4	9	43	0.159	jgi Dappu1 231875 estExt_fgenesh1_kg.C_2620005	Y	1	2	FLDGIYVSEK	0.9996	0.999	2	6	13
107	1	231875	1	32.4	9	43	0.159	jgi Dappu1 231875 estExt_fgenesh1_kg.C_2620005	Y	1	2	GVTVINSPAQK	0.9996	0.999	2	6	12
107	1	231875	1	32.4	9	43	0.159	jgi Dappu1 231875 estExt_fgenesh1_kg.C_2620005	Y	1	2	KFLDGIYVSEK	0.9991	0.9977	2	6	2
107	1	231875	1	32.4	9	43	0.159	jgi Dappu1 231875 estExt_fgenesh1_kg.C_2620005	Y	1	2	QILVSQTVK	0.9985	0.9962	2	6	2
107	1	231875	1	32.4	9	43	0.159	jgi Dappu1 231875 estExt_fgenesh1_kg.C_2620005	Y	1	2	HLALDM[147]QM[147]ISK	0.9983	0.9958	2	6	3	a
107	1	231875	1	32.4	9	43	0.159	jgi Dappu1 231875 estExt_fgenesh1_kg.C_2620005	Y	1	3	HLALDM[147]QM[147]ISK	0.957	0.9003	2	6	2	a
107	1	231875	1	32.4	9	43	0.159	jgi Dappu1 231875 estExt_fgenesh1_kg.C_2620005	Y	1	3	TVCSHVSNM[147]IR	0.9547	0.8953	2	6	6	b
107	1	231875	1	32.4	9	43	0.159	jgi Dappu1 231875 estExt_fgenesh1_kg.C_2620005	Y	1	2	TVCSHVSNM[147]IR	0.8495	0.6961	2	6	1	b
107	1	231875	1	32.4	9	43	0.159	jgi Dappu1 231875 estExt_fgenesh1_kg.C_2620005	Y	1	2	RVTVVGPR	0.2673	0.2673	2	6	2
108	1	231915	1	38	5	10	0.039	jgi Dappu1 231915 estExt_fgenesh1_kg.C_4220001	Y	1	2	FQLVEGDVDNFDK	0.9995	0.999	2	5	2
108	1	231915	1	38	5	10	0.039	jgi Dappu1 231915 estExt_fgenesh1_kg.C_4220001	Y	1	2	M[147]M[147]EAVGVSAEK	0.9995	0.999	2	5	3
108	1	231915	1	38	5	10	0.039	jgi Dappu1 231915 estExt_fgenesh1_kg.C_4220001	Y	1	2	VTGSAEGIPER	0.9738	0.9465	2	5	3
108	1	231915	1	38	5	10	0.039	jgi Dappu1 231915 estExt_fgenesh1_kg.C_4220001	Y	1	3	VYESTGKFQLVEGDVDNFDK	0.8907	0.7951	2	5	1
108	1	231915	1	38	5	10	0.039	jgi Dappu1 231915 estExt_fgenesh1_kg.C_4220001	Y	1	2	VTCGNLVANR	0.7079	0.5358	2	5	1
109	1	232495	1	4.9	4	18	0.053	jgi Dappu1 232495 SNAP_00000553	Y	1	2	VNFDIESQDFDDVK	0.9995	0.999	2	5	2
109	1	232495	1	4.9	4	18	0.053	jgi Dappu1 232495 SNAP_00000553	Y	1	2	VSGTQTTNVQTFER	0.9995	0.999	2	5	3
109	1	232495	1	4.9	4	18	0.053	jgi Dappu1 232495 SNAP_00000553	Y	1	2	FNIAVDNLYLR	0.9991	0.9982	2	5	4
109	1	232495	1	4.9	4	18	0.053	jgi Dappu1 232495 SNAP_00000553	N	1	2	VIESTLR	0.6699	0.4914	2	5	9
110	1	232498	1	8.7	15	71	0.267	jgi Dappu1 232498 SNAP_00000556	Y	1	2	FTDSDVILTSGR	0.9996	0.999	2	6	10
110	1	232498	1	8.7	15	71	0.267	jgi Dappu1 232498 SNAP_00000556	Y	1	2	GYQLLSYGGQIK	0.9996	0.9989	2	6	1
110	1	232498	1	8.7	15	71	0.267	jgi Dappu1 232498 SNAP_00000556	Y	1	2	LDTGLAVTR	0.9996	0.9989	2	6	3
110	1	232498	1	8.7	15	71	0.267	jgi Dappu1 232498 SNAP_00000556	Y	1	2	SPSANDGIQAYR	0.9996	0.999	2	6	3
110	1	232498	1	8.7	15	71	0.267	jgi Dappu1 232498 SNAP_00000556	Y	1	2	TYPADQTILQGR	0.9996	0.999	2	6	12
110	1	232498	1	8.7	15	71	0.267	jgi Dappu1 232498 SNAP_00000556	Y	1	2	VTSYGGQISITQR	0.9996	0.999	2	6	4
110	1	232498	1	8.7	15	71	0.267	jgi Dappu1 232498 SNAP_00000556	Y	1	2	VLSNLQTIEIR	0.9994	0.9985	2	6	2
110	1	232498	1	8.7	15	71	0.267	jgi Dappu1 232498 SNAP_00000556	Y	1	3	SQIIQQVIDTQHGFTLSER	0.9991	0.9978	2	6	7
110	1	232498	1	8.7	15	71	0.267	jgi Dappu1 232498 SNAP_00000556	Y	1	2	RLDTGLAVTR	0.9988	0.997	2	6	11
110	1	232498	1	8.7	15	71	0.267	jgi Dappu1 232498 SNAP_00000556	Y	1	2	SSPNSAPDVDIR	0.9988	0.9971	2	6	3
110	1	232498	1	8.7	15	71	0.267	jgi Dappu1 232498 SNAP_00000556	Y	1	3	TRLEPNQPVEVIIR	0.9988	0.9971	2	6	6
110	1	232498	1	8.7	15	71	0.267	jgi Dappu1 232498 SNAP_00000556	Y	1	2	GSGM[147]TLPPSTR	0.8915	0.7692	2	6	6
110	1	232498	1	8.7	15	71	0.267	jgi Dappu1 232498 SNAP_00000556	Y	1	2	GSLRPDCPDGR	0.8221	0.6522	2	6	1
110	1	232498	1	8.7	15	71	0.267	jgi Dappu1 232498 SNAP_00000556	Y	1	2	VSVYLK	0.413	0.413	2	6	1
110	1	232498	1	8.7	15	71	0.267	jgi Dappu1 232498 SNAP_00000556	Y	1	2	TVFTTDIQGFALTDK	0.2173	0.2173	2	6	1
111	1	232691	1	3.3	5	11	0.04	jgi Dappu1 232691 SNAP_00000749	Y	1	2	EGTQYEFR	0.9983	0.9965	2	5	3
111	1	232691	1	3.3	5	11	0.04	jgi Dappu1 232691 SNAP_00000749	Y	1	2	DGEVFKPTDK	0.9952	0.99	2	5	3
111	1	232691	1	3.3	5	11	0.04	jgi Dappu1 232691 SNAP_00000749	Y	1	2	VEGNPVPTFK	0.9265	0.8571	2	5	3
111	1	232691	1	3.3	5	11	0.04	jgi Dappu1 232691 SNAP_00000749	Y	1	2	EVEEPPKPQLK	0.9251	0.8546	2	5	1
111	1	232691	1	3.3	5	11	0.04	jgi Dappu1 232691 SNAP_00000749	Y	1	3	IVPNESGTLITM[147]K	0.3741	0.3741	2	5	1
111	1	232691	1	3.3	5	11	0.04	jgi Dappu1 232691 SNAP_00000749	Y	1	2	VIGESSEMR	0.1622	0.1622	2	5	1
111	1	232691	1	3.3	5	11	0.04	jgi Dappu1 232691 SNAP_00000749	Y	1	3	FIEFPHK	0.1032	0.1032	2	5	1
112	1	232692	1	12.8	58	199	0.701	jgi Dappu1 232692 SNAP_00000750	Y	1	2	AAEVPASQTNAR	0.9996	0.999	2	7	21
112	1	232692	1	12.8	58	199	0.701	jgi Dappu1 232692 SNAP_00000750	Y	1	2	AGVGDPSDASAPIIAR	0.9996	0.999	2	7	1
112	1	232692	1	12.8	58	199	0.701	jgi Dappu1 232692 SNAP_00000750	Y	1	2	APELVEGTEYEFR	0.9996	0.999	2	7	1
112	1	232692	1	12.8	58	199	0.701	jgi Dappu1 232692 SNAP_00000750	Y	1	2	APGLIEGQAYEFR	0.9996	0.999	2	7	9
112	1	232692	1	12.8	58	199	0.701	jgi Dappu1 232692 SNAP_00000750	Y	1	2	AVNEAGPGEPSDASK	0.9996	0.999	2	7	1
112	1	232692	1	12.8	58	199	0.701	jgi Dappu1 232692 SNAP_00000750	Y	1	2	DNEVQSNEQVR	0.9996	0.9989	2	7	4
112	1	232692	1	12.8	58	199	0.701	jgi Dappu1 232692 SNAP_00000750	Y	1	2	GPLEVTDVHK	0.9996	0.999	2	7	2	b
112	1	232692	1	12.8	58	199	0.701	jgi Dappu1 232692 SNAP_00000750	Y	1	2	SPLDDGGAPITHYIIEK	0.9996	0.999	2	7	3	d
112	1	232692	1	12.8	58	199	0.701	jgi Dappu1 232692 SNAP_00000750	Y	1	2	VGDLIEGVQYEFR	0.9996	0.999	2	7	3
112	1	232692	1	12.8	58	199	0.701	jgi Dappu1 232692 SNAP_00000750	Y	1	2	VPDLTEGEEYEFR	0.9996	0.999	2	7	1
112	1	232692	1	12.8	58	199	0.701	jgi Dappu1 232692 SNAP_00000750	Y	1	2	VSGYVVATSSK	0.9996	0.9989	2	7	1
112	1	232692	1	12.8	58	199	0.701	jgi Dappu1 232692 SNAP_00000750	Y	1	2	ASHAVVTELTLR	0.9995	0.9988	2	7	1	a
112	1	232692	1	12.8	58	199	0.701	jgi Dappu1 232692 SNAP_00000750	Y	1	2	SFLEDLVVR	0.9994	0.9986	2	7	13
112	1	232692	1	12.8	58	199	0.701	jgi Dappu1 232692 SNAP_00000750	Y	1	3	RPETDGGSPITGYVIEK	0.9994	0.9984	2	7	5
112	1	232692	1	12.8	58	199	0.701	jgi Dappu1 232692 SNAP_00000750	Y	1	2	DDGGSDVTHYIVEK	0.9993	0.9981	2	7	1
112	1	232692	1	12.8	58	199	0.701	jgi Dappu1 232692 SNAP_00000750	Y	1	2	VPLLENHDYK	0.9993	0.9983	2	7	3
112	1	232692	1	12.8	58	199	0.701	jgi Dappu1 232692 SNAP_00000750	Y	1	3	AGQGEPSDATGTHIAK	0.9992	0.998	2	7	9
112	1	232692	1	12.8	58	199	0.701	jgi Dappu1 232692 SNAP_00000750	Y	1	3	VTAINDEGDSEPLTTTHAIVAK	0.9992	0.9979	2	7	2
112	1	232692	1	12.8	58	199	0.701	jgi Dappu1 232692 SNAP_00000750	Y	1	2	DPFTVPTAPR	0.9991	0.9976	2	7	13
112	1	232692	1	12.8	58	199	0.701	jgi Dappu1 232692 SNAP_00000750	Y	1	2	SDPLTTAQAIEAK	0.999	0.9975	2	7	3
112	1	232692	1	12.8	58	199	0.701	jgi Dappu1 232692 SNAP_00000750	Y	1	3	IKDPNAASPPEILTPLR	0.9989	0.9971	2	7	3
112	1	232692	1	12.8	58	199	0.701	jgi Dappu1 232692 SNAP_00000750	Y	1	2	SDSGELHLR	0.9988	0.997	2	7	2
112	1	232692	1	12.8	58	199	0.701	jgi Dappu1 232692 SNAP_00000750	Y	1	2	SDPLDTDKPIVAK	0.9986	0.9965	2	7	1
112	1	232692	1	12.8	58	199	0.701	jgi Dappu1 232692 SNAP_00000750	Y	1	3	AVNAAGPGEPSDATLPIVAKPR	0.9985	0.9963	2	7	4
112	1	232692	1	12.8	58	199	0.701	jgi Dappu1 232692 SNAP_00000750	Y	1	2	QILFEIPFSLR	0.9982	0.9955	2	7	5
112	1	232692	1	12.8	58	199	0.701	jgi Dappu1 232692 SNAP_00000750	Y	1	2	FTVPAPPGIPQVIK	0.9981	0.9952	2	7	3
112	1	232692	1	12.8	58	199	0.701	jgi Dappu1 232692 SNAP_00000750	Y	1	2	DYHTDFSIIEASR	0.9979	0.9946	2	7	2
112	1	232692	1	12.8	58	199	0.701	jgi Dappu1 232692 SNAP_00000750	Y	1	2	ENQVVTFR	0.9972	0.993	2	7	2
112	1	232692	1	12.8	58	199	0.701	jgi Dappu1 232692 SNAP_00000750	Y	1	2	NQVLVSDSR	0.9972	0.993	2	7	2
112	1	232692	1	12.8	58	199	0.701	jgi Dappu1 232692 SNAP_00000750	Y	1	2	GPLEVLNVHK	0.9967	0.9917	2	7	2	c
112	1	232692	1	12.8	58	199	0.701	jgi Dappu1 232692 SNAP_00000750	Y	1	2	FPFTIPEPPGQPR	0.9954	0.9885	2	7	6
112	1	232692	1	12.8	58	199	0.701	jgi Dappu1 232692 SNAP_00000750	Y	1	2	IQGYQIER	0.9936	0.9839	2	7	3
112	1	232692	1	12.8	58	199	0.701	jgi Dappu1 232692 SNAP_00000750	Y	1	3	AGESEPSDVSQSVVTKPR	0.9886	0.9715	2	7	4
112	1	232692	1	12.8	58	199	0.701	jgi Dappu1 232692 SNAP_00000750	Y	1	2	SDGGSPITSYIVEK	0.985	0.9626	2	7	1
112	1	232692	1	12.8	58	199	0.701	jgi Dappu1 232692 SNAP_00000750	Y	1	3	ARVPDLTEGEEYEFR	0.985	0.9626	2	7	4
112	1	232692	1	12.8	58	199	0.701	jgi Dappu1 232692 SNAP_00000750	Y	1	2	DGHEIVETVR	0.9799	0.9504	2	7	3
112	1	232692	1	12.8	58	199	0.701	jgi Dappu1 232692 SNAP_00000750	Y	1	2	FLAPQLDK	0.9761	0.9414	2	7	7
112	1	232692	1	12.8	58	199	0.701	jgi Dappu1 232692 SNAP_00000750	Y	1	3	ASHAVVTELTLR	0.9761	0.9415	2	7	2	a
112	1	232692	1	12.8	58	199	0.701	jgi Dappu1 232692 SNAP_00000750	Y	1	3	GPLEVTDVHK	0.9752	0.9393	2	7	4	b
112	1	232692	1	12.8	58	199	0.701	jgi Dappu1 232692 SNAP_00000750	Y	1	3	TKFDVDGLTPGHK	0.9745	0.9376	2	7	2
112	1	232692	1	12.8	58	199	0.701	jgi Dappu1 232692 SNAP_00000750	Y	1	2	EGQQYQFR	0.9621	0.9089	2	7	3
112	1	232692	1	12.8	58	199	0.701	jgi Dappu1 232692 SNAP_00000750	Y	1	3	AENAYGLSEPLTGKPVAAK	0.9546	0.8921	2	7	2
112	1	232692	1	12.8	58	199	0.701	jgi Dappu1 232692 SNAP_00000750	Y	1	2	LSIGDSIR	0.9359	0.8517	2	7	1
112	1	232692	1	12.8	58	199	0.701	jgi Dappu1 232692 SNAP_00000750	Y	1	3	ELTGGEKPQFVRPLVSK	0.9198	0.8185	2	7	1
112	1	232692	1	12.8	58	199	0.701	jgi Dappu1 232692 SNAP_00000750	Y	1	2	EVGGAFWVR	0.8847	0.7511	2	7	1
112	1	232692	1	12.8	58	199	0.701	jgi Dappu1 232692 SNAP_00000750	Y	1	3	AGFGEPSEPTDTHVVK	0.8634	0.7132	2	7	5
112	1	232692	1	12.8	58	199	0.701	jgi Dappu1 232692 SNAP_00000750	Y	1	3	GPLEVLNVHK	0.8577	0.7033	2	7	1	c
112	1	232692	1	12.8	58	199	0.701	jgi Dappu1 232692 SNAP_00000750	Y	1	3	VTDVEPGHEYEFR	0.8577	0.7033	2	7	3
112	1	232692	1	12.8	58	199	0.701	jgi Dappu1 232692 SNAP_00000750	Y	1	3	AVNKEGESEELETDQTIVAK	0.853	0.6954	2	7	1
112	1	232692	1	12.8	58	199	0.701	jgi Dappu1 232692 SNAP_00000750	Y	1	2	SDAGQYTLR	0.7794	0.5815	2	7	6
112	1	232692	1	12.8	58	199	0.701	jgi Dappu1 232692 SNAP_00000750	Y	1	3	SPLDDGGAPITHYIIEK	0.774	0.574	2	7	4	d
112	1	232692	1	12.8	58	199	0.701	jgi Dappu1 232692 SNAP_00000750	Y	1	2	DDGGLPITGYILEK	0.7545	0.5473	2	7	1
112	1	232692	1	12.8	58	199	0.701	jgi Dappu1 232692 SNAP_00000750	Y	1	3	IAYNLPYQAAPKPTVR	0.7046	0.4841	2	7	2
112	1	232692	1	12.8	58	199	0.701	jgi Dappu1 232692 SNAP_00000750	Y	1	2	ITAVDYNTK	0.6812	0.4566	2	7	1
112	1	232692	1	12.8	58	199	0.701	jgi Dappu1 232692 SNAP_00000750	Y	1	3	DNM[147]TVDVDSHR	0.4045	0.4045	2	7	1
112	1	232692	1	12.8	58	199	0.701	jgi Dappu1 232692 SNAP_00000750	Y	1	3	NPYQVPDAPAKPQIK	0.3851	0.3851	2	7	4
112	1	232692	1	12.8	58	199	0.701	jgi Dappu1 232692 SNAP_00000750	Y	1	2	ITSDLSIR	0.3782	0.3782	2	7	2
112	1	232692	1	12.8	58	199	0.701	jgi Dappu1 232692 SNAP_00000750	Y	1	2	YTHATVPR	0.2894	0.2894	2	7	1
112	1	232692	1	12.8	58	199	0.701	jgi Dappu1 232692 SNAP_00000750	Y	1	2	ALLGDIK	0.1764	0.1764	2	7	2
112	1	232692	1	12.8	58	199	0.701	jgi Dappu1 232692 SNAP_00000750	Y	1	2	AGEDFSIM[147]VPYR	0.1704	0.1704	2	7	1
112	1	232692	1	12.8	58	199	0.701	jgi Dappu1 232692 SNAP_00000750	Y	1	3	SKEPEM[147]DVGGLQEGK	0.1257	0.1257	2	7	1
112	1	232692	1	12.8	58	199	0.701	jgi Dappu1 232692 SNAP_00000750	Y	1	3	AGEVPGDKLEGK	0.1247	0.1247	2	7	2
112	1	232692	1	12.8	58	199	0.701	jgi Dappu1 232692 SNAP_00000750	Y	1	2	WVPVGRSK	0.1183	0.1183	2	7	3
112	1	232692	1	12.8	58	199	0.701	jgi Dappu1 232692 SNAP_00000750	Y	1	2	INVPPR	0.1082	0.1082	2	7	1
112	1	232692	1	12.8	58	199	0.701	jgi Dappu1 232692 SNAP_00000750	Y	1	2	ITGYLIEK	0.0901	0.0901	2	7	1
112	1	232692	1	12.8	58	199	0.701	jgi Dappu1 232692 SNAP_00000750	Y	1	2	SDGGMPIEK	0.0822	0.0822	2	7	1
112	1	232692	1	12.8	58	199	0.701	jgi Dappu1 232692 SNAP_00000750	Y	1	3	ITHYVVER	0.0743	0.0743	2	7	1
112	1	232692	1	12.8	58	199	0.701	jgi Dappu1 232692 SNAP_00000750	Y	1	2	VMAENVQGR	0.0656	0.0656	2	7	1
112	1	232692	1	12.8	58	199	0.701	jgi Dappu1 232692 SNAP_00000750	Y	1	3	VSDSGSDSATLTWERPR	0.0601	0.0601	2	7	1
113	1	234212	1	50.9	28	142	0.43	jgi Dappu1 234212 SNAP_00002270	Y	1	2	DTFQSAITDNK	0.9996	0.999	2	7	12
113	1	234212	1	50.9	28	142	0.43	jgi Dappu1 234212 SNAP_00002270	Y	1	2	EFASASDVAVLGLFK	0.9996	0.999	2	7	3
113	1	234212	1	50.9	28	142	0.43	jgi Dappu1 234212 SNAP_00002270	Y	1	2	FAISADADVLK	0.9996	0.999	2	7	21
113	1	234212	1	50.9	28	142	0.43	jgi Dappu1 234212 SNAP_00002270	Y	1	2	M[147]DSTANELEHTK	0.9996	0.999	2	7	3	d
113	1	234212	1	50.9	28	142	0.43	jgi Dappu1 234212 SNAP_00002270	Y	1	2	QYLAAAQEVDDFR	0.9996	0.999	2	7	12
113	1	234212	1	50.9	28	142	0.43	jgi Dappu1 234212 SNAP_00002270	Y	1	2	VAFDGEFTSEAIVK	0.9996	0.9989	2	7	2
113	1	234212	1	50.9	28	142	0.43	jgi Dappu1 234212 SNAP_00002270	Y	1	2	VDATEQAELAEENK	0.9996	0.999	2	7	2
113	1	234212	1	50.9	28	142	0.43	jgi Dappu1 234212 SNAP_00002270	Y	1	2	VLFVTVDTDEDDHQR	0.9996	0.999	2	7	1	a
113	1	234212	1	50.9	28	142	0.43	jgi Dappu1 234212 SNAP_00002270	Y	1	3	AIATVDEAKEFASASDVAVLGLFK	0.9994	0.9986	2	7	3
113	1	234212	1	50.9	28	142	0.43	jgi Dappu1 234212 SNAP_00002270	Y	1	2	TADEIVNWLLK	0.9992	0.9979	2	7	3
113	1	234212	1	50.9	28	142	0.43	jgi Dappu1 234212 SNAP_00002270	Y	1	3	VLFVTVDTDEDDHQR	0.9987	0.9967	2	7	7	a
113	1	234212	1	50.9	28	142	0.43	jgi Dappu1 234212 SNAP_00002270	Y	1	2	DFVQDFIDGK	0.9977	0.9941	2	7	1
113	1	234212	1	50.9	28	142	0.43	jgi Dappu1 234212 SNAP_00002270	Y	1	2	ILEFFGM[147]K	0.9977	0.9942	2	7	11
113	1	234212	1	50.9	28	142	0.43	jgi Dappu1 234212 SNAP_00002270	Y	1	2	TESLPLVIEFNHESAQK	0.9976	0.9939	2	7	1	c
113	1	234212	1	50.9	28	142	0.43	jgi Dappu1 234212 SNAP_00002270	Y	1	2	NHLLIFVGK	0.9974	0.9933	2	7	3	b
113	1	234212	1	50.9	28	142	0.43	jgi Dappu1 234212 SNAP_00002270	Y	1	2	DINSDIQLGK	0.9967	0.9917	2	7	2
113	1	234212	1	50.9	28	142	0.43	jgi Dappu1 234212 SNAP_00002270	Y	1	2	NFDSVAFNK	0.9907	0.9766	2	7	3
113	1	234212	1	50.9	28	142	0.43	jgi Dappu1 234212 SNAP_00002270	Y	1	3	VDATEQAELAEENKIR	0.9848	0.9621	2	7	4
113	1	234212	1	50.9	28	142	0.43	jgi Dappu1 234212 SNAP_00002270	Y	1	2	LIHLEEEM[147]TK	0.9686	0.924	2	7	14	f
113	1	234212	1	50.9	28	142	0.43	jgi Dappu1 234212 SNAP_00002270	Y	1	2	IQSFPTIK	0.9559	0.8951	2	7	8
113	1	234212	1	50.9	28	142	0.43	jgi Dappu1 234212 SNAP_00002270	Y	1	3	NHLLIFVGK	0.921	0.8211	2	7	6	b
113	1	234212	1	50.9	28	142	0.43	jgi Dappu1 234212 SNAP_00002270	Y	1	3	LRDINSDIQLGK	0.9124	0.8039	2	7	1	e
113	1	234212	1	50.9	28	142	0.43	jgi Dappu1 234212 SNAP_00002270	Y	1	3	TESLPLVIEFNHESAQK	0.8077	0.623	2	7	6	c
113	1	234212	1	50.9	28	142	0.43	jgi Dappu1 234212 SNAP_00002270	Y	1	3	M[147]DSTANELEHTK	0.6795	0.4547	2	7	1	d
113	1	234212	1	50.9	28	142	0.43	jgi Dappu1 234212 SNAP_00002270	Y	1	2	ALEPEYIK	0.3488	0.3488	2	7	8
113	1	234212	1	50.9	28	142	0.43	jgi Dappu1 234212 SNAP_00002270	Y	1	2	QLVPIYDELGEK	0.3427	0.3427	2	7	1
113	1	234212	1	50.9	28	142	0.43	jgi Dappu1 234212 SNAP_00002270	Y	1	2	LRDINSDIQLGK	0.2684	0.2684	2	7	1	e
113	1	234212	1	50.9	28	142	0.43	jgi Dappu1 234212 SNAP_00002270	Y	1	2	DQGVLVLEK	0.2295	0.2295	2	7	2
113	1	234212	1	50.9	28	142	0.43	jgi Dappu1 234212 SNAP_00002270	Y	1	3	LIHLEEEM[147]TK	0.1974	0.1974	2	7	3	f
113	1	234212	1	50.9	28	142	0.43	jgi Dappu1 234212 SNAP_00002270	Y	1	2	DHESIIIAK	0.1962	0.1962	2	7	1
113	1	234212	1	50.9	28	142	0.43	jgi Dappu1 234212 SNAP_00002270	Y	1	3	YKPSSEELTLDAM[147]K	0.1212	0.1212	2	7	3
113	1	234212	1	50.9	28	142	0.43	jgi Dappu1 234212 SNAP_00002270	Y	1	3	YKDHESIIIAK	0.1119	0.1119	2	7	1
114	1	234231	1	4.1	4	8	0.031	jgi Dappu1 234231 SNAP_00002289	Y	1	2	VALLANVEDLLSK	0.9995	0.999	2	5	2
114	1	234231	1	4.1	4	8	0.031	jgi Dappu1 234231 SNAP_00002289	Y	1	2	LTFADIVIDPK	0.9993	0.9986	2	5	2
114	1	234231	1	4.1	4	8	0.031	jgi Dappu1 234231 SNAP_00002289	Y	1	2	AELLELVTK	0.9986	0.997	2	5	2
114	1	234231	1	4.1	4	8	0.031	jgi Dappu1 234231 SNAP_00002289	Y	1	3	ALHEIQM[147]ISDER	0.7752	0.6216	2	5	2
114	1	234231	1	4.1	4	8	0.031	jgi Dappu1 234231 SNAP_00002289	Y	1	2	TIMGSK	0.0837	0.0837	2	5	3
115	1	234595	1	16.6	5	33	0.12	jgi Dappu1 234595 SNAP_00002653	Y	1	2	LGEWIFDNNLSK	0.9995	0.999	2	5	15
115	1	234595	1	16.6	5	33	0.12	jgi Dappu1 234595 SNAP_00002653	Y	1	2	NVAGLANTLQGVLR	0.9995	0.999	2	5	13	a
115	1	234595	1	16.6	5	33	0.12	jgi Dappu1 234595 SNAP_00002653	Y	1	3	NVAGLANTLQGVLR	0.9964	0.9925	2	5	1	a
115	1	234595	1	16.6	5	33	0.12	jgi Dappu1 234595 SNAP_00002653	Y	1	3	GHNDLDILPSSLEPLNGK	0.7523	0.5912	2	5	1
115	1	234595	1	16.6	5	33	0.12	jgi Dappu1 234595 SNAP_00002653	Y	1	2	LLGYLR	0.6987	0.5248	2	5	3
116	1	235148	1	2.3	3	7	0.024	jgi Dappu1 235148 SNAP_00003206	Y	1	2	FVDNAVAFVEK	0.999	0.9986	2	4	3
116	1	235148	1	2.3	3	7	0.024	jgi Dappu1 235148 SNAP_00003206	Y	1	2	ELSEAFKPR	0.9344	0.9074	2	4	2
116	1	235148	1	2.3	3	7	0.024	jgi Dappu1 235148 SNAP_00003206	Y	1	3	SKGPGEAGEFTR	0.2578	0.2578	2	4	2
117	1	236043	1	26.5	4	43	0.176	jgi Dappu1 236043 SNAP_00004101	Y	1	2	ASGNLLDESK	0.9995	0.999	2	5	15
117	1	236043	1	26.5	4	43	0.176	jgi Dappu1 236043 SNAP_00004101	Y	1	2	KASGNLLDESK	0.9995	0.9989	2	5	3
117	1	236043	1	26.5	4	43	0.176	jgi Dappu1 236043 SNAP_00004101	Y	1	2	LDVSLFR	0.9974	0.9946	2	5	24	a
117	1	236043	1	26.5	4	43	0.176	jgi Dappu1 236043 SNAP_00004101	Y	1	2	ASAGILEK	0.9947	0.9889	2	5	1
117	1	236043	1	26.5	4	43	0.176	jgi Dappu1 236043 SNAP_00004101	Y	1	1	LDVSLFR	0.148	0.148	2	5	3	a
118	1	237924	1	9.5	4	40	0.182	jgi Dappu1 237924 SNAP_00005982	Y	1	2	TTASTTSATPPR	0.9995	0.999	2	5	21
118	1	237924	1	9.5	4	40	0.182	jgi Dappu1 237924 SNAP_00005982	Y	1	2	TTTTTTTTTVASR	0.9995	0.999	2	5	16
118	1	237924	1	9.5	4	40	0.182	jgi Dappu1 237924 SNAP_00005982	Y	1	2	TASPAKPATSTSSAR	0.943	0.8873	2	5	1
118	1	237924	1	9.5	4	40	0.182	jgi Dappu1 237924 SNAP_00005982	Y	1	3	KTTTTTTTTTVASR	0.7015	0.5282	2	5	2
118	1	237924	1	9.5	4	40	0.182	jgi Dappu1 237924 SNAP_00005982	Y	1	2	KPVAAAKK	0.1647	0.1647	2	5	1
118	1	237924	1	9.5	4	40	0.182	jgi Dappu1 237924 SNAP_00005982	Y	1	2	ATPAVNGVAK	0.058	0.058	2	5	1
118	1	237924	1	9.5	4	40	0.182	jgi Dappu1 237924 SNAP_00005982	Y	1	2	KPVAAAK	0.054	0.054	2	5	2
119	1	238364; 314456	1	11.1	4	8	0.037	jgi Dappu1 238364 SNAP_00006422,jgi Dappu1 314456 NCBI_GNO_1100164	Y	1	2	VIPTGVGASNPLGIQYYK	0.9995	0.999	2	5	3
119	1	238364; 314456	1	11.1	4	8	0.037	jgi Dappu1 238364 SNAP_00006422,jgi Dappu1 314456 NCBI_GNO_1100164	Y	1	3	QSGTQDYIATHNQLR	0.999	0.9978	2	5	3
119	1	238364; 314456	1	11.1	4	8	0.037	jgi Dappu1 238364 SNAP_00006422,jgi Dappu1 314456 NCBI_GNO_1100164	Y	1	2	LPVFTEAEKTELK	0.9334	0.8696	2	5	1	a
119	1	238364; 314456	1	11.1	4	8	0.037	jgi Dappu1 238364 SNAP_00006422,jgi Dappu1 314456 NCBI_GNO_1100164	Y	1	2	STAAGLPQSR	0.879	0.7758	2	5	1
119	1	238364; 314456	1	11.1	4	8	0.037	jgi Dappu1 238364 SNAP_00006422,jgi Dappu1 314456 NCBI_GNO_1100164	Y	1	3	LPVFTEAEKTELK	0.0678	0.0678	2	5	1	a
120	1	243700; 52566	1	69.4	4	69	0.254	jgi Dappu1 243700 SNAP_00011758,jgi Dappu1 52566 e_gw1.30.266.1	Y	1	2	ESTLHLVLR	0.9995	0.999	2	5	10
120	1	243700; 52566	1	69.4	4	69	0.254	jgi Dappu1 243700 SNAP_00011758,jgi Dappu1 52566 e_gw1.30.266.1	N	1	2	TITLEVEPSDTIENVK	0.9995	0.999	2	5	35
120	1	243700; 52566	1	69.4	4	69	0.254	jgi Dappu1 243700 SNAP_00011758,jgi Dappu1 52566 e_gw1.30.266.1	Y	1	2	TLSDYNIQK	0.9979	0.9957	2	5	22
120	1	243700; 52566	1	69.4	4	69	0.254	jgi Dappu1 243700 SNAP_00011758,jgi Dappu1 52566 e_gw1.30.266.1	N	1	2	IQDKEGIPPDQQR	0.4037	0.4037	2	5	2	a
120	1	243700; 52566	1	69.4	4	69	0.254	jgi Dappu1 243700 SNAP_00011758,jgi Dappu1 52566 e_gw1.30.266.1	N	0.99	2	EGIPPDQQR	0.1626	0.1626	2	5	1
120	1	243700; 52566	1	69.4	4	69	0.254	jgi Dappu1 243700 SNAP_00011758,jgi Dappu1 52566 e_gw1.30.266.1	N	1	3	IQDKEGIPPDQQR	0.0658	0.0658	2	5	1	a
120	1	243700; 52566	1	69.4	4	69	0.254	jgi Dappu1 243700 SNAP_00011758,jgi Dappu1 52566 e_gw1.30.266.1	N	1	2	LIFAGK	0.0598	0.0598	2	5	2
121	1	246911	1	17.3	3	8	0.034	jgi Dappu1 246911 SNAP_00014969	Y	1	2	SGVAPVAPVAPVVTLPVPVR	0.9993	0.999	2	4	6	a
121	1	246911	1	17.3	3	8	0.034	jgi Dappu1 246911 SNAP_00014969	Y	1	3	SGVAPVAPVAPVVTLPVPVR	0.9988	0.9982	2	4	1	a
121	1	246911	1	17.3	3	8	0.034	jgi Dappu1 246911 SNAP_00014969	Y	1	3	VLSNNLPVGPVDNSVAPLPVQDTPEVAAAK	0.9126	0.8778	2	4	1
122	1	247323	1	13.2	6	16	0.073	jgi Dappu1 247323 SNAP_00015381	Y	1	2	AVSSTEAAAPVK	0.9995	0.999	2	5	6
122	1	247323	1	13.2	6	16	0.073	jgi Dappu1 247323 SNAP_00015381	Y	1	2	EDVVIQSSAAPEGTK	0.9995	0.999	2	5	1
122	1	247323	1	13.2	6	16	0.073	jgi Dappu1 247323 SNAP_00015381	Y	1	2	TPVVAAVVEAPITK	0.9995	0.999	2	5	2
122	1	247323	1	13.2	6	16	0.073	jgi Dappu1 247323 SNAP_00015381	Y	1	2	KPIGDETVSVAK	0.9991	0.9981	2	5	3
122	1	247323	1	13.2	6	16	0.073	jgi Dappu1 247323 SNAP_00015381	Y	1	3	AAAGHVEEKPVVAASR	0.996	0.9916	2	5	2
122	1	247323	1	13.2	6	16	0.073	jgi Dappu1 247323 SNAP_00015381	Y	1	2	ETNIQESTIK	0.9229	0.8507	2	5	2
123	1	249955	1	8.2	3	6	0.024	jgi Dappu1 249955 SNAP_00018013	N	1	2	QAVAYTLAQDYGFTR	0.9993	0.999	2	4	3
123	1	249955	1	8.2	3	6	0.024	jgi Dappu1 249955 SNAP_00018013	Y	1	3	SGSEAEFIDM[147]VHR	0.993	0.9898	2	4	1
123	1	249955	1	8.2	3	6	0.024	jgi Dappu1 249955 SNAP_00018013	Y	1	3	IYVDAVVNHM[147]TGTGR	0.7409	0.5766	2	5	2
123	1	249955	1	8.2	3	6	0.024	jgi Dappu1 249955 SNAP_00018013	N	0.5	2	YQPVSYK	0.1905	0.1905	2	5	1
124	1	250255	1	17.9	3	10	0.039	jgi Dappu1 250255 SNAP_00018313	Y	1	3	M[147]PQSCDDLQQIGHTK	0.9981	0.9973	2	4	3
124	1	250255	1	17.9	3	10	0.039	jgi Dappu1 250255 SNAP_00018313	Y	1	3	LDETHTSQVESVK	0.995	0.9928	2	4	6
124	1	250255	1	17.9	3	10	0.039	jgi Dappu1 250255 SNAP_00018313	N	1	3	ADLVQTHTEVENVKK	0.8222	0.7608	2	4	1
125	1	250256	1	22.5	4	7	0.029	jgi Dappu1 250256 SNAP_00018314	Y	1	2	TSPVFFYAQK	0.9989	0.9984	2	4	4
125	1	250256	1	22.5	4	7	0.029	jgi Dappu1 250256 SNAP_00018314	Y	1	2	FTTLNSVIPFDLLR	0.9983	0.9975	2	4	1
125	1	250256	1	22.5	4	7	0.029	jgi Dappu1 250256 SNAP_00018314	N	1	2	IGYVDVK	0.7797	0.6277	2	5	1
125	1	250256	1	22.5	4	7	0.029	jgi Dappu1 250256 SNAP_00018314	Y	1	2	M[147]IGYVDVK	0.3455	0.3455	2	5	1
126	1	251885	1	17.2	6	111	0.45	jgi Dappu1 251885 SNAP_00019943	Y	1	2	ASTITDAELLTVSK	0.9995	0.999	2	5	31
126	1	251885	1	17.2	6	111	0.45	jgi Dappu1 251885 SNAP_00019943	N	1	2	GEASADVAVFK	0.9995	0.999	2	5	41	a
126	1	251885	1	17.2	6	111	0.45	jgi Dappu1 251885 SNAP_00019943	N	1	2	QFLSTIWFGR	0.9995	0.999	2	5	4
126	1	251885	1	17.2	6	111	0.45	jgi Dappu1 251885 SNAP_00019943	N	1	2	TTVVSM[147]PVDLYGSTK	0.9995	0.999	2	5	33
126	1	251885	1	17.2	6	111	0.45	jgi Dappu1 251885 SNAP_00019943	N	1	1	GEASADVAVFK	0.3163	0.3163	2	5	1	a
126	1	251885	1	17.2	6	111	0.45	jgi Dappu1 251885 SNAP_00019943	Y	1	2	MPLSSPSAACHR	0.2078	0.2078	2	5	1
127	1	252500; 324827	1	31.5	8	54	0.153	jgi Dappu1 252500 SNAP_00020558,jgi Dappu1 324827 NCBI_GNO_6500028	Y	1	2	AAAAAAAAPVPSSPVASAPK	0.9996	0.999	2	6	2
127	1	252500; 324827	1	31.5	8	54	0.153	jgi Dappu1 252500 SNAP_00020558,jgi Dappu1 324827 NCBI_GNO_6500028	Y	1	2	KATAAAAVAAPAAK	0.9996	0.999	2	6	4	b
127	1	252500; 324827	1	31.5	8	54	0.153	jgi Dappu1 252500 SNAP_00020558,jgi Dappu1 324827 NCBI_GNO_6500028	Y	1	2	YITSNYNLGVDQK	0.9996	0.999	2	6	2
127	1	252500; 324827	1	31.5	8	54	0.153	jgi Dappu1 252500 SNAP_00020558,jgi Dappu1 324827 NCBI_GNO_6500028	Y	1	3	VAAAPAAVAAAPASPPKPAVAAASPK	0.9996	0.9989	2	6	3
127	1	252500; 324827	1	31.5	8	54	0.153	jgi Dappu1 252500 SNAP_00020558,jgi Dappu1 324827 NCBI_GNO_6500028	Y	1	2	KAPASPVAAPK	0.9995	0.9987	2	6	12	a
127	1	252500; 324827	1	31.5	8	54	0.153	jgi Dappu1 252500 SNAP_00020558,jgi Dappu1 324827 NCBI_GNO_6500028	Y	1	3	ESASGSHPPYLEM[147]IVAAVESLK	0.9932	0.9833	2	6	2
127	1	252500; 324827	1	31.5	8	54	0.153	jgi Dappu1 252500 SNAP_00020558,jgi Dappu1 324827 NCBI_GNO_6500028	Y	1	3	KAPASPVAAPK	0.9895	0.9744	2	6	11	a
127	1	252500; 324827	1	31.5	8	54	0.153	jgi Dappu1 252500 SNAP_00020558,jgi Dappu1 324827 NCBI_GNO_6500028	Y	1	3	KATAAAAVAAPAAK	0.8556	0.7063	2	6	18	b
127	1	252500; 324827	1	31.5	8	54	0.153	jgi Dappu1 252500 SNAP_00020558,jgi Dappu1 324827 NCBI_GNO_6500028	N	1	2	MANVHLK	0.1235	0.1235	2	6	1
127	1	252500; 324827	1	31.5	8	54	0.153	jgi Dappu1 252500 SNAP_00020558,jgi Dappu1 324827 NCBI_GNO_6500028	Y	1	2	ATAAAAVAAPAAK	0.1133	0.1133	2	6	3
127	1	252500; 324827	1	31.5	8	54	0.153	jgi Dappu1 252500 SNAP_00020558,jgi Dappu1 324827 NCBI_GNO_6500028	Y	1	2	AAAAAGPKR	0.051	0.051	2	6	1
128	1	259942	1	5.2	7	23	0.072	jgi Dappu1 259942 SNAP_00028000	Y	1	3	LPSHFQETDEFTDAQER	0.9995	0.9988	2	6	3
128	1	259942	1	5.2	7	23	0.072	jgi Dappu1 259942 SNAP_00028000	Y	1	2	RPTTPAVDSAK	0.9994	0.9985	2	6	3
128	1	259942	1	5.2	7	23	0.072	jgi Dappu1 259942 SNAP_00028000	Y	1	2	VVESDSFR	0.995	0.9878	2	6	2
128	1	259942	1	5.2	7	23	0.072	jgi Dappu1 259942 SNAP_00028000	Y	1	2	VRPSTSSSTLENR	0.9783	0.9482	2	6	3	a
128	1	259942	1	5.2	7	23	0.072	jgi Dappu1 259942 SNAP_00028000	Y	1	3	VRPSTSSSTLENR	0.9587	0.9041	2	6	3	a
128	1	259942	1	5.2	7	23	0.072	jgi Dappu1 259942 SNAP_00028000	Y	1	2	AGLAEIR	0.9405	0.865	2	6	2
128	1	259942	1	5.2	7	23	0.072	jgi Dappu1 259942 SNAP_00028000	Y	1	2	LTVISGPAR	0.78	0.5899	2	6	7
129	1	26258	1	10.5	4	20	0.071	jgi Dappu1 26258 gw1.29.208.1	Y	1	2	TADGVLQGISDVLM[147]K	0.9995	0.999	2	5	12	b
129	1	26258	1	10.5	4	20	0.071	jgi Dappu1 26258 gw1.29.208.1	Y	1	2	FLITLGDHDR	0.9994	0.9988	2	5	2	a
129	1	26258	1	10.5	4	20	0.071	jgi Dappu1 26258 gw1.29.208.1	Y	1	3	FLITLGDHDR	0.908	0.8246	2	5	5	a
129	1	26258	1	10.5	4	20	0.071	jgi Dappu1 26258 gw1.29.208.1	Y	1	3	TADGVLQGISDVLM[147]K	0.8421	0.7175	2	5	1	b
130	1	26459	1	30.7	9	99	0.382	jgi Dappu1 26459 gw1.6.537.1	Y	1	2	EQLNNLM[147]TTLR	0.9996	0.9989	2	6	10
130	1	26459	1	30.7	9	99	0.382	jgi Dappu1 26459 gw1.6.537.1	Y	1	2	GGGFSTVSSAYR	0.9996	0.999	2	6	37
130	1	26459	1	30.7	9	99	0.382	jgi Dappu1 26459 gw1.6.537.1	Y	1	2	LVQEIFADHPGQSGGK	0.9996	0.999	2	6	10	a
130	1	26459	1	30.7	9	99	0.382	jgi Dappu1 26459 gw1.6.537.1	Y	1	2	NKDPLNDTVVDQFK	0.9996	0.9989	2	6	10	b
130	1	26459	1	30.7	9	99	0.382	jgi Dappu1 26459 gw1.6.537.1	Y	1	2	GKGGGFSTVSSAYR	0.9993	0.9983	2	6	5	c
130	1	26459	1	30.7	9	99	0.382	jgi Dappu1 26459 gw1.6.537.1	Y	1	3	LVQEIFADHPGQSGGK	0.999	0.9976	2	6	14	a
130	1	26459	1	30.7	9	99	0.382	jgi Dappu1 26459 gw1.6.537.1	Y	1	2	STAPHFIR	0.9955	0.9889	2	6	2
130	1	26459	1	30.7	9	99	0.382	jgi Dappu1 26459 gw1.6.537.1	Y	1	3	NKDPLNDTVVDQFK	0.9947	0.9871	2	6	7	b
130	1	26459	1	30.7	9	99	0.382	jgi Dappu1 26459 gw1.6.537.1	Y	1	3	LVQEIFADHPGQSGGKEEAK	0.9907	0.9773	2	6	4
130	1	26459	1	30.7	9	99	0.382	jgi Dappu1 26459 gw1.6.537.1	Y	1	3	GKGGGFSTVSSAYR	0.1083	0.1083	2	6	1	c
131	1	299795	1	20.7	6	22	0.057	jgi Dappu1 299795 PASA_GEN_0100018	Y	1	3	VSHVSTGGGASLELLEGK	0.9992	0.9984	2	5	4
131	1	299795	1	20.7	6	22	0.057	jgi Dappu1 299795 PASA_GEN_0100018	Y	1	3	LGDVYINDAFGTAHR	0.9991	0.9981	2	5	2
131	1	299795	1	20.7	6	22	0.057	jgi Dappu1 299795 PASA_GEN_0100018	Y	1	3	ALDNPERPFLAILGGAK	0.9989	0.9976	2	5	3
131	1	299795	1	20.7	6	22	0.057	jgi Dappu1 299795 PASA_GEN_0100018	Y	1	3	FHVEEEGKGVDAAGNK	0.7564	0.5966	2	5	5
131	1	299795	1	20.7	6	22	0.057	jgi Dappu1 299795 PASA_GEN_0100018	Y	1	3	YSM[147]RPIAPVLK	0.73	0.5628	2	5	6
131	1	299795	1	20.7	6	22	0.057	jgi Dappu1 299795 PASA_GEN_0100018	Y	1	2	ELAYFAK	0.4172	0.4172	2	5	2
131	1	299795	1	20.7	6	22	0.057	jgi Dappu1 299795 PASA_GEN_0100018	Y	1	2	GVDAAGNKIK	0.1506	0.1506	2	5	1
132	1	299805	1	11.4	2	32	0.127	jgi Dappu1 299805 PASA_GEN_0100030	Y	1	2	TNSLTPEQLATAR	0.9987	0.999	2	3	28
132	1	299805	1	11.4	2	32	0.127	jgi Dappu1 299805 PASA_GEN_0100030	Y	1	2	LEYAWLM[147]GR	0.9957	0.9968	2	3	4
133	1	299913	1	8.1	3	8	0.035	jgi Dappu1 299913 PASA_GEN_0100154	Y	1	2	VPTFNVNDSVTK	0.9992	0.9989	2	4	4
133	1	299913	1	8.1	3	8	0.035	jgi Dappu1 299913 PASA_GEN_0100154	Y	1	2	VADISLADFGR	0.9966	0.9951	2	4	2
133	1	299913	1	8.1	3	8	0.035	jgi Dappu1 299913 PASA_GEN_0100154	Y	1	2	TCVVAGYGDVGK	0.9947	0.9923	2	4	2
134	1	299917	1	26.8	15	65	0.224	jgi Dappu1 299917 PASA_GEN_0100161	Y	1	2	GAVDGGIDVPHSTK	0.9996	0.999	2	6	8	a
134	1	299917	1	26.8	15	65	0.224	jgi Dappu1 299917 PASA_GEN_0100161	Y	1	2	QLVDEDEEAYKK	0.9996	0.999	2	6	3	c
134	1	299917	1	26.8	15	65	0.224	jgi Dappu1 299917 PASA_GEN_0100161	Y	1	2	HGLVADTIETM[147]YK	0.9995	0.9987	2	6	3	d
134	1	299917	1	26.8	15	65	0.224	jgi Dappu1 299917 PASA_GEN_0100161	Y	1	2	DFNAEVHR	0.9987	0.9968	2	6	5	b
134	1	299917	1	26.8	15	65	0.224	jgi Dappu1 299917 PASA_GEN_0100161	Y	1	3	GAVDGGIDVPHSTK	0.9987	0.9967	2	6	11	a
134	1	299917	1	26.8	15	65	0.224	jgi Dappu1 299917 PASA_GEN_0100161	Y	1	2	RFPGYDSESK	0.9951	0.988	2	6	6
134	1	299917	1	26.8	15	65	0.224	jgi Dappu1 299917 PASA_GEN_0100161	Y	1	3	GAVDGGIDVPHSTKR	0.9915	0.9793	2	6	1
134	1	299917	1	26.8	15	65	0.224	jgi Dappu1 299917 PASA_GEN_0100161	Y	1	2	ACLDVGLAR	0.9911	0.9783	2	6	5
134	1	299917	1	26.8	15	65	0.224	jgi Dappu1 299917 PASA_GEN_0100161	Y	1	3	HGLVADTIETM[147]YKK	0.9904	0.9767	2	6	1
134	1	299917	1	26.8	15	65	0.224	jgi Dappu1 299917 PASA_GEN_0100161	Y	1	2	LTLEER	0.981	0.9543	2	6	14
134	1	299917	1	26.8	15	65	0.224	jgi Dappu1 299917 PASA_GEN_0100161	Y	1	3	DFNAEVHR	0.9662	0.9207	2	6	1	b
134	1	299917	1	26.8	15	65	0.224	jgi Dappu1 299917 PASA_GEN_0100161	Y	1	3	QLVDEDEEAYKK	0.9457	0.8761	2	6	3	c
134	1	299917	1	26.8	15	65	0.224	jgi Dappu1 299917 PASA_GEN_0100161	Y	1	2	QFSQFIK	0.904	0.7926	2	6	2
134	1	299917	1	26.8	15	65	0.224	jgi Dappu1 299917 PASA_GEN_0100161	Y	1	2	RLTLEER	0.6958	0.4813	2	6	1
134	1	299917	1	26.8	15	65	0.224	jgi Dappu1 299917 PASA_GEN_0100161	Y	1	3	HGLVADTIETM[147]YK	0.3822	0.3822	2	6	1	d
135	1	299958	1	12.3	5	13	0.053	jgi Dappu1 299958 PASA_GEN_0100215	Y	1	2	DGSSIGAIDTK	0.9995	0.9989	2	5	2
135	1	299958	1	12.3	5	13	0.053	jgi Dappu1 299958 PASA_GEN_0100215	Y	1	3	QQLASGQVVPGYGHAVLR	0.9976	0.9949	2	5	6
135	1	299958	1	12.3	5	13	0.053	jgi Dappu1 299958 PASA_GEN_0100215	Y	1	2	ITAALGDGWTK	0.9827	0.9643	2	5	1
135	1	299958	1	12.3	5	13	0.053	jgi Dappu1 299958 PASA_GEN_0100215	Y	1	2	ALGLPLERPK	0.9058	0.8207	2	5	2
135	1	299958	1	12.3	5	13	0.053	jgi Dappu1 299958 PASA_GEN_0100215	Y	1	2	EGLVQLIK	0.7419	0.5778	2	5	2
136	1	299973	1	13.6	3	5	0.022	jgi Dappu1 299973 PASA_GEN_0100231	Y	1	2	LDSM[147]VGDPSGYIK	0.9988	0.9983	2	4	1
136	1	299973	1	13.6	3	5	0.022	jgi Dappu1 299973 PASA_GEN_0100231	Y	1	2	LQAAVLQNPR	0.9722	0.96	2	4	2
136	1	299973	1	13.6	3	5	0.022	jgi Dappu1 299973 PASA_GEN_0100231	Y	1	3	NVELLADM[147]VQDHDEPILK	0.8583	0.8065	2	4	2
136	1	299973	1	13.6	3	5	0.022	jgi Dappu1 299973 PASA_GEN_0100231	Y	1	3	VTIEGETKEEDM[147]K	0.0545	0.0545	2	5	1
137	1	300069	1	16.4	8	22	0.082	jgi Dappu1 300069 PASA_GEN_0100359	Y	1	2	TSLVANTSNM[147]PVAAR	0.9996	0.999	2	6	4
137	1	300069	1	16.4	8	22	0.082	jgi Dappu1 300069 PASA_GEN_0100359	Y	1	2	LPANYPLLTGQR	0.9993	0.9983	2	6	5
137	1	300069	1	16.4	8	22	0.082	jgi Dappu1 300069 PASA_GEN_0100359	Y	1	2	GNEM[147]SEVLR	0.9989	0.9973	2	6	5
137	1	300069	1	16.4	8	22	0.082	jgi Dappu1 300069 PASA_GEN_0100359	Y	1	2	M[147]SGSAM[147]YELVR	0.9971	0.9929	2	6	2
137	1	300069	1	16.4	8	22	0.082	jgi Dappu1 300069 PASA_GEN_0100359	Y	1	2	LASFYER	0.9716	0.9328	2	6	2
137	1	300069	1	16.4	8	22	0.082	jgi Dappu1 300069 PASA_GEN_0100359	Y	1	2	TVISQSLSK	0.9109	0.8057	2	6	2
137	1	300069	1	16.4	8	22	0.082	jgi Dappu1 300069 PASA_GEN_0100359	Y	1	3	ASLAETDKITLEVAK	0.3127	0.3127	2	6	1
137	1	300069	1	16.4	8	22	0.082	jgi Dappu1 300069 PASA_GEN_0100359	Y	1	2	ITWGTIR	0.2513	0.2513	2	6	1
137	1	300069	1	16.4	8	22	0.082	jgi Dappu1 300069 PASA_GEN_0100359	Y	1	3	LAEMPADSGYPAYLGAR	0.105	0.105	2	6	1
138	1	300259	1	28.3	17	311	1.118	jgi Dappu1 300259 PASA_GEN_1000076	N	1	2	FYVTIIDAPGHR	0.9996	0.999	2	6	3	a
138	1	300259	1	28.3	17	311	1.118	jgi Dappu1 300259 PASA_GEN_1000076	N	0.99	2	IGGIGTVPVGR	0.9996	0.999	2	6	103
138	1	300259	1	28.3	17	311	1.118	jgi Dappu1 300259 PASA_GEN_1000076	N	1	2	M[147]DSTEPPFSEAR	0.9996	0.999	2	6	47
138	1	300259	1	28.3	17	311	1.118	jgi Dappu1 300259 PASA_GEN_1000076	N	1	2	TLLEALDAIVPPSRPTDK	0.9996	0.9989	2	6	10	b
138	1	300259	1	28.3	17	311	1.118	jgi Dappu1 300259 PASA_GEN_1000076	N	1	3	FYVTIIDAPGHR	0.9996	0.9989	2	6	5	a
138	1	300259	1	28.3	17	311	1.118	jgi Dappu1 300259 PASA_GEN_1000076	N	1	3	VETGVIKPGM[147]VVTFAPCQLTTEVK	0.9996	0.999	2	6	6
138	1	300259	1	28.3	17	311	1.118	jgi Dappu1 300259 PASA_GEN_1000076	N	0.99	2	LPLQDVYK	0.9995	0.9988	2	6	50
138	1	300259	1	28.3	17	311	1.118	jgi Dappu1 300259 PASA_GEN_1000076	N	1	3	TLLEALDAIVPPSRPTDK	0.9995	0.9988	2	6	25	b
138	1	300259	1	28.3	17	311	1.118	jgi Dappu1 300259 PASA_GEN_1000076	N	1	2	STTTGHLIYK	0.9994	0.9984	2	6	23
138	1	300259	1	28.3	17	311	1.118	jgi Dappu1 300259 PASA_GEN_1000076	N	1	2	EHALLAYTLGVK	0.9987	0.9967	2	6	2	d
138	1	300259	1	28.3	17	311	1.118	jgi Dappu1 300259 PASA_GEN_1000076	N	1	2	EVSSYIK	0.9718	0.9334	2	6	14	c
138	1	300259	1	28.3	17	311	1.118	jgi Dappu1 300259 PASA_GEN_1000076	N	1	1	EVSSYIK	0.939	0.862	2	6	1	c
138	1	300259	1	28.3	17	311	1.118	jgi Dappu1 300259 PASA_GEN_1000076	N	1	3	EHALLAYTLGVK	0.9363	0.8564	2	6	10	d
138	1	300259	1	28.3	17	311	1.118	jgi Dappu1 300259 PASA_GEN_1000076	Y	1	3	QLIVGVNKM[147]DSTEPPFSEAR	0.9032	0.7911	2	6	1
138	1	300259	1	28.3	17	311	1.118	jgi Dappu1 300259 PASA_GEN_1000076	Y	1	2	QLIVGVNK	0.8653	0.7228	2	6	8
138	1	300259	1	28.3	17	311	1.118	jgi Dappu1 300259 PASA_GEN_1000076	N	1	3	ALRLPLQDVYK	0.8341	0.6711	2	6	1
138	1	300259	1	28.3	17	311	1.118	jgi Dappu1 300259 PASA_GEN_1000076	N	1	2	GWAVER	0.3956	0.3956	2	6	2
139	1	300544	1	25.1	2	9	0.065	jgi Dappu1 300544 PASA_GEN_10100016	Y	1	2	EAVVLVFANK	0.9995	0.9989	2	5	6
139	1	300544	1	25.1	2	9	0.065	jgi Dappu1 300544 PASA_GEN_10100016	N	0.5	2	ILM[147]VGLDAAGK	0.9995	0.999	2	5	11
139	1	300544	1	25.1	2	9	0.065	jgi Dappu1 300544 PASA_GEN_10100016	Y	1	2	ITEAQDELQK	0.9994	0.9988	2	5	3
139	1	300544	1	25.1	2	9	0.065	jgi Dappu1 300544 PASA_GEN_10100016	N	0.5	2	TTILYK	0.9789	0.9566	2	5	2
139	1	300544	1	25.1	2	9	0.065	jgi Dappu1 300544 PASA_GEN_10100016	Y	1	2	MLQEDELR	0.1174	0.1174	2	5	1
140	1	300650	1	47.1	11	84	0.285	jgi Dappu1 300650 PASA_GEN_106900001	N	1	2	DALGHLFATR	0.9996	0.9989	2	6	7
140	1	300650	1	47.1	11	84	0.285	jgi Dappu1 300650 PASA_GEN_106900001	Y	1	2	ESLPLVVFLR	0.9996	0.999	2	6	10
140	1	300650	1	47.1	11	84	0.285	jgi Dappu1 300650 PASA_GEN_106900001	Y	1	2	FDSGNLCM[147]ITGGR	0.9996	0.999	2	6	12
140	1	300650	1	47.1	11	84	0.285	jgi Dappu1 300650 PASA_GEN_106900001	N	1	2	LNNVFIIGK	0.9996	0.999	2	6	16
140	1	300650	1	47.1	11	84	0.285	jgi Dappu1 300650 PASA_GEN_106900001	Y	1	2	TDSNYPAGFM[147]DVITIDK	0.9996	0.9989	2	6	1
140	1	300650	1	47.1	11	84	0.285	jgi Dappu1 300650 PASA_GEN_106900001	Y	1	2	YALNNSEVTK	0.9996	0.999	2	6	11
140	1	300650	1	47.1	11	84	0.285	jgi Dappu1 300650 PASA_GEN_106900001	Y	1	2	VGTIINR	0.9991	0.9978	2	6	7
140	1	300650	1	47.1	11	84	0.285	jgi Dappu1 300650 PASA_GEN_106900001	N	1	2	GIPFITTHDGR	0.9942	0.9858	2	6	1
140	1	300650	1	47.1	11	84	0.285	jgi Dappu1 300650 PASA_GEN_106900001	Y	1	3	HPGSFDIVHVK	0.9496	0.8843	2	6	6
140	1	300650	1	47.1	11	84	0.285	jgi Dappu1 300650 PASA_GEN_106900001	N	1	2	YPDPLVK	0.8897	0.7659	2	6	8
140	1	300650	1	47.1	11	84	0.285	jgi Dappu1 300650 PASA_GEN_106900001	N	1	2	AYISLPR	0.8697	0.7304	2	6	5
140	1	300650	1	47.1	11	84	0.285	jgi Dappu1 300650 PASA_GEN_106900001	N	1	3	TIRYPDPLVK	0.0886	0.0886	2	6	1
141	1	300690	1	33.9	2	7	0.021	jgi Dappu1 300690 PASA_GEN_10900004	Y	1	3	SM[147]ITNVGSGVGAAPAAGAAAAAPAAAAPAAK	0.9987	0.999	2	3	1
141	1	300690	1	33.9	2	7	0.021	jgi Dappu1 300690 PASA_GEN_10900004	Y	1	2	ALDGLNLK	0.9913	0.9935	2	3	6
142	1	300691	1	34.2	5	38	0.118	jgi Dappu1 300691 PASA_GEN_10900005	Y	1	2	FSQVTSNM[147]LENK	0.9995	0.999	2	5	12
142	1	300691	1	34.2	5	38	0.118	jgi Dappu1 300691 PASA_GEN_10900005	Y	1	2	LITIM[147]ANPR	0.9984	0.9966	2	5	11
142	1	300691	1	34.2	5	38	0.118	jgi Dappu1 300691 PASA_GEN_10900005	Y	1	2	IPDWFLNR	0.9889	0.9769	2	5	3
142	1	300691	1	34.2	5	38	0.118	jgi Dappu1 300691 PASA_GEN_10900005	Y	1	2	ILNTNIDGK	0.9379	0.878	2	5	3
142	1	300691	1	34.2	5	38	0.118	jgi Dappu1 300691 PASA_GEN_10900005	Y	1	2	YANVVLK	0.8667	0.7559	2	5	9
142	1	300691	1	34.2	5	38	0.118	jgi Dappu1 300691 PASA_GEN_10900005	Y	1	2	LREDLER	0.0732	0.0732	2	5	1
143	1	300811	1	8.3	6	16	0.069	jgi Dappu1 300811 PASA_GEN_1100114	Y	1	2	DPYTLIVTLDK	0.9995	0.999	2	5	2
143	1	300811	1	8.3	6	16	0.069	jgi Dappu1 300811 PASA_GEN_1100114	Y	1	2	SPSSIEDNTGR	0.9995	0.999	2	5	6
143	1	300811	1	8.3	6	16	0.069	jgi Dappu1 300811 PASA_GEN_1100114	Y	1	2	YDTTSQVLVLR	0.9995	0.9989	2	5	3
143	1	300811	1	8.3	6	16	0.069	jgi Dappu1 300811 PASA_GEN_1100114	Y	1	2	GLLNFEHQR	0.9993	0.9986	2	5	2
143	1	300811	1	8.3	6	16	0.069	jgi Dappu1 300811 PASA_GEN_1100114	Y	1	3	HVYGIPEHADTFALK	0.9857	0.9704	2	5	1
143	1	300811	1	8.3	6	16	0.069	jgi Dappu1 300811 PASA_GEN_1100114	Y	1	2	AILLVKPFR	0.3248	0.3248	2	6	2
143	1	300811	1	8.3	6	16	0.069	jgi Dappu1 300811 PASA_GEN_1100114	Y	1	3	DCLHYGGYEHR	0.1213	0.1213	2	6	1
144	1	300823	1	5.3	5	12	0.042	jgi Dappu1 300823 PASA_GEN_1100127	Y	1	2	AGSIPFLGGSPAADYR	0.9995	0.999	2	5	1
144	1	300823	1	5.3	5	12	0.042	jgi Dappu1 300823 PASA_GEN_1100127	Y	1	2	GQTEQVVVAAGQIR	0.9995	0.999	2	5	1
144	1	300823	1	5.3	5	12	0.042	jgi Dappu1 300823 PASA_GEN_1100127	Y	1	2	VAPQLGESQQR	0.9995	0.999	2	5	4
144	1	300823	1	5.3	5	12	0.042	jgi Dappu1 300823 PASA_GEN_1100127	Y	1	2	NAADLADLGGR	0.9846	0.9681	2	5	3
144	1	300823	1	5.3	5	12	0.042	jgi Dappu1 300823 PASA_GEN_1100127	Y	1	2	VSLPSGAR	0.8376	0.7106	2	5	3
144	1	300823	1	5.3	5	12	0.042	jgi Dappu1 300823 PASA_GEN_1100127	Y	1	2	AFFYQDPTK	0.1436	0.1436	2	5	1
144	1	300823	1	5.3	5	12	0.042	jgi Dappu1 300823 PASA_GEN_1100127	Y	1	2	ESDVAASLASR	0.0836	0.0836	2	5	1
144	1	300823	1	5.3	5	12	0.042	jgi Dappu1 300823 PASA_GEN_1100127	Y	1	3	GDPCDSLCGGGGCGK	0.0512	0.0512	2	5	1
145	1	300830	1	4.5	3	14	0.042	jgi Dappu1 300830 PASA_GEN_1100137	Y	1	2	KGEAVVPFR	0.9991	0.9987	2	4	3
145	1	300830	1	4.5	3	14	0.042	jgi Dappu1 300830 PASA_GEN_1100137	Y	1	2	YLAEEGFYK	0.9975	0.9963	2	4	2
145	1	300830	1	4.5	3	14	0.042	jgi Dappu1 300830 PASA_GEN_1100137	Y	1	2	IIFDDFR	0.7747	0.7029	2	4	9
145	1	300830	1	4.5	3	14	0.042	jgi Dappu1 300830 PASA_GEN_1100137	N	0.53	2	AWYPLGR	0.0731	0.0731	2	5	1
146	1	300850	1	27.7	5	42	0.141	jgi Dappu1 300850 PASA_GEN_110700002	Y	1	2	LTTQENFDDYM[147]K	0.9995	0.999	2	5	2
146	1	300850	1	27.7	5	42	0.141	jgi Dappu1 300850 PASA_GEN_110700002	Y	1	2	VGVEQDDETTDGR	0.9995	0.999	2	5	9
146	1	300850	1	27.7	5	42	0.141	jgi Dappu1 300850 PASA_GEN_110700002	Y	1	2	VGVEQDDETTDGRK	0.9995	0.999	2	5	9	a
146	1	300850	1	27.7	5	42	0.141	jgi Dappu1 300850 PASA_GEN_110700002	Y	1	3	VGVEQDDETTDGRK	0.9995	0.999	2	5	11	a
146	1	300850	1	27.7	5	42	0.141	jgi Dappu1 300850 PASA_GEN_110700002	Y	1	2	TVYTLESPTK	0.9993	0.9985	2	5	11
147	1	301074	1	10.9	4	12	0.046	jgi Dappu1 301074 PASA_GEN_1200044	Y	1	2	DDTLLLR	0.9983	0.9964	2	5	3
147	1	301074	1	10.9	4	12	0.046	jgi Dappu1 301074 PASA_GEN_1200044	Y	1	2	VNDALCATR	0.9979	0.9957	2	5	2
147	1	301074	1	10.9	4	12	0.046	jgi Dappu1 301074 PASA_GEN_1200044	Y	1	2	IGLQVVAVK	0.997	0.9937	2	5	5
147	1	301074	1	10.9	4	12	0.046	jgi Dappu1 301074 PASA_GEN_1200044	Y	1	3	LEDIQLHDFGQVGEVVVTK	0.9914	0.982	2	5	2
147	1	301074	1	10.9	4	12	0.046	jgi Dappu1 301074 PASA_GEN_1200044	Y	1	2	GYISPYFINTAK	0.1066	0.1066	2	5	1
147	1	301074	1	10.9	4	12	0.046	jgi Dappu1 301074 PASA_GEN_1200044	Y	1	2	VGIDIIR	0.0901	0.0901	2	5	1
148	1	301215	1	26.5	8	66	0.235	jgi Dappu1 301215 PASA_GEN_12100068	Y	1	2	AGAGSATLSM[147]AM[147]AGAR	0.9996	0.999	2	6	10
148	1	301215	1	26.5	8	66	0.235	jgi Dappu1 301215 PASA_GEN_12100068	Y	1	2	ANTFIAELK	0.9996	0.999	2	6	12
148	1	301215	1	26.5	8	66	0.235	jgi Dappu1 301215 PASA_GEN_12100068	Y	1	2	DDLFNINASIVR	0.9996	0.999	2	6	7
148	1	301215	1	26.5	8	66	0.235	jgi Dappu1 301215 PASA_GEN_12100068	Y	1	2	IFGITTLDIVR	0.9996	0.999	2	6	8
148	1	301215	1	26.5	8	66	0.235	jgi Dappu1 301215 PASA_GEN_12100068	Y	1	2	VTGFVGPDQLK	0.9996	0.999	2	6	19
148	1	301215	1	26.5	8	66	0.235	jgi Dappu1 301215 PASA_GEN_12100068	Y	1	2	NLGLGNLSDYEK	0.9516	0.8885	2	6	3
148	1	301215	1	26.5	8	66	0.235	jgi Dappu1 301215 PASA_GEN_12100068	Y	1	2	FAVSLIR	0.8951	0.7758	2	6	5
148	1	301215	1	26.5	8	66	0.235	jgi Dappu1 301215 PASA_GEN_12100068	Y	1	3	QLVTASIPELKK	0.2114	0.2114	2	6	2
149	1	301437	1	29.6	12	37	0.127	jgi Dappu1 301437 PASA_GEN_13200003	Y	1	2	NSVGSNAYVSDEIITSR	0.9996	0.999	2	6	2
149	1	301437	1	29.6	12	37	0.127	jgi Dappu1 301437 PASA_GEN_13200003	Y	1	2	VQEAGSLLGDM[147]FEISTIR	0.9996	0.999	2	6	3
149	1	301437	1	29.6	12	37	0.127	jgi Dappu1 301437 PASA_GEN_13200003	Y	1	3	GHQAPAAFLIVTSGLNK	0.9996	0.9989	2	6	2
149	1	301437	1	29.6	12	37	0.127	jgi Dappu1 301437 PASA_GEN_13200003	Y	1	2	M[147]AM[147]ADVLCK	0.9988	0.997	2	6	2
149	1	301437	1	29.6	12	37	0.127	jgi Dappu1 301437 PASA_GEN_13200003	Y	1	2	EYPLFAAVNR	0.9987	0.9967	2	6	4
149	1	301437	1	29.6	12	37	0.127	jgi Dappu1 301437 PASA_GEN_13200003	Y	1	3	VDAAFEEEGGVVATSHSTGR	0.9979	0.9948	2	6	3
149	1	301437	1	29.6	12	37	0.127	jgi Dappu1 301437 PASA_GEN_13200003	Y	1	3	VVDELKPTNVEVVGAM[147]AM[147]VR	0.9976	0.9941	2	6	3
149	1	301437	1	29.6	12	37	0.127	jgi Dappu1 301437 PASA_GEN_13200003	Y	1	2	KLALALESGR	0.9954	0.9887	2	6	3	a
149	1	301437	1	29.6	12	37	0.127	jgi Dappu1 301437 PASA_GEN_13200003	Y	1	2	TVYAPTGALNK	0.9951	0.9879	2	6	4
149	1	301437	1	29.6	12	37	0.127	jgi Dappu1 301437 PASA_GEN_13200003	Y	1	3	RPLLSLLPVSNNPLYK	0.9898	0.9751	2	6	3
149	1	301437	1	29.6	12	37	0.127	jgi Dappu1 301437 PASA_GEN_13200003	Y	1	2	LALALESGR	0.333	0.333	2	6	6
149	1	301437	1	29.6	12	37	0.127	jgi Dappu1 301437 PASA_GEN_13200003	Y	1	2	LSSVQSVR	0.2163	0.2163	2	6	2
149	1	301437	1	29.6	12	37	0.127	jgi Dappu1 301437 PASA_GEN_13200003	Y	1	3	KLALALESGR	0.129	0.129	2	6	1	a
150	1	301497	1	17	5	11	0.037	jgi Dappu1 301497 PASA_GEN_13700004	N	1	2	VLGAPPGTAPISFGPR	0.9995	0.9989	2	5	3
150	1	301497	1	17	5	11	0.037	jgi Dappu1 301497 PASA_GEN_13700004	N	1	3	VGLM[147]GQNATDERVDR	0.9948	0.9891	2	5	2
150	1	301497	1	17	5	11	0.037	jgi Dappu1 301497 PASA_GEN_13700004	N	1	2	VEIAGGLGPTAGR	0.9937	0.9868	2	5	3
150	1	301497	1	17	5	11	0.037	jgi Dappu1 301497 PASA_GEN_13700004	Y	1	3	LNLKPLASEPANR	0.964	0.9273	2	5	2
150	1	301497	1	17	5	11	0.037	jgi Dappu1 301497 PASA_GEN_13700004	N	1	2	VLEVLAESIK	0.3215	0.3215	2	5	1
151	1	301516	1	11.8	2	5	0.024	jgi Dappu1 301516 PASA_GEN_13800017	Y	1	2	TIAECLADELINAAK	0.9993	0.999	2	4	2
151	1	301516	1	11.8	2	5	0.024	jgi Dappu1 301516 PASA_GEN_13800017	Y	1	2	RQAVDVSPLR	0.9867	0.9807	2	4	3	a
151	1	301516	1	11.8	2	5	0.024	jgi Dappu1 301516 PASA_GEN_13800017	Y	1	3	RQAVDVSPLR	0.1058	0.1058	2	4	1	a
151	1	301516	1	11.8	2	5	0.024	jgi Dappu1 301516 PASA_GEN_13800017	Y	1	2	QAVDVSPLR	0.0837	0.0837	2	5	3
152	1	301526	1	6.5	3	7	0.033	jgi Dappu1 301526 PASA_GEN_13800028	N	1	2	IVTTDIADQSK	0.9993	0.999	2	4	2
152	1	301526	1	6.5	3	7	0.033	jgi Dappu1 301526 PASA_GEN_13800028	Y	1	2	DENVM[147]IIDR	0.9991	0.9987	2	4	2
152	1	301526	1	6.5	3	7	0.033	jgi Dappu1 301526 PASA_GEN_13800028	N	1	2	YGGFYTALVQPGLR	0.9919	0.9882	2	4	3
153	1	301619	1	8.5	5	27	0.09	jgi Dappu1 301619 PASA_GEN_1400082	Y	1	2	DVSEIVTSDGR	0.9995	0.999	2	5	13
153	1	301619	1	8.5	5	27	0.09	jgi Dappu1 301619 PASA_GEN_1400082	Y	1	2	IGGVEEAFSK	0.9995	0.999	2	5	3
153	1	301619	1	8.5	5	27	0.09	jgi Dappu1 301619 PASA_GEN_1400082	Y	1	2	NLLELAESQR	0.9994	0.9988	2	5	3
153	1	301619	1	8.5	5	27	0.09	jgi Dappu1 301619 PASA_GEN_1400082	Y	1	3	AQAAILYHATQGR	0.8847	0.7851	2	5	4
153	1	301619	1	8.5	5	27	0.09	jgi Dappu1 301619 PASA_GEN_1400082	Y	1	2	LTTFM[147]ELVK	0.7077	0.5356	2	5	4
153	1	301619	1	8.5	5	27	0.09	jgi Dappu1 301619 PASA_GEN_1400082	Y	1	2	YYLPR	0.1064	0.1064	2	5	1
154	1	301730	1	25.5	10	36	0.111	jgi Dappu1 301730 PASA_GEN_14300002	Y	1	2	KQELIQAFQK	0.9996	0.9989	2	6	2	c
154	1	301730	1	25.5	10	36	0.111	jgi Dappu1 301730 PASA_GEN_14300002	Y	1	2	VWLDPNEVNEIANANSR	0.9996	0.999	2	6	2	a
154	1	301730	1	25.5	10	36	0.111	jgi Dappu1 301730 PASA_GEN_14300002	Y	1	3	VWLDPNEVNEIANANSR	0.998	0.9951	2	6	1	a
154	1	301730	1	25.5	10	36	0.111	jgi Dappu1 301730 PASA_GEN_14300002	Y	1	2	DGLIIK	0.997	0.9927	2	6	6
154	1	301730	1	25.5	10	36	0.111	jgi Dappu1 301730 PASA_GEN_14300002	Y	1	2	VLM[147]EFIHK	0.9742	0.9387	2	6	11	b
154	1	301730	1	25.5	10	36	0.111	jgi Dappu1 301730 PASA_GEN_14300002	Y	1	3	KVWLDPNEVNEIANANSR	0.9507	0.8866	2	6	2
154	1	301730	1	25.5	10	36	0.111	jgi Dappu1 301730 PASA_GEN_14300002	Y	1	2	VLM[147]EFIHKK	0.8622	0.7175	2	6	2	d
154	1	301730	1	25.5	10	36	0.111	jgi Dappu1 301730 PASA_GEN_14300002	Y	1	3	VLM[147]EFIHK	0.7216	0.5126	2	6	7	b
154	1	301730	1	25.5	10	36	0.111	jgi Dappu1 301730 PASA_GEN_14300002	Y	1	3	KQELIQAFQK	0.6987	0.4848	2	6	2	c
154	1	301730	1	25.5	10	36	0.111	jgi Dappu1 301730 PASA_GEN_14300002	Y	1	3	VLM[147]EFIHKK	0.4387	0.4387	2	6	1	d
154	1	301730	1	25.5	10	36	0.111	jgi Dappu1 301730 PASA_GEN_14300002	Y	1	2	LSASVM[147]K	0.0643	0.0643	2	6	3
155	1	301820	1	20.2	8	49	0.185	jgi Dappu1 301820 PASA_GEN_1500004	Y	1	2	AGSVELVFSPK	0.9996	0.999	2	6	7
155	1	301820	1	20.2	8	49	0.185	jgi Dappu1 301820 PASA_GEN_1500004	Y	1	2	TVESEAAHGTVTR	0.9996	0.999	2	6	17	a
155	1	301820	1	20.2	8	49	0.185	jgi Dappu1 301820 PASA_GEN_1500004	Y	1	2	LVPGWTQPICIGR	0.9994	0.9986	2	6	3
155	1	301820	1	20.2	8	49	0.185	jgi Dappu1 301820 PASA_GEN_1500004	Y	1	2	ATDFVVPK	0.9967	0.9918	2	6	14
155	1	301820	1	20.2	8	49	0.185	jgi Dappu1 301820 PASA_GEN_1500004	Y	1	2	SCVDVVDSGK	0.9919	0.9802	2	6	1
155	1	301820	1	20.2	8	49	0.185	jgi Dappu1 301820 PASA_GEN_1500004	Y	1	3	IEVARPIVDLDGDEM[147]TR	0.9908	0.9775	2	6	2
155	1	301820	1	20.2	8	49	0.185	jgi Dappu1 301820 PASA_GEN_1500004	N	1	2	NILGGTVFR	0.9864	0.967	2	6	4
155	1	301820	1	20.2	8	49	0.185	jgi Dappu1 301820 PASA_GEN_1500004	Y	1	2	LDNNPELAR	0.9857	0.9655	2	6	1
155	1	301820	1	20.2	8	49	0.185	jgi Dappu1 301820 PASA_GEN_1500004	Y	1	3	TVESEAAHGTVTR	0.109	0.109	2	6	6	a
156	1	301844	1	53.3	25	239	0.911	jgi Dappu1 301844 PASA_GEN_1500033	Y	1	2	AAVPSGASTGIHEALELR	0.9996	0.999	2	7	5	f
156	1	301844	1	53.3	25	239	0.911	jgi Dappu1 301844 PASA_GEN_1500033	Y	1	2	AVSNINDLIAPALLK	0.9996	0.999	2	7	19
156	1	301844	1	53.3	25	239	0.911	jgi Dappu1 301844 PASA_GEN_1500033	Y	1	2	DALDLITSAIEK	0.9996	0.999	2	7	34
156	1	301844	1	53.3	25	239	0.911	jgi Dappu1 301844 PASA_GEN_1500033	Y	1	2	ENLQVTDQEAIDNFM[147]IK	0.9996	0.999	2	7	5	e
156	1	301844	1	53.3	25	239	0.911	jgi Dappu1 301844 PASA_GEN_1500033	Y	1	2	FGLDATAVGDEGGFAPNILNNK	0.9996	0.999	2	7	3	a
156	1	301844	1	53.3	25	239	0.911	jgi Dappu1 301844 PASA_GEN_1500033	Y	1	2	GNPTVEVDLTTEK	0.9996	0.999	2	7	23
156	1	301844	1	53.3	25	239	0.911	jgi Dappu1 301844 PASA_GEN_1500033	Y	1	2	KAVSNINDLIAPALLK	0.9996	0.999	2	7	3	i
156	1	301844	1	53.3	25	239	0.911	jgi Dappu1 301844 PASA_GEN_1500033	Y	1	2	LAELYQEFIK	0.9996	0.999	2	7	28
156	1	301844	1	53.3	25	239	0.911	jgi Dappu1 301844 PASA_GEN_1500033	Y	1	2	LAM[147]QEFM[147]ILPTGASSFTEAM[147]R	0.9996	0.999	2	7	3	b
156	1	301844	1	53.3	25	239	0.911	jgi Dappu1 301844 PASA_GEN_1500033	Y	1	2	IEEELGAAAK	0.9996	0.999	2	7	29	h
156	1	301844	1	53.3	25	239	0.911	jgi Dappu1 301844 PASA_GEN_1500033	Y	1	2	IEIGM[147]DVAASEFHK	0.9996	0.999	2	7	12	c
156	1	301844	1	53.3	25	239	0.911	jgi Dappu1 301844 PASA_GEN_1500033	Y	1	2	NPASDPATYLESNK	0.9996	0.999	2	7	20
156	1	301844	1	53.3	25	239	0.911	jgi Dappu1 301844 PASA_GEN_1500033	Y	1	2	SGETEDSFIGDLVVGLSTGQIK	0.9996	0.999	2	7	5	d
156	1	301844	1	53.3	25	239	0.911	jgi Dappu1 301844 PASA_GEN_1500033	Y	1	2	VNQIGTVTESIAAHK	0.9996	0.999	2	7	12	g
156	1	301844	1	53.3	25	239	0.911	jgi Dappu1 301844 PASA_GEN_1500033	Y	1	3	FGLDATAVGDEGGFAPNILNNK	0.9996	0.999	2	7	2	a
156	1	301844	1	53.3	25	239	0.911	jgi Dappu1 301844 PASA_GEN_1500033	Y	1	3	LAM[147]QEFM[147]ILPTGASSFTEAM[147]R	0.9996	0.9989	2	7	5	b
156	1	301844	1	53.3	25	239	0.911	jgi Dappu1 301844 PASA_GEN_1500033	Y	1	3	YDLDFKNPASDPATYLESNK	0.9996	0.999	2	7	1
156	1	301844	1	53.3	25	239	0.911	jgi Dappu1 301844 PASA_GEN_1500033	Y	1	3	IEIGM[147]DVAASEFHK	0.9995	0.9987	2	7	6	c
156	1	301844	1	53.3	25	239	0.911	jgi Dappu1 301844 PASA_GEN_1500033	Y	1	3	SGETEDSFIGDLVVGLSTGQIK	0.9995	0.9988	2	7	3	d
156	1	301844	1	53.3	25	239	0.911	jgi Dappu1 301844 PASA_GEN_1500033	Y	1	3	ENLQVTDQEAIDNFM[147]IK	0.9992	0.998	2	7	1	e
156	1	301844	1	53.3	25	239	0.911	jgi Dappu1 301844 PASA_GEN_1500033	Y	1	3	AAVPSGASTGIHEALELR	0.9982	0.9955	2	7	7	f
156	1	301844	1	53.3	25	239	0.911	jgi Dappu1 301844 PASA_GEN_1500033	Y	1	3	VNQIGTVTESIAAHK	0.9914	0.9785	2	7	8	g
156	1	301844	1	53.3	25	239	0.911	jgi Dappu1 301844 PASA_GEN_1500033	Y	1	1	IEEELGAAAK	0.9726	0.9333	2	7	2	h
156	1	301844	1	53.3	25	239	0.911	jgi Dappu1 301844 PASA_GEN_1500033	Y	1	3	KAVSNINDLIAPALLK	0.7866	0.5918	2	7	2	i
156	1	301844	1	53.3	25	239	0.911	jgi Dappu1 301844 PASA_GEN_1500033	Y	1	2	FGANAILGVSLAACK	0.7402	0.5285	2	7	1
156	1	301844	1	53.3	25	239	0.911	jgi Dappu1 301844 PASA_GEN_1500033	Y	1	2	MIFDSR	0.061	0.061	2	7	3
157	1	301901	1	25.3	6	33	0.188	jgi Dappu1 301901 PASA_GEN_1500103	Y	1	2	AIASIINATDGFGLLEGK	0.9996	0.999	2	6	1
157	1	301901	1	25.3	6	33	0.188	jgi Dappu1 301901 PASA_GEN_1500103	N	0.5	2	ASFSFGPNPQVTK	0.9996	0.9989	2	6	12
157	1	301901	1	25.3	6	33	0.188	jgi Dappu1 301901 PASA_GEN_1500103	N	0.33	2	DDPVYLDNEELR	0.9996	0.999	2	6	6
157	1	301901	1	25.3	6	33	0.188	jgi Dappu1 301901 PASA_GEN_1500103	N	0.33	2	GPSSVESVR	0.9996	0.9989	2	6	11
157	1	301901	1	25.3	6	33	0.188	jgi Dappu1 301901 PASA_GEN_1500103	Y	1	2	VTIETTTATPGAR	0.9996	0.9989	2	6	3
157	1	301901	1	25.3	6	33	0.188	jgi Dappu1 301901 PASA_GEN_1500103	N	0.25	2	GNPVQVVR	0.9995	0.9987	2	6	13
157	1	301901	1	25.3	6	33	0.188	jgi Dappu1 301901 PASA_GEN_1500103	Y	1	3	RPGADDDVSDADAEDISSLYK	0.9995	0.9987	2	6	3
157	1	301901	1	25.3	6	33	0.188	jgi Dappu1 301901 PASA_GEN_1500103	N	0.25	2	ALGIPSRPVTNFVSAR	0.9994	0.9984	2	6	14	a
157	1	301901	1	25.3	6	33	0.188	jgi Dappu1 301901 PASA_GEN_1500103	N	0.5	2	YFDVFGDEM[147]K	0.9994	0.9986	2	6	10
157	1	301901	1	25.3	6	33	0.188	jgi Dappu1 301901 PASA_GEN_1500103	N	0.25	2	QFVLQPGGR	0.9981	0.9953	2	6	18
157	1	301901	1	25.3	6	33	0.188	jgi Dappu1 301901 PASA_GEN_1500103	N	0.25	2	IVDYGHIK	0.9978	0.9946	2	6	3	b
157	1	301901	1	25.3	6	33	0.188	jgi Dappu1 301901 PASA_GEN_1500103	N	0.25	2	IFEHYLR	0.9961	0.9904	2	6	11	c
157	1	301901	1	25.3	6	33	0.188	jgi Dappu1 301901 PASA_GEN_1500103	N	0.33	2	RGPSSVESVR	0.9918	0.9799	2	6	20	d
157	1	301901	1	25.3	6	33	0.188	jgi Dappu1 301901 PASA_GEN_1500103	N	0.33	2	ISWDEYR	0.991	0.9782	2	6	10
157	1	301901	1	25.3	6	33	0.188	jgi Dappu1 301901 PASA_GEN_1500103	N	0.5	3	DVKPGEM[147]ISFVQK	0.98	0.952	2	6	4
157	1	301901	1	25.3	6	33	0.188	jgi Dappu1 301901 PASA_GEN_1500103	N	0.25	3	ALGIPSRPVTNFVSAR	0.8995	0.7841	2	6	4	a
157	1	301901	1	25.3	6	33	0.188	jgi Dappu1 301901 PASA_GEN_1500103	N	0.25	2	KLVATFNSR	0.8338	0.6705	2	6	9
157	1	301901	1	25.3	6	33	0.188	jgi Dappu1 301901 PASA_GEN_1500103	N	0.25	3	IVDYGHIK	0.8283	0.6618	2	6	4	b
157	1	301901	1	25.3	6	33	0.188	jgi Dappu1 301901 PASA_GEN_1500103	N	0.25	3	DKIVDYGHIK	0.7247	0.5165	2	6	2	e
157	1	301901	1	25.3	6	33	0.188	jgi Dappu1 301901 PASA_GEN_1500103	N	0.25	3	IFEHYLR	0.3326	0.3326	2	6	17	c
157	1	301901	1	25.3	6	33	0.188	jgi Dappu1 301901 PASA_GEN_1500103	N	0.33	3	RGPSSVESVR	0.2384	0.2384	2	6	6	d
157	1	301901	1	25.3	6	33	0.188	jgi Dappu1 301901 PASA_GEN_1500103	N	0.25	2	DKIVDYGHIK	0.1666	0.1666	2	6	1	e
157	1	301901	1	25.3	6	33	0.188	jgi Dappu1 301901 PASA_GEN_1500103	Y	1	3	GQPFFMAVR	0.0839	0.0839	2	6	1
158	1	302011	1	10.5	12	65	0.236	jgi Dappu1 302011 PASA_GEN_15500011	Y	1	2	LAM[147]EEYER	0.9996	0.999	2	6	7
158	1	302011	1	10.5	12	65	0.236	jgi Dappu1 302011 PASA_GEN_15500011	Y	1	2	VQIPTELNLAAPSSILGGGR	0.9996	0.999	2	6	2
158	1	302011	1	10.5	12	65	0.236	jgi Dappu1 302011 PASA_GEN_15500011	Y	1	2	VSQTQQQPQQPR	0.9996	0.999	2	6	11
158	1	302011	1	10.5	12	65	0.236	jgi Dappu1 302011 PASA_GEN_15500011	Y	1	2	RSELEEYNR	0.9995	0.9987	2	6	3
158	1	302011	1	10.5	12	65	0.236	jgi Dappu1 302011 PASA_GEN_15500011	Y	1	2	QREEELAEER	0.9992	0.9981	2	6	6
158	1	302011	1	10.5	12	65	0.236	jgi Dappu1 302011 PASA_GEN_15500011	Y	1	2	DSTQSFVDR	0.9989	0.9972	2	6	3
158	1	302011	1	10.5	12	65	0.236	jgi Dappu1 302011 PASA_GEN_15500011	Y	1	3	ESQQQSSSHGSSSSLNSQR	0.9981	0.9954	2	6	8
158	1	302011	1	10.5	12	65	0.236	jgi Dappu1 302011 PASA_GEN_15500011	Y	1	2	GPVAWTGPIPR	0.9969	0.9923	2	6	13
158	1	302011	1	10.5	12	65	0.236	jgi Dappu1 302011 PASA_GEN_15500011	Y	1	2	VALEEQER	0.9968	0.9922	2	6	6
158	1	302011	1	10.5	12	65	0.236	jgi Dappu1 302011 PASA_GEN_15500011	Y	1	2	QQQFSTSETVHR	0.9882	0.9713	2	6	2
158	1	302011	1	10.5	12	65	0.236	jgi Dappu1 302011 PASA_GEN_15500011	Y	1	3	SLESSSAGHTNDAQLQQGR	0.9066	0.7975	2	6	2
158	1	302011	1	10.5	12	65	0.236	jgi Dappu1 302011 PASA_GEN_15500011	Y	1	2	LALEEQR	0.7311	0.5245	2	6	2
159	1	302098	1	8.7	4	14	0.054	jgi Dappu1 302098 PASA_GEN_1600059	Y	1	3	VGEQDVQEVHNATVQM[147]IEK	0.9994	0.9987	2	5	2
159	1	302098	1	8.7	4	14	0.054	jgi Dappu1 302098 PASA_GEN_1600059	Y	1	2	ISSISSDGTVR	0.9987	0.9972	2	5	3
159	1	302098	1	8.7	4	14	0.054	jgi Dappu1 302098 PASA_GEN_1600059	Y	1	2	APTLLLVGK	0.9981	0.996	2	5	8
159	1	302098	1	8.7	4	14	0.054	jgi Dappu1 302098 PASA_GEN_1600059	Y	1	2	LAGDM[147]EYEASLIYPK	0.9886	0.9764	2	5	1
159	1	302098	1	8.7	4	14	0.054	jgi Dappu1 302098 PASA_GEN_1600059	N	1	2	YDWFGLK	0.1663	0.1663	2	5	1
160	1	302152	1	19.8	2	7	0.033	jgi Dappu1 302152 PASA_GEN_1600127	Y	1	2	VATTGWFSLR	0.9984	0.9988	2	3	4
160	1	302152	1	19.8	2	7	0.033	jgi Dappu1 302152 PASA_GEN_1600127	Y	1	2	ELDPEGSFR	0.9981	0.9986	2	3	3
161	1	302274	1	17.8	5	51	0.189	jgi Dappu1 302274 PASA_GEN_1700013	Y	1	2	VLEQLTGQQPVFSK	0.9995	0.999	2	5	24
161	1	302274	1	17.8	5	51	0.189	jgi Dappu1 302274 PASA_GEN_1700013	Y	1	2	YDGIILPTK	0.9992	0.9983	2	5	19
161	1	302274	1	17.8	5	51	0.189	jgi Dappu1 302274 PASA_GEN_1700013	Y	1	2	AEEILER	0.969	0.937	2	5	6
161	1	302274	1	17.8	5	51	0.189	jgi Dappu1 302274 PASA_GEN_1700013	Y	1	3	YDGIILPTKK	0.9454	0.8918	2	5	1
161	1	302274	1	17.8	5	51	0.189	jgi Dappu1 302274 PASA_GEN_1700013	Y	1	3	VLEQLTGQQPVFSKAR	0.8487	0.7276	2	5	1
162	1	302344	1	16.5	5	19	0.081	jgi Dappu1 302344 PASA_GEN_1700079	Y	1	2	LNPETTLFIIASK	0.9995	0.999	2	5	4
162	1	302344	1	16.5	5	19	0.081	jgi Dappu1 302344 PASA_GEN_1700079	Y	1	3	SGRPVLVDGVDVM[147]PDVR	0.9992	0.9984	2	5	8
162	1	302344	1	16.5	5	19	0.081	jgi Dappu1 302344 PASA_GEN_1700079	Y	1	2	LATPQDGEILIDFSK	0.9985	0.9968	2	5	1
162	1	302344	1	16.5	5	19	0.081	jgi Dappu1 302344 PASA_GEN_1700079	Y	1	2	HFVALSTNATK	0.9952	0.9899	2	5	5
162	1	302344	1	16.5	5	19	0.081	jgi Dappu1 302344 PASA_GEN_1700079	Y	1	2	SSDEAKAELLK	0.9717	0.9425	2	5	1
162	1	302344	1	16.5	5	19	0.081	jgi Dappu1 302344 PASA_GEN_1700079	Y	1	3	LIPADFIAPAQSLHPIR	0.1453	0.1453	2	6	3
162	1	302344	1	16.5	5	19	0.081	jgi Dappu1 302344 PASA_GEN_1700079	Y	1	2	AVLHTALR	0.1067	0.1067	2	6	1
163	1	302452	1	20.2	14	72	0.181	jgi Dappu1 302452 PASA_GEN_17300027	N	0.98	2	ADLVNNLGTIAK	0.9996	0.999	2	6	16
163	1	302452	1	20.2	14	72	0.181	jgi Dappu1 302452 PASA_GEN_17300027	N	0.98	2	DQVSNSSFVER	0.9996	0.999	2	6	3
163	1	302452	1	20.2	14	72	0.181	jgi Dappu1 302452 PASA_GEN_17300027	Y	1	2	HSQFIGYPIK	0.9996	0.999	2	6	7
163	1	302452	1	20.2	14	72	0.181	jgi Dappu1 302452 PASA_GEN_17300027	Y	1	2	TLTLSDTGIGM[147]TK	0.9996	0.999	2	6	1
163	1	302452	1	20.2	14	72	0.181	jgi Dappu1 302452 PASA_GEN_17300027	Y	1	3	YHTSASGEDQVSFK	0.9988	0.997	2	6	3
163	1	302452	1	20.2	14	72	0.181	jgi Dappu1 302452 PASA_GEN_17300027	Y	1	2	YSVDEELNK	0.9951	0.9881	2	6	21
163	1	302452	1	20.2	14	72	0.181	jgi Dappu1 302452 PASA_GEN_17300027	N	1	2	YESLTDPSK	0.902	0.7888	2	6	1
163	1	302452	1	20.2	14	72	0.181	jgi Dappu1 302452 PASA_GEN_17300027	N	0.99	2	LDSGKDLEIK	0.9005	0.7859	2	6	2	a
163	1	302452	1	20.2	14	72	0.181	jgi Dappu1 302452 PASA_GEN_17300027	N	0.98	2	RAPFDLFENR	0.8916	0.7695	2	6	4
163	1	302452	1	20.2	14	72	0.181	jgi Dappu1 302452 PASA_GEN_17300027	N	0.98	3	SLTNDWEDHLAVK	0.8745	0.7387	2	6	2
163	1	302452	1	20.2	14	72	0.181	jgi Dappu1 302452 PASA_GEN_17300027	N	0.97	2	APFDLFENR	0.8498	0.6965	2	6	4
163	1	302452	1	20.2	14	72	0.181	jgi Dappu1 302452 PASA_GEN_17300027	N	0.99	2	ALLFVPR	0.3507	0.3507	2	6	4
163	1	302452	1	20.2	14	72	0.181	jgi Dappu1 302452 PASA_GEN_17300027	Y	1	2	EVSDDEAEEEEK	0.3281	0.3281	2	6	3
163	1	302452	1	20.2	14	72	0.181	jgi Dappu1 302452 PASA_GEN_17300027	N	0.99	3	LDSGKDLEIK	0.2095	0.2095	2	6	1	a
163	1	302452	1	20.2	14	72	0.181	jgi Dappu1 302452 PASA_GEN_17300027	N	1	3	HLEINPDHPIVEALR	0.1356	0.1356	2	6	1
164	1	302655	1	10.2	3	10	0.034	jgi Dappu1 302655 PASA_GEN_1800174	Y	1	3	VAITLGGHDVSPGSGDQHK	0.998	0.9971	2	4	3
164	1	302655	1	10.2	3	10	0.034	jgi Dappu1 302655 PASA_GEN_1800174	Y	1	2	VEDDISLIK	0.9309	0.9026	2	4	2
164	1	302655	1	10.2	3	10	0.034	jgi Dappu1 302655 PASA_GEN_1800174	Y	1	3	TTACQSSAKPNLYAR	0.9199	0.8876	2	4	5
165	1	302682	1	50.7	18	326	1.13	jgi Dappu1 302682 PASA_GEN_18200006	Y	1	2	AAYFGLYDSASGM[147]LPDPK	0.9996	0.999	2	7	3	a
165	1	302682	1	50.7	18	326	1.13	jgi Dappu1 302682 PASA_GEN_18200006	Y	1	2	DFIAGGVSAAVSK	0.9996	0.999	2	7	23
165	1	302682	1	50.7	18	326	1.13	jgi Dappu1 302682 PASA_GEN_18200006	Y	1	2	EYSGLVNCLTK	0.9996	0.9989	2	7	34
165	1	302682	1	50.7	18	326	1.13	jgi Dappu1 302682 PASA_GEN_18200006	Y	1	2	GTGGALVLVFYDEVK	0.9996	0.999	2	7	8
165	1	302682	1	50.7	18	326	1.13	jgi Dappu1 302682 PASA_GEN_18200006	Y	1	2	YFPTQALNFAFK	0.9996	0.999	2	7	41
165	1	302682	1	50.7	18	326	1.13	jgi Dappu1 302682 PASA_GEN_18200006	Y	1	2	LLLQVQHASK	0.9995	0.9987	2	7	29	b
165	1	302682	1	50.7	18	326	1.13	jgi Dappu1 302682 PASA_GEN_18200006	Y	1	2	TDGLVGLYR	0.9995	0.9988	2	7	36
165	1	302682	1	50.7	18	326	1.13	jgi Dappu1 302682 PASA_GEN_18200006	Y	1	2	GIVDAFVR	0.9993	0.9982	2	7	43	c
165	1	302682	1	50.7	18	326	1.13	jgi Dappu1 302682 PASA_GEN_18200006	Y	1	3	AAYFGLYDSASGM[147]LPDPK	0.999	0.9974	2	7	2	a
165	1	302682	1	50.7	18	326	1.13	jgi Dappu1 302682 PASA_GEN_18200006	Y	1	2	TADPLSFAK	0.9988	0.9969	2	7	9
165	1	302682	1	50.7	18	326	1.13	jgi Dappu1 302682 PASA_GEN_18200006	Y	1	2	GNLANVIR	0.9981	0.9953	2	7	39
165	1	302682	1	50.7	18	326	1.13	jgi Dappu1 302682 PASA_GEN_18200006	Y	1	2	EQGM[147]TAFWR	0.9979	0.9948	2	7	12
165	1	302682	1	50.7	18	326	1.13	jgi Dappu1 302682 PASA_GEN_18200006	Y	1	2	GALSNVLR	0.9965	0.9911	2	7	17
165	1	302682	1	50.7	18	326	1.13	jgi Dappu1 302682 PASA_GEN_18200006	Y	1	2	NTIDCWAK	0.9964	0.9908	2	7	6
165	1	302682	1	50.7	18	326	1.13	jgi Dappu1 302682 PASA_GEN_18200006	Y	1	3	TADPLSFAKDFIAGGVSAAVSK	0.9947	0.9867	2	7	1
165	1	302682	1	50.7	18	326	1.13	jgi Dappu1 302682 PASA_GEN_18200006	Y	1	2	TAVAPIER	0.9945	0.9862	2	7	10
165	1	302682	1	50.7	18	326	1.13	jgi Dappu1 302682 PASA_GEN_18200006	Y	1	3	LLLQVQHASK	0.9659	0.9176	2	7	9	b
165	1	302682	1	50.7	18	326	1.13	jgi Dappu1 302682 PASA_GEN_18200006	Y	1	1	GIVDAFVR	0.8323	0.6613	2	7	4	c
165	1	302682	1	50.7	18	326	1.13	jgi Dappu1 302682 PASA_GEN_18200006	Y	1	2	M[147]MMQSGR	0.1032	0.1032	2	7	3
166	1	302765	1	23.9	4	36	0.124	jgi Dappu1 302765 PASA_GEN_18800001	Y	1	2	AIVGASLTEILAK	0.9993	0.999	2	4	25
166	1	302765	1	23.9	4	36	0.124	jgi Dappu1 302765 PASA_GEN_18800001	Y	1	2	KGQIEELAK	0.9867	0.9808	2	4	9
166	1	302765	1	23.9	4	36	0.124	jgi Dappu1 302765 PASA_GEN_18800001	Y	1	2	GQIEELAK	0.402	0.402	2	5	1
166	1	302765	1	23.9	4	36	0.124	jgi Dappu1 302765 PASA_GEN_18800001	Y	1	2	AARPSQK	0.2611	0.2611	2	5	1
166	1	302765	1	23.9	4	36	0.124	jgi Dappu1 302765 PASA_GEN_18800001	Y	1	2	TYQFLDSK	0.0806	0.0806	2	5	1
167	1	302788	1	24.4	6	33	0.116	jgi Dappu1 302788 PASA_GEN_1900020	Y	1	2	ANTIDM[147]PELSYR	0.9995	0.999	2	5	14
167	1	302788	1	24.4	6	33	0.116	jgi Dappu1 302788 PASA_GEN_1900020	Y	1	2	IFAPDHIVAK	0.997	0.9938	2	5	9	a
167	1	302788	1	24.4	6	33	0.116	jgi Dappu1 302788 PASA_GEN_1900020	Y	1	2	NFGIWLR	0.987	0.973	2	5	2
167	1	302788	1	24.4	6	33	0.116	jgi Dappu1 302788 PASA_GEN_1900020	Y	1	2	EPNPPLYR	0.9331	0.8691	2	5	2
167	1	302788	1	24.4	6	33	0.116	jgi Dappu1 302788 PASA_GEN_1900020	Y	1	2	FPLPHR	0.886	0.7873	2	5	1
167	1	302788	1	24.4	6	33	0.116	jgi Dappu1 302788 PASA_GEN_1900020	Y	1	3	IFAPDHIVAK	0.7602	0.6015	2	5	5	a
168	1	302792	1	17.4	4	8	0.039	jgi Dappu1 302792 PASA_GEN_1900024	Y	1	2	SLGSLSNSFDAK	0.9994	0.9988	2	5	1
168	1	302792	1	17.4	4	8	0.039	jgi Dappu1 302792 PASA_GEN_1900024	Y	1	2	ADLVTYIK	0.9956	0.9908	2	5	2
168	1	302792	1	17.4	4	8	0.039	jgi Dappu1 302792 PASA_GEN_1900024	Y	1	2	IDSVTPADVR	0.9946	0.9888	2	5	3
168	1	302792	1	17.4	4	8	0.039	jgi Dappu1 302792 PASA_GEN_1900024	Y	1	2	HEDLVELAQK	0.9869	0.9729	2	5	2
168	1	302792	1	17.4	4	8	0.039	jgi Dappu1 302792 PASA_GEN_1900024	Y	1	2	TILGPTQNIK	0.1951	0.1951	2	5	2
168	1	302792	1	17.4	4	8	0.039	jgi Dappu1 302792 PASA_GEN_1900024	Y	1	3	RSQTDLELEIENM[147]GAHLNAYTSR	0.1179	0.1179	2	5	1
168	1	302792	1	17.4	4	8	0.039	jgi Dappu1 302792 PASA_GEN_1900024	Y	1	2	M[147]VLAAAGGIK	0.0548	0.0548	2	5	1
169	1	302823	1	24.7	7	82	0.32	jgi Dappu1 302823 PASA_GEN_1900067	Y	1	2	GAAQNIIPASTGAAK	0.9996	0.999	2	6	47	b
169	1	302823	1	24.7	7	82	0.32	jgi Dappu1 302823 PASA_GEN_1900067	Y	1	2	VPVHDVSVVDLTCR	0.9996	0.999	2	6	2	a
169	1	302823	1	24.7	7	82	0.32	jgi Dappu1 302823 PASA_GEN_1900067	Y	1	3	VINDNFGIIEGLM[147]TTVHAITATQK	0.9996	0.999	2	6	5
169	1	302823	1	24.7	7	82	0.32	jgi Dappu1 302823 PASA_GEN_1900067	Y	1	3	VPVHDVSVVDLTCR	0.9989	0.9973	2	6	3	a
169	1	302823	1	24.7	7	82	0.32	jgi Dappu1 302823 PASA_GEN_1900067	N	1	2	VVDLIK	0.9864	0.9672	2	6	8
169	1	302823	1	24.7	7	82	0.32	jgi Dappu1 302823 PASA_GEN_1900067	Y	1	2	LTGM[147]AFR	0.9633	0.9141	2	6	5
169	1	302823	1	24.7	7	82	0.32	jgi Dappu1 302823 PASA_GEN_1900067	Y	1	2	EASYDEIK	0.9607	0.9084	2	6	12
169	1	302823	1	24.7	7	82	0.32	jgi Dappu1 302823 PASA_GEN_1900067	Y	1	3	GAAQNIIPASTGAAK	0.1613	0.1613	2	6	2	b
169	1	302823	1	24.7	7	82	0.32	jgi Dappu1 302823 PASA_GEN_1900067	Y	1	2	IGINGFGR	0.1229	0.1229	2	6	1
170	1	302856	1	23	10	35	0.119	jgi Dappu1 302856 PASA_GEN_1900112	N	0.33	2	IINEPTAAAIAYGLDK	0.9996	0.999	2	6	13	a
170	1	302856	1	23	10	35	0.119	jgi Dappu1 302856 PASA_GEN_1900112	N	0.33	2	IINEPTAAAIAYGLDKK	0.9996	0.999	2	6	3	b
170	1	302856	1	23	10	35	0.119	jgi Dappu1 302856 PASA_GEN_1900112	Y	1	2	NQVAM[147]NPINTVFDAK	0.9996	0.999	2	6	3
170	1	302856	1	23	10	35	0.119	jgi Dappu1 302856 PASA_GEN_1900112	N	1	2	TTPSYVAFTDTER	0.9996	0.999	2	6	2
170	1	302856	1	23	10	35	0.119	jgi Dappu1 302856 PASA_GEN_1900112	N	0.5	2	VEIIANDQGNR	0.9995	0.9988	2	6	5
170	1	302856	1	23	10	35	0.119	jgi Dappu1 302856 PASA_GEN_1900112	Y	1	2	TFSPEEVSSM[147]VLVK	0.9993	0.9983	2	6	3
170	1	302856	1	23	10	35	0.119	jgi Dappu1 302856 PASA_GEN_1900112	N	0.5	3	STAGDTHLGGEDFDNR	0.9991	0.9977	2	6	11
170	1	302856	1	23	10	35	0.119	jgi Dappu1 302856 PASA_GEN_1900112	Y	1	2	VTDAVITVPAYFNDSQR	0.9917	0.9798	2	6	1
170	1	302856	1	23	10	35	0.119	jgi Dappu1 302856 PASA_GEN_1900112	N	0.33	3	IINEPTAAAIAYGLDK	0.9886	0.9724	2	6	3	a
170	1	302856	1	23	10	35	0.119	jgi Dappu1 302856 PASA_GEN_1900112	Y	1	2	DAGTISGLNVLR	0.9613	0.9098	2	6	5
170	1	302856	1	23	10	35	0.119	jgi Dappu1 302856 PASA_GEN_1900112	N	0.33	3	IINEPTAAAIAYGLDKK	0.9328	0.8492	2	6	8	b
170	1	302856	1	23	10	35	0.119	jgi Dappu1 302856 PASA_GEN_1900112	Y	1	3	M[147]VNHFVQEFNR	0.7208	0.5116	2	6	3
170	1	302856	1	23	10	35	0.119	jgi Dappu1 302856 PASA_GEN_1900112	Y	1	2	VVSDGGKPK	0.6942	0.4794	2	6	1
170	1	302856	1	23	10	35	0.119	jgi Dappu1 302856 PASA_GEN_1900112	N	0.5	3	LSKEEIER	0.2012	0.2012	2	6	1
170	1	302856	1	23	10	35	0.119	jgi Dappu1 302856 PASA_GEN_1900112	Y	1	2	IPESDR	0.1505	0.1505	2	6	1
171	1	303036	1	21.5	6	31	0.126	jgi Dappu1 303036 PASA_GEN_0200102	Y	1	2	FSIDDVETGR	0.9994	0.9987	2	5	6
171	1	303036	1	21.5	6	31	0.126	jgi Dappu1 303036 PASA_GEN_0200102	Y	1	2	SSTPGYNSAFHR	0.9994	0.9988	2	5	12
171	1	303036	1	21.5	6	31	0.126	jgi Dappu1 303036 PASA_GEN_0200102	Y	1	2	GGGNTINPAM[147]AAR	0.9992	0.9983	2	5	4
171	1	303036	1	21.5	6	31	0.126	jgi Dappu1 303036 PASA_GEN_0200102	Y	1	3	DSILHIKPTLTEDR	0.9987	0.9973	2	5	7
171	1	303036	1	21.5	6	31	0.126	jgi Dappu1 303036 PASA_GEN_0200102	Y	1	2	YQLEWTPDYLK	0.9971	0.994	2	5	1
171	1	303036	1	21.5	6	31	0.126	jgi Dappu1 303036 PASA_GEN_0200102	Y	1	3	HNAYGTWPASGEIDLVESR	0.9962	0.992	2	5	1
172	1	303071	1	22.8	7	29	0.092	jgi Dappu1 303071 PASA_GEN_0200147	Y	1	2	LISEDVQGR	0.9995	0.9989	2	5	9
172	1	303071	1	22.8	7	29	0.092	jgi Dappu1 303071 PASA_GEN_0200147	Y	1	2	VFEVSLTDLQNESDSER	0.9995	0.999	2	5	3
172	1	303071	1	22.8	7	29	0.092	jgi Dappu1 303071 PASA_GEN_0200147	Y	1	2	LLELHGDGGK	0.9993	0.9985	2	5	2
172	1	303071	1	22.8	7	29	0.092	jgi Dappu1 303071 PASA_GEN_0200147	Y	1	2	APSM[147]FAVR	0.9991	0.9982	2	5	2
172	1	303071	1	22.8	7	29	0.092	jgi Dappu1 303071 PASA_GEN_0200147	Y	1	2	KIIDPFTR	0.8786	0.7461	2	6	3
172	1	303071	1	22.8	7	29	0.092	jgi Dappu1 303071 PASA_GEN_0200147	Y	1	2	IIDPFTR	0.7502	0.5493	2	6	9
172	1	303071	1	22.8	7	29	0.092	jgi Dappu1 303071 PASA_GEN_0200147	Y	1	3	IIDPFTRK	0.3196	0.3196	2	6	1
172	1	303071	1	22.8	7	29	0.092	jgi Dappu1 303071 PASA_GEN_0200147	Y	1	2	TSDGYLLR	0.1907	0.1907	2	6	1
173	1	303106	1	19.6	12	50	0.181	jgi Dappu1 303106 PASA_GEN_0200191	Y	1	2	LIEEAQSNR	0.9996	0.999	2	6	10
173	1	303106	1	19.6	12	50	0.181	jgi Dappu1 303106 PASA_GEN_0200191	Y	1	2	VVQQEEEIEFPISR	0.9996	0.999	2	6	11
173	1	303106	1	19.6	12	50	0.181	jgi Dappu1 303106 PASA_GEN_0200191	Y	1	2	SFATELVFDPR	0.9994	0.9984	2	6	3
173	1	303106	1	19.6	12	50	0.181	jgi Dappu1 303106 PASA_GEN_0200191	Y	1	2	GIDCVVHGK	0.9992	0.998	2	6	1
173	1	303106	1	19.6	12	50	0.181	jgi Dappu1 303106 PASA_GEN_0200191	Y	1	3	YGYVEEDGTRR	0.9916	0.9795	2	6	4	a
173	1	303106	1	19.6	12	50	0.181	jgi Dappu1 303106 PASA_GEN_0200191	Y	1	3	RPASFPTFQQAQQNK	0.9909	0.9779	2	6	7
173	1	303106	1	19.6	12	50	0.181	jgi Dappu1 303106 PASA_GEN_0200191	Y	1	3	QESGSVVDEEREIEQVLNTPTR	0.9835	0.9602	2	6	1
173	1	303106	1	19.6	12	50	0.181	jgi Dappu1 303106 PASA_GEN_0200191	Y	1	2	YGYVEEDGTRR	0.9805	0.9532	2	6	3	a
173	1	303106	1	19.6	12	50	0.181	jgi Dappu1 303106 PASA_GEN_0200191	Y	1	2	ATSPVVAPK	0.9795	0.9509	2	6	4
173	1	303106	1	19.6	12	50	0.181	jgi Dappu1 303106 PASA_GEN_0200191	Y	1	3	APALSKPSRPQSSR	0.8308	0.6658	2	6	4
173	1	303106	1	19.6	12	50	0.181	jgi Dappu1 303106 PASA_GEN_0200191	Y	1	2	TFVETTR	0.7567	0.5579	2	6	1
173	1	303106	1	19.6	12	50	0.181	jgi Dappu1 303106 PASA_GEN_0200191	Y	1	3	QPVQVEEERPK	0.4308	0.4308	2	6	1
173	1	303106	1	19.6	12	50	0.181	jgi Dappu1 303106 PASA_GEN_0200191	Y	1	2	VQPAPPTR	0.1674	0.1674	2	6	4
173	1	303106	1	19.6	12	50	0.181	jgi Dappu1 303106 PASA_GEN_0200191	Y	1	3	QEPVESARPTGQR	0.1522	0.1522	2	6	3
173	1	303106	1	19.6	12	50	0.181	jgi Dappu1 303106 PASA_GEN_0200191	Y	1	2	KTFVETTR	0.1483	0.1483	2	6	1
174	1	303213	1	1.2	2	21	0.083	jgi Dappu1 303213 PASA_GEN_0200343	Y	1	2	VGDSVLFR	0.9993	0.999	2	4	16
174	1	303213	1	1.2	2	21	0.083	jgi Dappu1 303213 PASA_GEN_0200343	Y	1	2	IGGVEQVEK	0.9992	0.9988	2	4	5
174	1	303213	1	1.2	2	21	0.083	jgi Dappu1 303213 PASA_GEN_0200343	Y	1	2	IGFCLTGR	0.1574	0.1574	2	4	2
174	1	303213	1	1.2	2	21	0.083	jgi Dappu1 303213 PASA_GEN_0200343	Y	1	2	YIRLEPQTWK	0.082	0.082	2	5	1
174	1	303213	1	1.2	2	21	0.083	jgi Dappu1 303213 PASA_GEN_0200343	Y	1	2	LEPQTWK	0.0692	0.0692	2	5	1
174	1	303213	1	1.2	2	21	0.083	jgi Dappu1 303213 PASA_GEN_0200343	Y	1	2	ELRPGAR	0.0626	0.0626	2	5	1
175	1	303417	1	8.2	5	10	0.032	jgi Dappu1 303417 PASA_GEN_2100027	Y	1	2	LDGSIEADSHQK	0.9995	0.999	2	5	3	a
175	1	303417	1	8.2	5	10	0.032	jgi Dappu1 303417 PASA_GEN_2100027	Y	1	2	IEDAVVQADQVDGK	0.9995	0.999	2	5	1
175	1	303417	1	8.2	5	10	0.032	jgi Dappu1 303417 PASA_GEN_2100027	Y	1	2	VALSASATDESR	0.9994	0.9987	2	5	4
175	1	303417	1	8.2	5	10	0.032	jgi Dappu1 303417 PASA_GEN_2100027	Y	1	3	LDGSIEADSHQK	0.7166	0.5464	2	5	1	a
175	1	303417	1	8.2	5	10	0.032	jgi Dappu1 303417 PASA_GEN_2100027	Y	1	3	LESQNTETLFHIGK	0.3066	0.3066	2	5	1
176	1	303431	1	45.2	11	106	0.4	jgi Dappu1 303431 PASA_GEN_2100043	Y	1	2	ADGYILEGR	0.9996	0.999	2	6	14
176	1	303431	1	45.2	11	106	0.4	jgi Dappu1 303431 PASA_GEN_2100043	Y	1	2	LDQGNFSWGSEGVSR	0.9996	0.999	2	6	11
176	1	303431	1	45.2	11	106	0.4	jgi Dappu1 303431 PASA_GEN_2100043	Y	1	2	IETALEEQFLTGR	0.9996	0.999	2	6	22
176	1	303431	1	45.2	11	106	0.4	jgi Dappu1 303431 PASA_GEN_2100043	Y	1	2	IIDVVYNASNNELVR	0.9996	0.999	2	6	3	a
176	1	303431	1	45.2	11	106	0.4	jgi Dappu1 303431 PASA_GEN_2100043	Y	1	2	LTEAEEAVLNK	0.9996	0.999	2	6	17
176	1	303431	1	45.2	11	106	0.4	jgi Dappu1 303431 PASA_GEN_2100043	Y	1	2	LTEAEEAVLNKK	0.9996	0.999	2	6	3	b
176	1	303431	1	45.2	11	106	0.4	jgi Dappu1 303431 PASA_GEN_2100043	Y	1	2	NAIIVVDATPFR	0.9996	0.999	2	6	15
176	1	303431	1	45.2	11	106	0.4	jgi Dappu1 303431 PASA_GEN_2100043	Y	1	3	IIDVVYNASNNELVR	0.9995	0.9987	2	6	9	a
176	1	303431	1	45.2	11	106	0.4	jgi Dappu1 303431 PASA_GEN_2100043	Y	1	2	FELGRPPANTK	0.9977	0.9943	2	6	3
176	1	303431	1	45.2	11	106	0.4	jgi Dappu1 303431 PASA_GEN_2100043	Y	1	3	LTEAEEAVLNKK	0.9953	0.9884	2	6	5	b
176	1	303431	1	45.2	11	106	0.4	jgi Dappu1 303431 PASA_GEN_2100043	Y	1	2	ELEFYLR	0.9043	0.7932	2	6	4
177	1	303490	1	3.5	5	9	0.03	jgi Dappu1 303490 PASA_GEN_2100115	Y	1	2	KEEISQPIEEK	0.9993	0.9986	2	5	1
177	1	303490	1	3.5	5	9	0.03	jgi Dappu1 303490 PASA_GEN_2100115	Y	1	2	YKVEETVEEVPK	0.9993	0.9986	2	5	3
177	1	303490	1	3.5	5	9	0.03	jgi Dappu1 303490 PASA_GEN_2100115	Y	1	3	SDVDGAVVDRR	0.7665	0.6099	2	5	1
177	1	303490	1	3.5	5	9	0.03	jgi Dappu1 303490 PASA_GEN_2100115	Y	1	2	QMGDVTDK	0.7602	0.6015	2	5	3
177	1	303490	1	3.5	5	9	0.03	jgi Dappu1 303490 PASA_GEN_2100115	Y	1	3	SQVESVSEPAKEEESVSK	0.3057	0.3057	2	5	1
177	1	303490	1	3.5	5	9	0.03	jgi Dappu1 303490 PASA_GEN_2100115	Y	1	2	IAEGFLK	0.0633	0.0633	2	5	1
178	1	303528	1	23.4	6	43	0.143	jgi Dappu1 303528 PASA_GEN_21100010	Y	1	2	AGGHVLTFDQLALR	0.9995	0.9989	2	5	3	b
178	1	303528	1	23.4	6	43	0.143	jgi Dappu1 303528 PASA_GEN_21100010	Y	1	2	IAVVVGTLTDDPR	0.9995	0.999	2	5	14
178	1	303528	1	23.4	6	43	0.143	jgi Dappu1 303528 PASA_GEN_21100010	Y	1	2	INRPPLSVSR	0.9944	0.9883	2	5	5	a
178	1	303528	1	23.4	6	43	0.143	jgi Dappu1 303528 PASA_GEN_21100010	Y	1	3	INRPPLSVSR	0.9794	0.9576	2	5	16	a
178	1	303528	1	23.4	6	43	0.143	jgi Dappu1 303528 PASA_GEN_21100010	Y	1	2	LTVCALR	0.9699	0.9388	2	5	1
178	1	303528	1	23.4	6	43	0.143	jgi Dappu1 303528 PASA_GEN_21100010	Y	1	3	AGGHVLTFDQLALR	0.9619	0.9233	2	5	4	b
179	1	303532	1	7.1	3	6	0.028	jgi Dappu1 303532 PASA_GEN_21100016	Y	1	2	LAASFVIPYLK	0.9992	0.9989	2	4	3
179	1	303532	1	7.1	3	6	0.028	jgi Dappu1 303532 PASA_GEN_21100016	Y	1	2	SGSPNTLTFAFHR	0.999	0.9986	2	4	2	a
179	1	303532	1	7.1	3	6	0.028	jgi Dappu1 303532 PASA_GEN_21100016	Y	1	3	SGSPNTLTFAFHR	0.9208	0.8889	2	4	1	a
180	1	303616	1	5.3	2	6	0.024	jgi Dappu1 303616 PASA_GEN_22000009	Y	1	2	LTAAESLTEPHPR	0.9987	0.999	2	3	3	a
180	1	303616	1	5.3	2	6	0.024	jgi Dappu1 303616 PASA_GEN_22000009	Y	1	3	LTAAESLTEPHPR	0.9968	0.9976	2	3	3	a
181	1	303639; 333240	1	19.9	3	9	0.028	jgi Dappu1 303639 PASA_GEN_22600002,jgi Dappu1 333240 NCBI_GNO_22600013	N	1	2	DIFGNQVGSYAYM[147]GPK	0.9993	0.999	2	4	1
181	1	303639; 333240	1	19.9	3	9	0.028	jgi Dappu1 303639 PASA_GEN_22600002,jgi Dappu1 333240 NCBI_GNO_22600013	Y	1	2	VVSNNLPVAPEDTPEVAAAK	0.9993	0.999	2	4	3
181	1	303639; 333240	1	19.9	3	9	0.028	jgi Dappu1 303639 PASA_GEN_22600002,jgi Dappu1 333240 NCBI_GNO_22600013	N	0.33	2	TVTAEADPSAK	0.9502	0.9009	2	5	3
181	1	303639; 333240	1	19.9	3	9	0.028	jgi Dappu1 303639 PASA_GEN_22600002,jgi Dappu1 333240 NCBI_GNO_22600013	N	1	2	VNYVADAVNGFR	0.2413	0.2413	2	5	5
182	1	303875	1	4.4	3	5	0.017	jgi Dappu1 303875 PASA_GEN_2400076	Y	1	2	YEDHPAEALENK	0.9991	0.9987	2	4	1	a
182	1	303875	1	4.4	3	5	0.017	jgi Dappu1 303875 PASA_GEN_2400076	Y	1	3	YEDHPAEALENK	0.9887	0.9836	2	4	3	a
182	1	303875	1	4.4	3	5	0.017	jgi Dappu1 303875 PASA_GEN_2400076	Y	1	3	YEDHPAEALENKVEVK	0.5802	0.4874	2	4	1
183	1	304119	1	7.1	4	13	0.05	jgi Dappu1 304119 PASA_GEN_2500160	Y	1	2	M[147]QELGIFPLQR	0.9995	0.999	2	5	5
183	1	304119	1	7.1	4	13	0.05	jgi Dappu1 304119 PASA_GEN_2500160	Y	1	2	IVCDNSDIR	0.9994	0.9988	2	5	6
183	1	304119	1	7.1	4	13	0.05	jgi Dappu1 304119 PASA_GEN_2500160	N	1	2	RAVDGGELPSPR	0.9906	0.9805	2	5	1
183	1	304119	1	7.1	4	13	0.05	jgi Dappu1 304119 PASA_GEN_2500160	Y	1	2	HLFFK	0.2632	0.2632	2	5	1
184	1	304122	1	3.8	3	5	0.019	jgi Dappu1 304122 PASA_GEN_2500163	Y	1	2	M[147]QELGLLPLQK	0.9984	0.9977	2	4	2
184	1	304122	1	3.8	3	5	0.019	jgi Dappu1 304122 PASA_GEN_2500163	Y	1	2	VISLSVIR	0.993	0.9899	2	4	1
184	1	304122	1	3.8	3	5	0.019	jgi Dappu1 304122 PASA_GEN_2500163	Y	1	3	IAEGLAELNPHWDDER	0.8738	0.8265	2	4	2
185	1	304206	1	25.8	10	72	0.251	jgi Dappu1 304206 PASA_GEN_2600041	Y	1	2	AGGAPTQPATAAK	0.9996	0.999	2	6	28
185	1	304206	1	25.8	10	72	0.251	jgi Dappu1 304206 PASA_GEN_2600041	Y	1	2	YALFLDEGEDPLEVIK	0.9996	0.999	2	6	2
185	1	304206	1	25.8	10	72	0.251	jgi Dappu1 304206 PASA_GEN_2600041	Y	1	3	DFGSVTNTEGGSPGTGNDAEFRPR	0.9996	0.999	2	6	14
185	1	304206	1	25.8	10	72	0.251	jgi Dappu1 304206 PASA_GEN_2600041	Y	1	3	ETQANVIKPAEQNKPR	0.9994	0.9984	2	6	5
185	1	304206	1	25.8	10	72	0.251	jgi Dappu1 304206 PASA_GEN_2600041	Y	1	2	FPNSIPR	0.9909	0.9779	2	6	10
185	1	304206	1	25.8	10	72	0.251	jgi Dappu1 304206 PASA_GEN_2600041	Y	1	2	VDDEKDFPALG	0.964	0.9157	2	6	5
185	1	304206	1	25.8	10	72	0.251	jgi Dappu1 304206 PASA_GEN_2600041	N	0.5	2	EGGGYR	0.9342	0.8521	2	6	2
185	1	304206	1	25.8	10	72	0.251	jgi Dappu1 304206 PASA_GEN_2600041	Y	1	2	LDIEIR	0.894	0.7739	2	6	4
185	1	304206	1	25.8	10	72	0.251	jgi Dappu1 304206 PASA_GEN_2600041	Y	1	2	KPEFNIR	0.7002	0.4866	2	6	1
185	1	304206	1	25.8	10	72	0.251	jgi Dappu1 304206 PASA_GEN_2600041	N	1	2	EDGYR	0.2991	0.2991	2	6	1
185	1	304206	1	25.8	10	72	0.251	jgi Dappu1 304206 PASA_GEN_2600041	Y	1	3	KKPEFNIR	0.1337	0.1337	2	6	1
185	1	304206	1	25.8	10	72	0.251	jgi Dappu1 304206 PASA_GEN_2600041	Y	1	3	EGGGGYRGGYR	0.0572	0.0572	2	6	1
186	1	304363	1	7.2	4	10	0.039	jgi Dappu1 304363 PASA_GEN_2800113	Y	1	2	QSAVTLPFLIPGGNVR	0.9991	0.9982	2	5	2
186	1	304363	1	7.2	4	10	0.039	jgi Dappu1 304363 PASA_GEN_2800113	Y	1	3	SEDVAKPTTAIQQPDQDIAK	0.9987	0.9972	2	5	3
186	1	304363	1	7.2	4	10	0.039	jgi Dappu1 304363 PASA_GEN_2800113	Y	1	2	GKDSSSIM[147]LQR	0.9833	0.9656	2	5	2
186	1	304363	1	7.2	4	10	0.039	jgi Dappu1 304363 PASA_GEN_2800113	Y	1	2	LAAAVTADAK	0.9487	0.8981	2	5	3
186	1	304363	1	7.2	4	10	0.039	jgi Dappu1 304363 PASA_GEN_2800113	Y	1	2	TFSWGGCR	0.1211	0.1211	2	5	1
186	1	304363	1	7.2	4	10	0.039	jgi Dappu1 304363 PASA_GEN_2800113	Y	1	3	GVCHYGGVTYQLGQK	0.0571	0.0571	2	5	1
187	1	304661	1	25.6	82	487	1.681	jgi Dappu1 304661 PASA_GEN_0300127	Y	1	2	ADASESSAFLTLGSPAK	0.9996	0.999	2	7	2
187	1	304661	1	25.6	82	487	1.681	jgi Dappu1 304661 PASA_GEN_0300127	Y	1	2	AIENVIETISER	0.9996	0.999	2	7	22
187	1	304661	1	25.6	82	487	1.681	jgi Dappu1 304661 PASA_GEN_0300127	Y	1	2	ALGNLGVM[147]AAEVR	0.9996	0.9989	2	7	3
187	1	304661	1	25.6	82	487	1.681	jgi Dappu1 304661 PASA_GEN_0300127	Y	1	2	AIILEGGFGHEVGR	0.9996	0.999	2	7	5	a
187	1	304661	1	25.6	82	487	1.681	jgi Dappu1 304661 PASA_GEN_0300127	Y	1	2	DSELGLEIYTPK	0.9996	0.999	2	7	3
187	1	304661	1	25.6	82	487	1.681	jgi Dappu1 304661 PASA_GEN_0300127	Y	1	2	EAISNANM[147]DIIR	0.9996	0.999	2	7	7
187	1	304661	1	25.6	82	487	1.681	jgi Dappu1 304661 PASA_GEN_0300127	Y	1	2	GPM[147]LVTVDSAGK	0.9996	0.999	2	7	6
187	1	304661	1	25.6	82	487	1.681	jgi Dappu1 304661 PASA_GEN_0300127	Y	1	2	GYILSATTSQEGPK	0.9996	0.999	2	7	3
187	1	304661	1	25.6	82	487	1.681	jgi Dappu1 304661 PASA_GEN_0300127	Y	1	2	KLVITTTAESNK	0.9996	0.999	2	7	1
187	1	304661	1	25.6	82	487	1.681	jgi Dappu1 304661 PASA_GEN_0300127	Y	1	2	IAAYQGVM[147]R	0.9996	0.999	2	7	4
187	1	304661	1	25.6	82	487	1.681	jgi Dappu1 304661 PASA_GEN_0300127	Y	1	2	ITGAALEIVR	0.9996	0.999	2	7	12
187	1	304661	1	25.6	82	487	1.681	jgi Dappu1 304661 PASA_GEN_0300127	Y	1	2	LVITTTAESNK	0.9996	0.999	2	7	10
187	1	304661	1	25.6	82	487	1.681	jgi Dappu1 304661 PASA_GEN_0300127	Y	1	2	M[147]GDM[147]EGYSTTTTIK	0.9996	0.999	2	7	2
187	1	304661	1	25.6	82	487	1.681	jgi Dappu1 304661 PASA_GEN_0300127	Y	1	2	NISQAAESSIGDK	0.9996	0.999	2	7	1
187	1	304661	1	25.6	82	487	1.681	jgi Dappu1 304661 PASA_GEN_0300127	Y	1	2	SAILLVQQTTDK	0.9996	0.999	2	7	2
187	1	304661	1	25.6	82	487	1.681	jgi Dappu1 304661 PASA_GEN_0300127	Y	1	2	SLESSELSFDVR	0.9996	0.999	2	7	8
187	1	304661	1	25.6	82	487	1.681	jgi Dappu1 304661 PASA_GEN_0300127	Y	1	2	TAENVLLAGANLK	0.9996	0.999	2	7	26
187	1	304661	1	25.6	82	487	1.681	jgi Dappu1 304661 PASA_GEN_0300127	Y	1	2	VGSQASTYTVENR	0.9996	0.999	2	7	19
187	1	304661	1	25.6	82	487	1.681	jgi Dappu1 304661 PASA_GEN_0300127	Y	1	2	VNVDGFIEVK	0.9996	0.999	2	7	20
187	1	304661	1	25.6	82	487	1.681	jgi Dappu1 304661 PASA_GEN_0300127	Y	1	2	VVDSELALVIAPK	0.9996	0.999	2	7	21
187	1	304661	1	25.6	82	487	1.681	jgi Dappu1 304661 PASA_GEN_0300127	Y	1	3	VSHSFQYTGDM[147]SSM[147]TTTNK	0.9996	0.9989	2	7	2
187	1	304661	1	25.6	82	487	1.681	jgi Dappu1 304661 PASA_GEN_0300127	Y	1	2	DSCDAVLQLR	0.9995	0.9987	2	7	2
187	1	304661	1	25.6	82	487	1.681	jgi Dappu1 304661 PASA_GEN_0300127	Y	1	2	GVM[147]SVQM[147]DNVK	0.9995	0.9987	2	7	24
187	1	304661	1	25.6	82	487	1.681	jgi Dappu1 304661 PASA_GEN_0300127	Y	1	2	GVQLEFQDAK	0.9995	0.9988	2	7	6
187	1	304661	1	25.6	82	487	1.681	jgi Dappu1 304661 PASA_GEN_0300127	Y	1	2	RQGVILSGR	0.9995	0.9987	2	7	9	b
187	1	304661	1	25.6	82	487	1.681	jgi Dappu1 304661 PASA_GEN_0300127	Y	1	2	ALLSTEISR	0.9994	0.9985	2	7	10
187	1	304661	1	25.6	82	487	1.681	jgi Dappu1 304661 PASA_GEN_0300127	Y	1	2	GEVESDESLK	0.9994	0.9985	2	7	8
187	1	304661	1	25.6	82	487	1.681	jgi Dappu1 304661 PASA_GEN_0300127	Y	1	2	LELM[147]DGIQSR	0.9994	0.9986	2	7	3
187	1	304661	1	25.6	82	487	1.681	jgi Dappu1 304661 PASA_GEN_0300127	Y	1	2	IVNEATYAR	0.9994	0.9986	2	7	15
187	1	304661	1	25.6	82	487	1.681	jgi Dappu1 304661 PASA_GEN_0300127	Y	1	2	NASQLLEDLIR	0.9994	0.9985	2	7	3
187	1	304661	1	25.6	82	487	1.681	jgi Dappu1 304661 PASA_GEN_0300127	Y	1	2	TISLVDTGKK	0.9994	0.9985	2	7	5	d
187	1	304661	1	25.6	82	487	1.681	jgi Dappu1 304661 PASA_GEN_0300127	Y	1	3	KIDSNSFSVSPVLEIQPGTK	0.9994	0.9985	2	7	4
187	1	304661	1	25.6	82	487	1.681	jgi Dappu1 304661 PASA_GEN_0300127	Y	1	2	LDADVM[147]DPK	0.9993	0.9983	2	7	7
187	1	304661	1	25.6	82	487	1.681	jgi Dappu1 304661 PASA_GEN_0300127	Y	1	2	VSSTLILDPR	0.9993	0.9981	2	7	21
187	1	304661	1	25.6	82	487	1.681	jgi Dappu1 304661 PASA_GEN_0300127	Y	1	3	AIILEGGFGHEVGR	0.9993	0.9983	2	7	4	a
187	1	304661	1	25.6	82	487	1.681	jgi Dappu1 304661 PASA_GEN_0300127	Y	1	2	TSLTPELNTFM[147]LK	0.9992	0.9979	2	7	4
187	1	304661	1	25.6	82	487	1.681	jgi Dappu1 304661 PASA_GEN_0300127	Y	1	3	GPM[147]LVTVDSAGKR	0.9992	0.998	2	7	5
187	1	304661	1	25.6	82	487	1.681	jgi Dappu1 304661 PASA_GEN_0300127	Y	1	2	VFGSEIGM[147]FAYR	0.9986	0.9965	2	7	2
187	1	304661	1	25.6	82	487	1.681	jgi Dappu1 304661 PASA_GEN_0300127	Y	1	2	INLNPAQR	0.9985	0.9962	2	7	10
187	1	304661	1	25.6	82	487	1.681	jgi Dappu1 304661 PASA_GEN_0300127	Y	1	2	RVEIDVAR	0.9985	0.9963	2	7	12
187	1	304661	1	25.6	82	487	1.681	jgi Dappu1 304661 PASA_GEN_0300127	Y	1	2	RITGAALEIVR	0.9984	0.9959	2	7	2	c
187	1	304661	1	25.6	82	487	1.681	jgi Dappu1 304661 PASA_GEN_0300127	Y	1	2	M[147]ELQLPTTK	0.9983	0.9957	2	7	15
187	1	304661	1	25.6	82	487	1.681	jgi Dappu1 304661 PASA_GEN_0300127	Y	1	2	GLLTSAPTM[147]TVK	0.9981	0.9953	2	7	10
187	1	304661	1	25.6	82	487	1.681	jgi Dappu1 304661 PASA_GEN_0300127	Y	1	3	KM[147]SM[147]TM[147]NLSNVYQAR	0.9981	0.9953	2	7	1
187	1	304661	1	25.6	82	487	1.681	jgi Dappu1 304661 PASA_GEN_0300127	Y	1	2	LLAVALPAK	0.9976	0.994	2	7	6
187	1	304661	1	25.6	82	487	1.681	jgi Dappu1 304661 PASA_GEN_0300127	Y	1	3	LGSADFTNGDHTVR	0.9967	0.9917	2	7	2
187	1	304661	1	25.6	82	487	1.681	jgi Dappu1 304661 PASA_GEN_0300127	Y	1	2	SEAIVSEVR	0.9933	0.9832	2	7	7
187	1	304661	1	25.6	82	487	1.681	jgi Dappu1 304661 PASA_GEN_0300127	Y	1	2	LAAIEASR	0.992	0.9799	2	7	6
187	1	304661	1	25.6	82	487	1.681	jgi Dappu1 304661 PASA_GEN_0300127	Y	1	2	SSQSITLDAK	0.9886	0.9714	2	7	2
187	1	304661	1	25.6	82	487	1.681	jgi Dappu1 304661 PASA_GEN_0300127	Y	1	2	QATISGLDEK	0.9876	0.969	2	7	3
187	1	304661	1	25.6	82	487	1.681	jgi Dappu1 304661 PASA_GEN_0300127	Y	1	2	IPNQCSFR	0.9819	0.9552	2	7	2
187	1	304661	1	25.6	82	487	1.681	jgi Dappu1 304661 PASA_GEN_0300127	Y	1	2	GLVISSSLR	0.9707	0.9287	2	7	1
187	1	304661	1	25.6	82	487	1.681	jgi Dappu1 304661 PASA_GEN_0300127	Y	1	3	TITVEREENIVTVR	0.9702	0.9277	2	7	2
187	1	304661	1	25.6	82	487	1.681	jgi Dappu1 304661 PASA_GEN_0300127	N	1	2	LSIEYK	0.9678	0.9221	2	7	6
187	1	304661	1	25.6	82	487	1.681	jgi Dappu1 304661 PASA_GEN_0300127	Y	1	3	GSPENYHQLAGGLLDDR	0.9656	0.9169	2	7	8
187	1	304661	1	25.6	82	487	1.681	jgi Dappu1 304661 PASA_GEN_0300127	Y	1	2	LEAVLEK	0.9603	0.9048	2	7	8
187	1	304661	1	25.6	82	487	1.681	jgi Dappu1 304661 PASA_GEN_0300127	Y	1	3	AVELSLKPSGPYAK	0.9589	0.9018	2	7	3
187	1	304661	1	25.6	82	487	1.681	jgi Dappu1 304661 PASA_GEN_0300127	Y	1	2	FEVTYPR	0.9513	0.8849	2	7	8
187	1	304661	1	25.6	82	487	1.681	jgi Dappu1 304661 PASA_GEN_0300127	Y	1	2	FKLTTATPIK	0.9494	0.8807	2	7	4
187	1	304661	1	25.6	82	487	1.681	jgi Dappu1 304661 PASA_GEN_0300127	Y	1	2	DVNLVVR	0.94	0.8604	2	7	4
187	1	304661	1	25.6	82	487	1.681	jgi Dappu1 304661 PASA_GEN_0300127	Y	1	3	RQGVILSGR	0.9088	0.7967	2	7	3	b
187	1	304661	1	25.6	82	487	1.681	jgi Dappu1 304661 PASA_GEN_0300127	Y	1	2	RFELALIR	0.9063	0.7919	2	7	1
187	1	304661	1	25.6	82	487	1.681	jgi Dappu1 304661 PASA_GEN_0300127	Y	1	3	KNASQLLEDLIR	0.9038	0.7871	2	7	4
187	1	304661	1	25.6	82	487	1.681	jgi Dappu1 304661 PASA_GEN_0300127	Y	1	2	VYDM[147]ESSPLK	0.9023	0.7841	2	7	2
187	1	304661	1	25.6	82	487	1.681	jgi Dappu1 304661 PASA_GEN_0300127	Y	1	2	ALLTTVR	0.9013	0.7823	2	7	1
187	1	304661	1	25.6	82	487	1.681	jgi Dappu1 304661 PASA_GEN_0300127	Y	1	2	YLIESK	0.8892	0.7594	2	7	4
187	1	304661	1	25.6	82	487	1.681	jgi Dappu1 304661 PASA_GEN_0300127	Y	1	2	LTTATPIK	0.8847	0.7511	2	7	7
187	1	304661	1	25.6	82	487	1.681	jgi Dappu1 304661 PASA_GEN_0300127	Y	1	2	VIEFTVVR	0.8814	0.7451	2	7	11
187	1	304661	1	25.6	82	487	1.681	jgi Dappu1 304661 PASA_GEN_0300127	Y	1	2	NVLAIWK	0.8228	0.6462	2	7	1
187	1	304661	1	25.6	82	487	1.681	jgi Dappu1 304661 PASA_GEN_0300127	Y	1	2	GFNSPIK	0.7958	0.6053	2	7	1
187	1	304661	1	25.6	82	487	1.681	jgi Dappu1 304661 PASA_GEN_0300127	Y	1	3	SAILLVQQTTDKAER	0.728	0.5129	2	7	1
187	1	304661	1	25.6	82	487	1.681	jgi Dappu1 304661 PASA_GEN_0300127	Y	1	2	LDAFLR	0.722	0.5054	2	7	3
187	1	304661	1	25.6	82	487	1.681	jgi Dappu1 304661 PASA_GEN_0300127	Y	1	2	GTGIEDIK	0.7196	0.5024	2	7	2
187	1	304661	1	25.6	82	487	1.681	jgi Dappu1 304661 PASA_GEN_0300127	Y	1	2	VYSLGFNGK	0.7066	0.4865	2	7	1
187	1	304661	1	25.6	82	487	1.681	jgi Dappu1 304661 PASA_GEN_0300127	Y	1	2	FPAM[147]NVDLK	0.6929	0.4702	2	7	2
187	1	304661	1	25.6	82	487	1.681	jgi Dappu1 304661 PASA_GEN_0300127	Y	1	2	VEWAGQPQLVLDGK	0.688	0.4645	2	7	1
187	1	304661	1	25.6	82	487	1.681	jgi Dappu1 304661 PASA_GEN_0300127	Y	1	3	TKIPNQCSFR	0.437	0.437	2	7	1
187	1	304661	1	25.6	82	487	1.681	jgi Dappu1 304661 PASA_GEN_0300127	Y	1	2	NYYEIK	0.4359	0.4359	2	7	1
187	1	304661	1	25.6	82	487	1.681	jgi Dappu1 304661 PASA_GEN_0300127	Y	1	3	M[147]AATIHSSM[147]AADFTAR	0.4091	0.4091	2	7	2
187	1	304661	1	25.6	82	487	1.681	jgi Dappu1 304661 PASA_GEN_0300127	Y	1	3	RITGAALEIVR	0.3375	0.3375	2	7	1	c
187	1	304661	1	25.6	82	487	1.681	jgi Dappu1 304661 PASA_GEN_0300127	Y	1	2	SLLIAPK	0.2925	0.2925	2	7	3
187	1	304661	1	25.6	82	487	1.681	jgi Dappu1 304661 PASA_GEN_0300127	Y	1	2	DFVFDNK	0.2024	0.2024	2	7	1
187	1	304661	1	25.6	82	487	1.681	jgi Dappu1 304661 PASA_GEN_0300127	Y	1	2	LAYPGR	0.1344	0.1344	2	7	2
187	1	304661	1	25.6	82	487	1.681	jgi Dappu1 304661 PASA_GEN_0300127	Y	1	2	NLVAAFNM[147]K	0.1143	0.1143	2	7	1
187	1	304661	1	25.6	82	487	1.681	jgi Dappu1 304661 PASA_GEN_0300127	Y	1	3	TISLVDTGKK	0.096	0.096	2	7	1	d
187	1	304661	1	25.6	82	487	1.681	jgi Dappu1 304661 PASA_GEN_0300127	Y	1	2	DNVQTVTDSR	0.0956	0.0956	2	7	1
187	1	304661	1	25.6	82	487	1.681	jgi Dappu1 304661 PASA_GEN_0300127	Y	1	2	LQLSASTR	0.0534	0.0534	2	7	2
188	1	304685	1	10.4	2	13	0.06	jgi Dappu1 304685 PASA_GEN_0300155	Y	1	2	APEPVQDTAEVQEAK	0.9987	0.999	2	3	8
188	1	304685	1	10.4	2	13	0.06	jgi Dappu1 304685 PASA_GEN_0300155	Y	1	3	SVDQNKDGQPDVAPVVEETK	0.9832	0.9875	2	3	5
189	1	304687	1	7.1	9	39	0.122	jgi Dappu1 304687 PASA_GEN_0300157	Y	1	2	DGSAVEIVGLSR	0.9996	0.999	2	6	8
189	1	304687	1	7.1	9	39	0.122	jgi Dappu1 304687 PASA_GEN_0300157	Y	1	2	GHTILDDAVTR	0.9996	0.999	2	6	5
189	1	304687	1	7.1	9	39	0.122	jgi Dappu1 304687 PASA_GEN_0300157	Y	1	2	LPELSPSLAPPVPPIR	0.9996	0.999	2	6	5
189	1	304687	1	7.1	9	39	0.122	jgi Dappu1 304687 PASA_GEN_0300157	Y	1	2	LFPDDESPPLPAGAK	0.9994	0.9984	2	6	1
189	1	304687	1	7.1	9	39	0.122	jgi Dappu1 304687 PASA_GEN_0300157	Y	1	3	VSLTSEAQSAVVHLR	0.9984	0.996	2	6	2
189	1	304687	1	7.1	9	39	0.122	jgi Dappu1 304687 PASA_GEN_0300157	Y	1	2	LGISSLIR	0.9978	0.9947	2	6	5
189	1	304687	1	7.1	9	39	0.122	jgi Dappu1 304687 PASA_GEN_0300157	Y	1	2	FVNESSTFVK	0.9918	0.9799	2	6	1
189	1	304687	1	7.1	9	39	0.122	jgi Dappu1 304687 PASA_GEN_0300157	Y	1	2	DTFISLR	0.955	0.8959	2	6	1
189	1	304687	1	7.1	9	39	0.122	jgi Dappu1 304687 PASA_GEN_0300157	Y	1	2	HFQGVEFR	0.7163	0.506	2	6	11
189	1	304687	1	7.1	9	39	0.122	jgi Dappu1 304687 PASA_GEN_0300157	Y	1	2	LGPSLLGR	0.1218	0.1218	2	6	2
189	1	304687	1	7.1	9	39	0.122	jgi Dappu1 304687 PASA_GEN_0300157	Y	1	2	LGPSLLGRR	0.0686	0.0686	2	6	2
190	1	304735	1	35.2	24	177	0.639	jgi Dappu1 304735 PASA_GEN_0300217	Y	1	2	DAEDVVQPIIAK	0.9996	0.999	2	7	16
190	1	304735	1	35.2	24	177	0.639	jgi Dappu1 304735 PASA_GEN_0300217	Y	1	2	DAGVIAGLNVM[147]R	0.9996	0.999	2	7	12
190	1	304735	1	35.2	24	177	0.639	jgi Dappu1 304735 PASA_GEN_0300217	Y	1	2	FEELNM[147]DLFR	0.9996	0.999	2	7	3
190	1	304735	1	35.2	24	177	0.639	jgi Dappu1 304735 PASA_GEN_0300217	Y	1	2	KTDIDEIVLVGGSTR	0.9996	0.999	2	7	3	a
190	1	304735	1	35.2	24	177	0.639	jgi Dappu1 304735 PASA_GEN_0300217	N	0.33	2	IINEPTAAAIAYGLDK	0.9996	0.999	2	7	13	d
190	1	304735	1	35.2	24	177	0.639	jgi Dappu1 304735 PASA_GEN_0300217	N	0.33	2	IINEPTAAAIAYGLDKK	0.9996	0.999	2	7	3	f
190	1	304735	1	35.2	24	177	0.639	jgi Dappu1 304735 PASA_GEN_0300217	Y	1	2	ITPSYVAFTADNER	0.9996	0.999	2	7	14	i
190	1	304735	1	35.2	24	177	0.639	jgi Dappu1 304735 PASA_GEN_0300217	Y	1	2	NAKPYIQVETSQGTK	0.9996	0.9989	2	7	3	b
190	1	304735	1	35.2	24	177	0.639	jgi Dappu1 304735 PASA_GEN_0300217	Y	1	2	NELESYVYSLK	0.9996	0.999	2	7	16
190	1	304735	1	35.2	24	177	0.639	jgi Dappu1 304735 PASA_GEN_0300217	Y	1	2	NQLTTNPENTVFDAK	0.9996	0.999	2	7	15
190	1	304735	1	35.2	24	177	0.639	jgi Dappu1 304735 PASA_GEN_0300217	Y	1	2	VFAPEEISAM[147]VLGK	0.9996	0.999	2	7	15	g
190	1	304735	1	35.2	24	177	0.639	jgi Dappu1 304735 PASA_GEN_0300217	Y	1	3	VTHAVVTVPAYFNDAQR	0.9996	0.9989	2	7	5	c
190	1	304735	1	35.2	24	177	0.639	jgi Dappu1 304735 PASA_GEN_0300217	Y	1	2	FDLNNIPPAPR	0.9995	0.9988	2	7	11
190	1	304735	1	35.2	24	177	0.639	jgi Dappu1 304735 PASA_GEN_0300217	Y	1	3	KTDIDEIVLVGGSTR	0.9995	0.9987	2	7	6	a
190	1	304735	1	35.2	24	177	0.639	jgi Dappu1 304735 PASA_GEN_0300217	Y	1	2	ITITNDQNR	0.9994	0.9986	2	7	9
190	1	304735	1	35.2	24	177	0.639	jgi Dappu1 304735 PASA_GEN_0300217	Y	1	3	NAKPYIQVETSQGTK	0.9992	0.9979	2	7	19	b
190	1	304735	1	35.2	24	177	0.639	jgi Dappu1 304735 PASA_GEN_0300217	Y	1	2	EKIEGIIDEK	0.9987	0.9968	2	7	3	h
190	1	304735	1	35.2	24	177	0.639	jgi Dappu1 304735 PASA_GEN_0300217	Y	1	3	AKFEELNM[147]DLFR	0.9976	0.994	2	7	3	e
190	1	304735	1	35.2	24	177	0.639	jgi Dappu1 304735 PASA_GEN_0300217	Y	1	2	VTHAVVTVPAYFNDAQR	0.9895	0.9736	2	7	1	c
190	1	304735	1	35.2	24	177	0.639	jgi Dappu1 304735 PASA_GEN_0300217	N	0.33	3	IINEPTAAAIAYGLDK	0.989	0.9724	2	7	3	d
190	1	304735	1	35.2	24	177	0.639	jgi Dappu1 304735 PASA_GEN_0300217	Y	1	2	FADEDLK	0.9521	0.8866	2	7	11
190	1	304735	1	35.2	24	177	0.639	jgi Dappu1 304735 PASA_GEN_0300217	Y	1	2	AKFEELNM[147]DLFR	0.9422	0.865	2	7	2	e
190	1	304735	1	35.2	24	177	0.639	jgi Dappu1 304735 PASA_GEN_0300217	N	0.33	3	IINEPTAAAIAYGLDKK	0.9347	0.8492	2	7	8	f
190	1	304735	1	35.2	24	177	0.639	jgi Dappu1 304735 PASA_GEN_0300217	Y	1	3	VFAPEEISAM[147]VLGK	0.8707	0.7259	2	7	1	g
190	1	304735	1	35.2	24	177	0.639	jgi Dappu1 304735 PASA_GEN_0300217	Y	1	2	LTPEDIER	0.8674	0.7202	2	7	2
190	1	304735	1	35.2	24	177	0.639	jgi Dappu1 304735 PASA_GEN_0300217	Y	1	2	VM[147]EHFIK	0.7728	0.5723	2	7	2	j
190	1	304735	1	35.2	24	177	0.639	jgi Dappu1 304735 PASA_GEN_0300217	Y	1	3	EKIEGIIDEK	0.3622	0.3622	2	7	2	h
190	1	304735	1	35.2	24	177	0.639	jgi Dappu1 304735 PASA_GEN_0300217	Y	1	2	M[147]KEVAEAYLGK	0.2634	0.2634	2	7	3
190	1	304735	1	35.2	24	177	0.639	jgi Dappu1 304735 PASA_GEN_0300217	Y	1	3	ITPSYVAFTADNER	0.1464	0.1464	2	7	1	i
190	1	304735	1	35.2	24	177	0.639	jgi Dappu1 304735 PASA_GEN_0300217	Y	1	2	IEGIIDEK	0.0776	0.0776	2	7	1
190	1	304735	1	35.2	24	177	0.639	jgi Dappu1 304735 PASA_GEN_0300217	Y	1	3	WLENNAEADAEDFKR	0.0758	0.0758	2	7	1
190	1	304735	1	35.2	24	177	0.639	jgi Dappu1 304735 PASA_GEN_0300217	Y	1	3	VM[147]EHFIK	0.0635	0.0635	2	7	1	j
191	1	304762	1	8.9	5	10	0.024	jgi Dappu1 304762 PASA_GEN_0300255	Y	1	2	FIPTSTSLSYSLPSR	0.9981	0.9961	2	5	1
191	1	304762	1	8.9	5	10	0.024	jgi Dappu1 304762 PASA_GEN_0300255	Y	1	3	NFDPATDAVSLIFTVADAK	0.967	0.9332	2	5	2
191	1	304762	1	8.9	5	10	0.024	jgi Dappu1 304762 PASA_GEN_0300255	Y	1	2	YYLNEALEDVR	0.8842	0.7843	2	5	2
191	1	304762	1	8.9	5	10	0.024	jgi Dappu1 304762 PASA_GEN_0300255	Y	1	2	FDFQLR	0.3849	0.3849	2	5	2
191	1	304762	1	8.9	5	10	0.024	jgi Dappu1 304762 PASA_GEN_0300255	Y	1	3	FVIEGAGLGVPHK	0.2203	0.2203	2	5	3
192	1	304901	1	5.3	2	8	0.032	jgi Dappu1 304901 PASA_GEN_3100002	Y	1	2	DNFTTLLR	0.9975	0.9963	2	4	2
192	1	304901	1	5.3	2	8	0.032	jgi Dappu1 304901 PASA_GEN_3100002	Y	1	2	LVFGLPSYAR	0.9927	0.9894	2	4	6
192	1	304901	1	5.3	2	8	0.032	jgi Dappu1 304901 PASA_GEN_3100002	N	1	2	ALAFVR	0.112	0.112	2	4	2
193	1	304937	1	3.3	2	10	0.046	jgi Dappu1 304937 PASA_GEN_3100041	Y	1	2	AAM[147]IDNPNYR	0.9984	0.9988	2	3	5
193	1	304937	1	3.3	2	10	0.046	jgi Dappu1 304937 PASA_GEN_3100041	Y	1	2	LLTQETGM[147]R	0.9933	0.995	2	3	5
194	1	305290	1	24.3	101	474	1.698	jgi Dappu1 305290 PASA_GEN_3700024	Y	1	2	AGLEAVHEAEQAYYNK	0.9996	0.999	2	7	2	c
194	1	305290	1	24.3	101	474	1.698	jgi Dappu1 305290 PASA_GEN_3700024	Y	1	2	AGLVLDTLDQQR	0.9996	0.999	2	7	30
194	1	305290	1	24.3	101	474	1.698	jgi Dappu1 305290 PASA_GEN_3700024	Y	1	2	APTAYDDAPM[147]SEAPR	0.9996	0.999	2	7	4
194	1	305290	1	24.3	101	474	1.698	jgi Dappu1 305290 PASA_GEN_3700024	Y	1	2	ASLILDSQLPK	0.9996	0.999	2	7	16
194	1	305290	1	24.3	101	474	1.698	jgi Dappu1 305290 PASA_GEN_3700024	Y	1	2	ATNSLGEAVTTASVK	0.9996	0.999	2	7	4
194	1	305290	1	24.3	101	474	1.698	jgi Dappu1 305290 PASA_GEN_3700024	Y	1	2	EGLIEDTQHPK	0.9996	0.9989	2	7	7	i
194	1	305290	1	24.3	101	474	1.698	jgi Dappu1 305290 PASA_GEN_3700024	Y	1	2	ENIYLDTQHPQGK	0.9996	0.999	2	7	6	h
194	1	305290	1	24.3	101	474	1.698	jgi Dappu1 305290 PASA_GEN_3700024	Y	1	2	FITELQGTTK	0.9996	0.999	2	7	5
194	1	305290	1	24.3	101	474	1.698	jgi Dappu1 305290 PASA_GEN_3700024	Y	1	2	FQEPQYDIEEISK	0.9996	0.999	2	7	10
194	1	305290	1	24.3	101	474	1.698	jgi Dappu1 305290 PASA_GEN_3700024	Y	1	2	FVTQLTDVAR	0.9996	0.999	2	7	8
194	1	305290	1	24.3	101	474	1.698	jgi Dappu1 305290 PASA_GEN_3700024	Y	1	2	GGVYSDSLQPDSLAK	0.9996	0.999	2	7	2
[truncated: 1,985 more rows]

## Sheet: Results Blast
Protein ID	BLAST E-Value	Swiss Prot Accession	Protein name
334150	0	A8E657	Alpha-aminoadipic semialdehyde synthase, mitochondrial precursor (LKR/SDH)
329527	0	O16140	DNA topoisomerase 2 (DNA topoisomerase II) (TOPOII)
205517	0	O60841	Eukaryotic translation initiation factor 5B (eIF-5B) (Translation initiation factor IF-2)
306253	0	O75643	U5 small nuclear ribonucleoprotein 200 kDa helicase
190689	0	P07837	Actin, muscle-type A2
302859	0	P15144	Aminopeptidase N (hAPN) (Alanyl aminopeptidase) (Microsomal aminopeptidase) (Aminopeptidase M) (gp150) (Myeloid plasma membrane glycoprotein CD13) (CD13 antigen)
127589	0	P21448	Multidrug resistance protein 1 (ATP-binding cassette sub-family B member 1) (P-glycoprotein 1) (CD243 antigen)
191289	0	P21894	Alanyl-tRNA synthetase, cytoplasmic (Alanine--tRNA ligase) (AlaRS)
307224	0	Q05920	Pyruvate carboxylase, mitochondrial precursor (Pyruvic carboxylase)
188575	0	Q16720	Plasma membrane calcium-transporting ATPase 3 (PMCA3) (Plasma membrane calcium pump isoform 3) (Plasma membrane calcium ATPase isoform 3)
310496	0	Q24498	Ryanodine receptor 44F
114606	0	Q28ED0	Succinate dehydrogenase [ubiquinone] flavoprotein subunit mitochondrial precursor (Flavoprotein subunit of complex II) (Fp)
186898	0	Q29504	Ubiquitin-like modifier-activating enzyme 1
308086	0	Q5F364	Multidrug resistance-associated protein 1 (ATP-binding cassette sub-family C member 1) (Leukotriene C(4) transporter) (LTC4 transporter)
300830	0	Q5RCE2	Dolichyl-diphosphooligosaccharide--protein glycosyltransferase subunit STT3A
197043	0	Q60HG3	Dihydrolipoyl dehydrogenase, mitochondrial precursor
327214	0	Q7KRY7	Protein lap4 (Protein scribble) (Protein smell-impaired)
308494	0	Q852M1	Probable aldehyde oxidase 2 (AO-2)
305840	0	Q863B3	Staphylococcal nuclease domain-containing protein 1 (p100 co-activator) (100 kDa coactivator)
314628	0	Q868Z9	Papilin precursor
209558	0	Q8NF91	Nesprin-1 (Nuclear envelope spectrin repeat protein 1) (Synaptic nuclear envelope protein 1) (Syne-1) (Myocyte nuclear envelope protein 1) (Myne-1) (Enaptin)
187511	0	Q91437	CAD protein [Includes: Glutamine-dependent carbamoyl-phosphate synthase ; Aspartate carbamoyltransferase ; Dihydroorotase ]
42116	0	P42357	Histidine ammonia-lyase (Histidase)
42792	0	P52034	6-phosphofructokinase (Phosphofructokinase) (Phosphohexokinase)
44050	0	Q05187	Hemocyte protein-glutamine gamma-glutamyltransferase (Hemocyte transglutaminase) (TGase)
52799	0	Q3SZ20	Serine hydroxymethyltransferase, mitochondrial precursor (Serine methylase) (Glycine hydroxymethyltransferase) (SHMT)
65262	0	P35316	Calcium-transporting ATPase sarcoplasmic/endoplasmic reticulum type (Calcium pump)
99081	0	P18091	Alpha-actinin, sarcomeric (F-actin cross-linking protein)
127463	0	Q3ZBV8	Threonyl-tRNA synthetase, cytoplasmic (Threonine--tRNA ligase) (ThrRS)
129328	0	P18603	Actin, clone 403
187316	0	P54385	Glutamate dehydrogenase, mitochondrial precursor (GDH)
192225	0	Q04451	Glycyl-tRNA synthetase (Glycine--tRNA ligase) (GlyRS)
192601	0	Q05187	Hemocyte protein-glutamine gamma-glutamyltransferase (Hemocyte transglutaminase) (TGase)
192727	0	P05661	Myosin heavy chain, muscle
193096	0	Q5DTL9	Sodium-driven chloride bicarbonate exchanger (Solute carrier family 4 member 10)
194472	0	Q05187	Hemocyte protein-glutamine gamma-glutamyltransferase (Hemocyte transglutaminase) (TGase)
202613	0	Q14117	Dihydropyrimidinase (DHPase) (Hydantoinase) (DHP)
203047	0	Q3SYW6	Eukaryotic translation initiation factor 3 subunit 8 (eIF3 p110) (eIF3c)
206384	0	P13395	Spectrin alpha chain
208250	0	P21333	Filamin-A (Alpha-filamin) (Filamin-1) (Endothelial actin-binding protein) (Actin-binding protein 280) (ABP-280) (Nonmuscle filamin)
213033	0	P49747	Cartilage oligomeric matrix protein precursor (COMP)
213575	0	Q68FD5	Clathrin heavy chain
218819	0	Q00963	Spectrin beta chain
219409	0	P35415	Paramyosin, long form
219465	0	Q3T147	Spliceosome RNA helicase BAT1 (DEAD box protein UAP56) (56 kDa U2AF65-associated protein)
223934	0	Q7T2A5	Eukaryotic translation initiation factor 3 subunit 6-interacting protein
230663	0	Q8JFP1	Eukaryotic initiation factor 4A-II (ATP-dependent RNA helicase eIF4A-2) (eIF4A-II) (eIF-4A-II)
232692	0	A2ASS6	Titin (Connectin)
234231	0	Q8VDJ3	Vigilin (High density lipoprotein-binding protein) (HDL-binding protein)
256736	0	Q9U639	Heat shock 70 kDa protein cognate 4 (Hsc 70-4)
299913	0	O76757	Adenosylhomocysteinase (S-adenosyl-L-homocysteine hydrolase) (AdoHcyase)
299958	0	Q17GM7	Probable citrate synthase 1, mitochondrial precursor
300069	0	Q2TJ56	Vacuolar ATP synthase catalytic subunit A (V-ATPase subunit A)(Vacuolar proton pump subunit alpha) (V-ATPase 69 kDa subunit)
300259	0	P02993	Elongation factor 1-alpha (EF-1-alpha)
300811	0	P79403	Neutral alpha-glucosidase AB precursor (Glucosidase II subunit alpha)
300823	0	P11046	Laminin subunit beta-1 precursor (Laminin B1 chain)
301074	0	O02649	60 kDa heat shock protein, mitochondrial precursor (Hsp60) (60 kDa chaperonin) (CPN60) (Heat shock protein 60) (HSP-60) (Mitochondrial matrix protein P1)
301820	0	Q04467	Isocitrate dehydrogenase [NADP], mitochondrial precursor (Oxalosuccinate decarboxylase) (IDH) (NADP(+)-specific ICDH) (IDP) (ICD-M)
301844	0	P15007	Enolase (2-phosphoglycerate dehydratase) (2-phospho-D-glycerate hydro-lyase)
302344	0	P52029	Glucose-6-phosphate isomerase (GPI) (Phosphoglucose isomerase) (PGI) (Phosphohexose isomerase) (PHI)
302452	0	P11501	Heat shock protein HSP 90-alpha
302712	0	Q2KJC9	Alpha-aminoadipic semialdehyde dehydrogenase (Alpha-AASA dehydrogenase) (Delta1-piperideine-6-carboxylate dehydrogenease) (P6c dehydrogenase) (Aldehyde dehydrogenase family 7 member A1) (Antiquitin-1)
302856	0	Q9U639	Heat shock 70 kDa protein cognate 4 (Hsc 70-4)
303213	0	P98092	Hemocytin precursor (Humoral lectin)
303630	0	P55884	Eukaryotic translation initiation factor 3 subunit 9 (eIF-3 eta) (eIF3 p116) (eIF3 p110) (eIF3b) (Prt1 homolog) (hPrt1)
303718	0	Q7QC84	Probable methylmalonate-semialdehyde dehydrogenase [acylating] mitochondrial precursor (MMSDH) (Malonate-semialdehyde dehydrogenase [acylating])
304467	0	P28227	NADP-dependent malic enzyme (NADP-ME)
304661	0	Q9U943	Apolipophorins precursor [Contains: Apolipophorin-2 (Apolipophorin II) (apoLp-2); Apolipophorin-1 (Apolipophorin I) (apoLp-1)]
304687	0	Q2PQH8	Glycogen debranching enzyme (Glycogen debrancher) [Includes: 4-alpha-glucanotransferase (Oligo-1,4-1,4-glucantransferase); Amylo-alpha-1,6-glucosidase (Amylo-1,6-glucosidase) (Dextrin 6-alpha-D-glucosidase)]
304735	0	P29844	Heat shock 70 kDa protein cognate 3 precursor (78 kDa glucose-regulated protein homolog) (GRP 78) (Heat shock protein cognate 72)
304762	0	P52183	Annulin (Protein-glutamine gamma-glutamyltransferase) (Transglutaminase)
305290	0	Q9I7U4	Titin (D-Titin) (Kettin)
305314	0	P20965	Polyadenylate-binding protein 1-A (Poly(A)-binding protein 1-A) (Cytoplasmic poly(A)-binding protein 1-A) (PABP-A) (PABP 1-A) (xPABP1-A)
305634	0	P28774	Sodium/potassium-transporting ATPase subunit alpha-B (Sodium pump subunit alpha B) (Na(+)/K(+) ATPase alpha subunit B)
305638	0	P11833	Tubulin beta chain (Beta tubulin)
305693	0	P28774	Sodium/potassium-transporting ATPase subunit alpha-B (Sodium pump subunit alpha B) (Na(+)/K(+) ATPase alpha subunit B)
306188	0	Q99323	Myosin heavy chain, non-muscle (Zipper protein) (Myosin II) (Non-muscle MHC)
306442	0	P18603	Actin, clone 403
306451	0	P31410	Vacuolar ATP synthase subunit B (V-ATPase subunit B) (Vacuolar proton pump subunit B)
307476	0	P13060	Elongation factor 2 (EF-2)
307838	0	Q10751	Angiotensin-converting enzyme (Dipeptidyl carboxypeptidase I) (Kininase II)
308519	0	Q9XTL9	Glycogen phosphorylase
308570	0	Q3ZBT1	Transitional endoplasmic reticulum ATPase (TER ATPase) (15S Mg(2+)-ATPase p97 subunit) (Valosin-containing protein) (VCP)
308727	0	P17336	Catalase
308832	0	Q9JLR1	Protein transport protein Sec61 subunit alpha isoform 2 (Sec61 alpha-2).
308853	0	Q6B855	Transketolase (TK)
309219	0	P28774	Sodium/potassium-transporting ATPase subunit alpha-B (Sodium pump subunit alpha B) (Na(+)/K(+) ATPase alpha subunit B)
309281	0	P35381	ATP synthase subunit alpha, mitochondrial precursor (Protein bellwether)
309746	0	Q05825	ATP synthase subunit beta, mitochondrial precursor
312118	0	Q66HF1	NADH-ubiquinone oxidoreductase 75 kDa subunit, mitochondrial precursor
312137	0	O43451	Maltase-glucoamylase, intestinal [Includes: Maltase (Alpha-glucosidase); Glucoamylase (Glucan 1,4-alpha-glucosidase)]
313136	0	Q9UPN3	Microtubule-actin cross-linking factor 1, isoforms 1/2/3/5 (Actin cross-linking family protein 7) (Macrophin-1) (Trabeculin-alpha) (620 kDa actin-binding protein) (ABP620)
313359	0	Q5ZM98	Stress-70 protein, mitochondrial precursor (75 kDa glucose-regulated protein) (GRP 75) (Heat shock 70 kDa protein 9)
315656	0	Q13423	NAD(P) transhydrogenase
315805	0	P06603	Tubulin alpha-1 chain
315806	0	P06603	Tubulin alpha-1 chain
315830	0	O01761	Muscle M-line assembly protein unc-89 (Uncoordinated protein 89)
317030	0	Q00174	Laminin subunit alpha precursor (Laminin A chain)
321711	0	P15215	Laminin subunit gamma-1 precursor (Laminin B2 chain)
322101	0	P34455	Probable aconitate hydratase, mitochondrial precursor (Citrate hydro-lyase) (Aconitase)
327006	0	P46150	Moesin/ezrin/radixin homolog 1 (Ezrin-moesin-radixin 1) (Protein D17) (Protein moesin) (dMoesin)
332860	0	P97852	Peroxisomal multifunctional enzyme type 2 (MFE-2) (D-bifunctional protein)
333758	0	Q9NTJ4	Alpha-mannosidase 2C1 (Alpha-D-mannoside mannohydrolase) (Mannosidase alpha class 2C member 1) (Alpha mannosidase 6A8B)
334106	0	O62619	Pyruvate kinase (PK)
328137	0	Q9VHP0	ATP-dependent RNA helicase bel (Protein belle)
300127	0	Q9W4P5	Vacuolar proton pump subunit d 1 (V-ATPase subunit d 1) (V-ATPase 39 kDa subunit)
301901	1e-180	Q05187	Hemocyte protein-glutamine gamma-glutamyltransferase (Hemocyte transglutaminase) (TGase)
311761	3e-180	O75366	Advillin (p92)
303911	2e-178	Q9D1A2	Cytosolic non-specific dipeptidase (CNDP dipeptidase 2) (Glutamate carboxypeptidase-like protein 1)
306788	3e-178	Q9JKR6	Hypoxia up-regulated protein 1 precursor (170 kDa glucose-regulated protein) (GRP-170) (140 kDa Ca(2+)-binding protein) (CBP-140)
306567	2e-177	O43451	Maltase-glucoamylase, intestinal [Includes: Maltase (Alpha-glucosidase); Glucoamylase (Glucan 1,4-alpha-glucosidase)]
231787	4e-177	P62138	Serine/threonine-protein phosphatase PP1-alpha catalytic subunit (PP-1A)
303794	3e-176	Q5RA77	Coatomer subunit delta (Delta-coat protein) (Delta-COP) (Archain)
188577	2e-175	O15254	Acyl-coenzyme A oxidase 3, peroxisomal (Pristanoyl-CoA oxidase) (Branched-chain acyl-CoA oxidase) (BRCACox)
302792	3e-175	Q3SZ71	Mitochondrial-processing peptidase subunit beta, mitochondrial precursor (Beta-MPP)
314522	3e-175	Q569D5	Selenium-binding protein 1
62934	4e-175	Q9VSA3	Probable medium-chain specific acyl-CoA dehydrogenase, mitochondrial precursor (MCAD)
218706	7e-175	Q58H57	Cystathionine beta-synthase (Serine sulfhydrase) (Beta-thionase)
206128	8e-175	O16797	60S ribosomal protein L3
57172	8e-175	Q3ZC89	Methionine aminopeptidase 2 (MetAP 2) (MAP 2) (Peptidase M 2)
215225	4e-174	P51647	Retinal dehydrogenase 1 (RalDH1) (RALDH 1) (Aldehyde dehydrogenase family 1 member A1) (Aldehyde dehydrogenase, cytosolic) (ALHDII) (ALDH-E1)
300650	4e-174	P51647	Retinal dehydrogenase 1 (RalDH1) (RALDH 1) (Aldehyde dehydrogenase family 1 member A1) (Aldehyde dehydrogenase, cytosolic) (ALHDII) (ALDH-E1)
301006	2e-173	O16797	60S ribosomal protein L3
189511	2e-172	O95831	Apoptosis-inducing factor 1, mitochondrial precursor (Programmed cell death protein 8)
206552	4e-172	A5PKH3	Fumarylacetoacetase (FAA) (Fumarylacetoacetate hydrolase) (Beta-diketonase)
306505	5e-172	Q9V3J1	Vacuolar ATP synthase subunit H (V-ATPase subunit H) (Vacuolar proton pump subunit H) (Vacuolar proton pump subunit SFD)
221682	1e-171	O62742	Nonspecific lipid-transfer protein (Propanoyl-CoA C-acyltransferase) (NSL-TP) (Sterol carrier protein 2) (SCP-2) (Sterol carrier protein X) (SCP-X) (SCP-chi) (SCPX)
200523	7e-170	P12261	Elongation factor 1-gamma (EF-1-gamma) (eEF-1B gamma)
305826	1e-169	P27463	Retinal dehydrogenase 1 (RalDH1) (RALDH 1) (Aldehyde dehydrogenase family 1 member A1) (Aldehyde dehydrogenase, cytosolic) (ALHDII) (ALDH-E1)
309082	1e-169	Q63598	Plastin-3 (T-plastin)
303445	2e-167	P04745	Salivary alpha-amylase precursor (1,4-alpha-D-glucan glucanohydrolase)
126867	5e-166	P12955	Xaa-Pro dipeptidase (X-Pro dipeptidase) (Proline dipeptidase) (Prolidase) (Imidodipeptidase)
307651	2e-163	P32234	GTP-binding protein 128up
213935	1e-162	P80147	4-aminobutyrate aminotransferase, mitochondrial precursor
300779	3e-162	Q4R779	Nucleolar protein 5
299795	3e-160	P91427	Probable phosphoglycerate kinase
188180	5e-158	P07764	Fructose-bisphosphate aldolase
234212	5e-157	P54399	Protein disulfide-isomerase precursor (PDI)
302823	2e-156	P07487	Glyceraldehyde-3-phosphate dehydrogenase 2 (Glyceraldehyde-3-phosphate dehydrogenase II) (GAPDH II)
231635	4e-156	O18640	Guanine nucleotide-binding protein subunit beta-like protein (Receptor of activated protein kinase C homolog)
203795	7e-155	P15145	Aminopeptidase N (pAPN) (Alanyl aminopeptidase) (Microsomal aminopeptidase) (Aminopeptidase M) (gp130) (CD13 antigen)
307230	8e-155	P09470	Angiotensin-converting enzyme, somatic isoform precursor (Dipeptidyl carboxypeptidase I) (Kininase II) [Contains: Angiotensin-converting enzyme, somatic isoform, soluble form]
220693	1e-152	Q95V58	Arginine kinase (AK)
219379	2e-151	Q9XYN0	Innexin inx1 (Innexin-1) (G-Inx1)
41157	6e-150	P22648	Fasciclin-2 precursor (Fasciclin II) (FAS II)
96728	2e-149	Q9Z148	Histone-lysine N-methyltransferase, H3 lysine-9 specific 3
304937	4e-148	P24643	Calnexin precursor (pp90)
304437	7e-147	P52899	Probable pyruvate dehydrogenase E1 component alpha subunit, mitochondrial precursor (PDHE1-A)
328233	2e-146	Q9UPR5	Sodium/calcium exchanger 2 precursor (Na(+)/Ca(2+)-exchange protein 2)
300149	2e-146	Q9Z1N0	Acyl-coenzyme A oxidase 1, peroxisomal (Palmitoyl-CoA oxidase) (AOX)
309186	4e-146	A5A6K8	Aspartate aminotransferase, cytoplasmic (Transaminase A) (Glutamate oxaloacetate transaminase 1)
308666	8e-146	Q5R691	Aspartate aminotransferase, cytoplasmic (Transaminase A) (Glutamate oxaloacetate transaminase 1)
327265	3e-145	P49432	Pyruvate dehydrogenase E1 component subunit beta, mitochondrial precursor (PDHE1-B)
319543	1e-144	Q24319	Dolichyl-diphosphooligosaccharide--protein glycosyltransferase 48 kDa subunit precursor
51324	2e-144	O97463	Glycerol-3-phosphate dehydrogenase [NAD+], cytoplasmic (GPDH-C)(GPD-C)
226428	5e-142	Q4R4T0	Dolichyl-diphosphooligosaccharide--protein glycosyltransferase subunit 1 precursor
200882	3e-141	O16796	Neprilysin-2
210624	1e-140	Q7Z1E6	Calreticulin precursor
205304	8e-140	Q58DW0	60S ribosomal protein L4
58917	1e-139	P42765	3-ketoacyl-CoA thiolase, mitochondrial (Beta-ketothiolase) (Acetyl-CoA acyltransferase) (Mitochondrial 3-oxoacyl-CoA thiolase) (T1)
306380	1e-138	Q63081	Protein disulfide-isomerase A6 precursor (Protein disulfide isomerase P5) (Calcium-binding protein 1) (CaBP1) (Thioredoxin domain-containing protein 7)
238364	3e-137	P09848	Lactase-phlorizin hydrolase precursor (Lactase-glycosylceramidase)
302682	5e-136	Q27238	ADP,ATP carrier protein 1 (ADP/ATP translocase 1) (Adenine nucleotide translocator 1) (ANT 1)
300366	1e-135	Q7SA23	Exoglucanase 1 precursor (Exocellobiohydrolase 1)
308569	3e-135	Q80W54	CAAX prenyl protease 1 homolog (Prenyl protein-specific endoprotease 1) (Farnesylated proteins-converting enzyme 1) (FACE-1) (Zinc metalloproteinase Ste24 homolog)
306783	1e-134	P02462	Collagen alpha-1(IV) chain precursor (Arresten)
186952	7e-134	P98160	Basement membrane-specific heparan sulfate proteoglycan core protein precursor (HSPG) (Perlecan) (PLC)
198197	2e-133	Q9VNE2	Protein extra bases (eIF5C domain-containing protein) (Eukaryotic translation initiation factor 5C domain-containing protein) (Decp)
232498	1e-131	Q05793	Basement membrane-specific heparan sulfate proteoglycan core protein precursor (HSPG) (Perlecan) (PLC)
243998	2e-131	P09849	Lactase-phlorizin hydrolase precursor (Lactase-glycosylceramidase) [Includes: Lactase ; Phlorizin hydrolase ]
235148	4e-131	Q9W5U3	Probable chitinase 1
249955	2e-130	P91778	Alpha-amylase precursor (1,4-alpha-D-glucan glucanohydrolase)
326737	1e-129	P92177	14-3-3 protein epsilon (Suppressor of Ras1 3-9)
230626	2e-129	P40614	Phosphate carrier protein, mitochondrial precursor (PTP)
305821	6e-127	P34501	Uncharacterized protein K03H1.5 precursor
303875	4e-124	Q9D8V0	Minor histocompatibility antigen H13 (Signal peptide peptidase) (Presenilin-like protein 3)
230172	5e-124	Q95028	L-lactate dehydrogenase (LDH)
300872	3e-123	Q95029	Cathepsin L precursor (Cysteine proteinase 1) [Contains: Cathepsin L heavy chain; Cathepsin L light chain]
309175	9e-123	P08928	Lamin Dm0
256122	2e-122	Q7T070	Ammonium transporter Rh type B (Rh family type B glycoprotein) (Rhesus blood group family type B glycoprotein) (Rh type B glycoprotein)
307391	2e-122	P29310	14-3-3-like protein (Leonardo protein) (14-3-3 protein zeta)
304993	6e-122	Q9EQS0	Transaldolase
301215	8e-122	P40926	Malate dehydrogenase, mitochondrial precursor
307202	4e-120	Q9NZK5	Cat eye syndrome critical region protein 1 precursor
307348	9e-120	Q9U3U0	60S acidic ribosomal protein P0 (CcP0)
307138	3e-119	P97321	Seprase (Fibroblast activation protein alpha) (Integral membrane serine protease)
328304	3e-119	P09487	Alkaline phosphatase, tissue-nonspecific isozyme precursor (AP-TNAP) (Liver/bone/kidney isozyme)
68048	5e-119	Q0P594	Serine/threonine-protein phosphatase 2A catalytic subunit beta isoform (PP2A-beta)
231628	3e-118	Q6RYS3	60S ribosomal protein L8 >gi|51701898|sp|Q95V39|RL8_SPOFR 60S ribosomal protein L8
333298	7e-118	Q8I1F4	rRNA 2'-O-methyltransferase fibrillarin
230081	3e-117	O44119	Tropomyosin (Allergen Hom a 1)
307156	3e-115	P05661	Myosin heavy chain, muscle
305970	3e-113	Q9VZ23	GTP-binding nuclear protein Ran
301497	5e-113	P41689	Serine--pyruvate aminotransferase, mitochondrial precursor (SPT) (Alanine--glyoxylate aminotransferase) (AGT)
312006	1e-112	P11166	Solute carrier family 2
301526	4e-111	Q04519	Sphingomyelin phosphodiesterase precursor (Acid sphingomyelinase) (aSMase)
306118	1e-110	Q94522	Succinyl-CoA ligase [GDP-forming] subunit alpha, mitochondrial precursor (Succinyl-CoA synthetase subunit alpha) (SCS-alpha)
308209	2e-110	Q9WTT6	Guanine deaminase (Guanase) (Guanine aminase)
49603	3e-110	P26270	26S proteasome non-ATPase regulatory subunit 7 (26S proteasome regulatory subunit rpn8) (26S proteasome regulatory subunit S12) (Proteasome subunit p40) (Proteasome subunit p39B) (Protein Mov34)
213631	4e-110	Q13454	Tumor suppressor candidate 3 (Protein N33)
231299	6e-110	O61231	60S ribosomal protein L10 (QM protein homolog) (dQM)
303131	6e-110	P27867	Sorbitol dehydrogenase (L-iditol 2-dehydrogenase)
302098	9e-109	P13676	Acylamino-acid-releasing enzyme (AARE) (Acyl-peptide hydrolase) (APH) (Acylaminoacyl-peptidase)
231133	1e-108	P82013	Voltage-dependent anion-selective channel protein 2 (VDAC-2) (Outer mitochondrial membrane protein porin 2)
304122	2e-108	Q9VEG6	Chorion peroxidase precursor (Peroxinectin-related protein) (Dpxt) [Contains: Chorion peroxidase light chain; Chorion peroxidase heavy chain]
306633	2e-108	P02350	40S ribosomal protein S3-A (S1A)
326098	4e-108	Q8IW92	Beta-galactosidase-1-like protein 2 precursor
49291	8e-108	Q9VEG6	Chorion peroxidase precursor (Peroxinectin-related protein) (Dpxt) [Contains: Chorion peroxidase light chain; Chorion peroxidase heavy chain]
190431	1e-107	Q2KI95	Four and a half LIM domains protein 2 (FHL-2)
231717	2e-107	Q9Z2U1	Proteasome subunit alpha type-5 (Proteasome zeta chain) (Macropain zeta chain) (Multicatalytic endopeptidase complex zeta chain)
93655	3e-107	P49154	40S ribosomal protein S2
92887	1e-106	P49154	40S ribosomal protein S2
307341	1e-105	O18405	Surfeit locus protein 4 homolog
299917	3e-105	O76190	60S ribosomal protein L5
255504	2e-104	A8K7I4	Calcium-activated chloride channel regulator 1 precursor (Calcium-activated chloride channel family member 1) (hCLCA1) (hCaCC-1)
301622	2e-104	Q8MSU3	Putative ferric-chelate reductase 1 homolog (DmSDR2)
301437	2e-103	Q27245	Putative aminopeptidase W07G4.4
226547	2e-101	O01666	ATP synthase gamma chain, mitochondrial precursor
231341	3e-100	P61209	ADP-ribosylation factor 1 >gi|47117661|sp|P61210|ARF1_LOCMI ADP-ribosylation factor 1 (lARF1)
311760	8e-100	Q28G26	Phosphatidylinositol 4-kinase type 2-beta (Phosphatidylinositol 4-kinase type II-beta)
307451	3e-99	P13666	Sarcalumenin precursor
303417	2e-98	P04844	Dolichyl-diphosphooligosaccharide--protein glycosyltransferase 63 kDa subunit precursor (Ribophorin II) (RPN-II) (RIBIIR)
332854	3e-98	Q5R5A8	Mitochondrial uncoupling protein 2 (UCP 2)
303071	8e-98	P52813	40S ribosomal protein S3a (C3 protein)
223052	1e-97	Q05974	Ras-related protein Rab-1A
301516	1e-97	P46782	40S ribosomal protein S5 >gi|71153729|sp|Q5E988|RS5_BOVIN 40S ribosomal protein S5
106641	3e-97	P55258	Ras-related protein Rab-8A (Oncogene c-mel) >gi|82592520|sp|P35280|RAB8A_RAT Ras-related protein Rab-8A
306117	3e-97	Q969X5	Endoplasmic reticulum-Golgi intermediate compartment protein 1
221972	6e-95	Q14624	Inter-alpha-trypsin inhibitor heavy chain H4 precursor
216106	6e-95	Q25157	Compound eye opsin BCRH1
100635	3e-94	Q9W596	Microtubule-associated protein futsch
26459	5e-94	P05661	Myosin heavy chain, muscle
303762	2e-93	Q14728	Major facilitator superfamily domain-containing protein 10
304119	2e-91	Q01603	Peroxidase precursor (DmPO) (Chorion peroxidase)
300544	3e-91	P40945	ADP-ribosylation factor 2 (dARF II)
302274	4e-91	P46222	60S ribosomal protein L11
306648	5e-91	Q24400	Muscle LIM protein Mlp84B
320706	5e-91	P38980	40S ribosomal protein SA (p40) (34/67 kDa laminin-binding protein)
195011	1e-90	P04069	Carboxypeptidase B
308762	4e-90	Q8WPJ2	Mannan endo-1,4-beta-mannosidase precursor (Beta-mannanase) (Endo-beta-1,4-mannanase) (ManA)
230511	1e-89	Q95V32	40S ribosomal protein S6
230893	8e-89	Q963B6	60S ribosomal protein L10a
204305	2e-88	O24145	4-coumarate--CoA ligase 1 (4CL 1) (4-coumaroyl-CoA synthase 1)
220840	1e-87	P32100	60S ribosomal protein L7
299973	2e-87	A6H767	Nucleosome assembly protein 1-like 1
301619	3e-87	Q15063	Periostin precursor (PN) (Osteoblast-specific factor 2) (OSF-2)
324371	3e-87	P22465	Annexin-B10 (Annexin-10) (Annexin X)
230436	9e-86	Q58DS9	Ras-related protein Rab-5C
230321	1e-85	P55935	40S ribosomal protein S9
303431	5e-85	O76756	40S ribosomal protein S8
199888	5e-85	Q62651	Delta(3,5)-Delta(2,4)-dienoyl-CoA isomerase, mitochondrial precursor
303542	2e-84	P82094	TATA element modulatory factor (TMF)
230422	4e-84	Q9V3P0	Peroxiredoxin 1 (Thioredoxin peroxidase) (Cytosolic thioredoxin peroxidase) (DmTPx-1) (DPx-4783)
326981	1e-83	Q8WPJ2	Mannan endo-1,4-beta-mannosidase precursor (Beta-mannanase) (Endo-beta-1,4-mannanase) (ManA)
313111	3e-83	P19351	Troponin T, skeletal muscle (Protein upheld) (Protein intended thorax)
304712	4e-83	Q9CR68	Ubiquinol-cytochrome c reductase iron-sulfur subunit, mitochondrial precursor (Rieske iron-sulfur protein) (RISP)
207455	9e-82	Q02338	D-beta-hydroxybutyrate dehydrogenase, mitochondrial precursor (BDH) (3-hydroxybutyrate dehydrogenase)
231352	3e-81	P32429	60S ribosomal protein L7a
308414	5e-81	P20042	Eukaryotic translation initiation factor 2 subunit 2
230667	8e-81	P62084	40S ribosomal protein S7
305931	1e-80	P20108	Thioredoxin-dependent peroxide reductase, mitochondrial precursor (Perioredoxin-3) (PRX III) (Antioxidant protein 1) (AOP-1) (Protein MER5)
303528	2e-80	Q4GXG7	60S ribosomal protein L18
221514	1e-79	Q7QH73	Chorion peroxidase precursor [Contains: Chorion peroxidase light chain; Chorion peroxidase heavy chain]
231855	3e-79	Q5ZJF4	Peroxiredoxin-6
301730	5e-79	P36241	60S ribosomal protein L19
307522	5e-79	Q9QZ08	N-acetyl-D-glucosamine kinase (N-acetylglucosamine kinase)
305556	1e-77	Q9EQZ5	NADP-dependent leukotriene B4 12-hydroxydehydrogenase (LTB4) (12-HD) (15-oxoprostaglandin 13-reductase) (PGR)
230437	2e-77	P26224	Endoglucanase F precursor (EGF) (Endo-1,4-beta-glucanase) (Cellulase F)
311062	1e-76	Q96AE4	Far upstream element-binding protein 1 (FUSE-binding protein 1) (FBP) (DNA helicase V) (HDH V)
230600	4e-76	Q86FP7	40S ribosomal protein S23
311964	4e-76	Q9M0X9	4-coumarate--CoA ligase-like 7 (4-coumarate--CoA ligase isoform 6) (At4CL6)
231144	7e-76	Q7T3N8	60S ribosomal protein L15
300212	1e-75	A8CAG3	60S ribosomal protein L17
308825	1e-75	Q9WVH0	40S ribosomal protein S13
304901	3e-74	Q91XA9	Acidic mammalian chitinase precursor (AMCase) (YNL)
300630	5e-73	P48159	60S ribosomal protein L23 (L17A)
231875	6e-73	Q963B7	60S ribosomal protein L9
231646	1e-72	O16110	Vacuolar ATP synthase 16 kDa proteolipid subunit (V-ATPase C-subunit)
324047	2e-71	P20849	Collagen alpha-1(IX) chain precursor
330735	3e-70	Q99P47	Contactin-associated protein-like 4 precursor (Cell recognition molecule Caspr4)
231343	3e-69	A5PJ65	Protein RER1
188541	3e-69	Q9NRZ7	1-acyl-sn-glycerol-3-phosphate acyltransferase gamma
307788	6e-68	Q95V31	40S ribosomal protein S16
230521	7e-68	P14130	40S ribosomal protein S14
324820	1e-67	O07051	L-allo-threonine aldolase (L-allo-TA) (L-allo-threonine acetaldehyde-lyase)
330280	5e-67	O18789	40S ribosomal protein S2
230303	2e-66	P04905	Glutathione S-transferase Mu 1 (GSTM1-1) (Glutathione S-transferase Yb-1) (GST Yb1) (GST 3-3)
200339	2e-66	P23004	Ubiquinol-cytochrome-c reductase complex core protein 2, mitochondrial precursor (Core protein II) (Complex III subunit II)
302797	2e-66	P48149	40S ribosomal protein S15Aa
231858	6e-66	Q4R5F2	Lactoylglutathione lyase (Methylglyoxalase) (Aldoketomutase) (Glyoxalase I) (Glx I) (Ketone-aldehyde mutase) (S-D-lactoylglutathione methylglyoxal lyase)
222816	1e-65	Q63584	Transmembrane emp24 domain-containing protein 10 precursor
231350	8e-65	Q94516	ATP synthase subunit b, mitochondrial precursor (FO-ATP synthase subunit b)
189444	9e-65	P30740	Leukocyte elastase inhibitor (LEI) (Monocyte/neutrophil elastase inhibitor) (M/NEI) (EI) (Serpin B1)
302788	1e-64	O57561	60S ribosomal protein L18a
230557	2e-64	Q2KIW9	UMP-CMP kinase (Cytidylate kinase) (Deoxycytidylate kinase) (Cytidine monophosphate kinase) (Uridine monophosphate/cytidine monophosphate kinase) (UMP/CMP kinase) (UMP/CMPK) (Uridine monophosphate kinase)
231613	3e-63	Q8N3Y7	Epidermal retinal dehydrogenase 2 (RDH-E2) (EPHD-2) (Retinal short chain dehydrogenase reductase 2) (retSDR2)
231027	2e-62	P00771	Brachyurin (Collagenolytic protease)
300691	2e-62	Q8ISP0	40S ribosomal protein S18
34614	4e-62	Q90YV5	60S ribosomal protein L13
306294	1e-61	P61865	60S ribosomal protein L12 >gi|48429087|sp|P61866|RL12_CAEEL 60S ribosomal protein L12
305114	3e-61	Q6GPQ3	Major facilitator superfamily domain-containing protein 8
304363	7e-61	O76840	Papilin precursor
232691	8e-61	Q8N9C0	Immunoglobulin superfamily member 22
307363	2e-60	P14318	Muscle-specific protein 20
230714	3e-60	P61270	40S ribosomal protein S11
50141	4e-60	Q9ERN0	Secretory carrier-associated membrane protein 2
230243	9e-60	Q1HPS0	Myosin regulatory light chain 2 (MLC-2)
127734	3e-59	Q6PDD0	UDP-glucuronosyltransferase 2A2 precursor
224348	5e-59	Q868Z9	Papilin precursor
307492	2e-58	Q5ZLF0	Hsc70-interacting protein (Hip) (Protein ST13 homolog) (Protein FAM10A1)
112232	9e-58	Q962U0	60S ribosomal protein L13A
230610	2e-57	P12262	Elongation factor 1-beta (EF-1-beta)
231518	6e-57	P61256	60S ribosomal protein L26 >gi|47117083|sp|P61257|RL26_BOVIN 60S ribosomal protein L26 >gi|47117765|sp|P61254|RL26_HUMAN 60S ribosomal protein L26 >gi|47117766|sp|P61255|RL26_MOUSE 60S ribosomal protein L26 (Silica-induced gene 20 protein) (SIG-20)
42659	1e-56	P13696	Phosphatidylethanolamine-binding protein 1 (PEBP-1) (HCNPpp) (Basic cytosolic 21 kDa protein) [Contains: Hippocampal cholinergic neurostimulating peptide (HCNP)]
305195	1e-54	P15531	Nucleoside diphosphate kinase A (NDP kinase A) (NDK A) (Tumor metastatic process-associated protein) (Metastasis inhibition factor nm23) (nm23-H1) (Granzyme A-activated DNase) (GAAD)
301190	3e-54	O75112	LIM domain-binding protein 3 (Z-band alternatively spliced PDZ-motif protein) (Protein cypher)
305566	3e-54	P46778	60S ribosomal protein L21
93752	8e-53	P84029	Cytochrome c-2 (Cytochrome c-proximal) >gi|50401876|sp|P84030|CYC2_CERCA Cytochrome c-2
230885	1e-52	P00765	Trypsin-1 (Trypsin I)
102943	2e-52	P00765	Trypsin-1 (Trypsin I)
26258	3e-52	Q00871	Chymotrypsin BI precursor
314559	5e-52	P62752	60S ribosomal protein L23a >gi|51338637|sp|P62750|RL23A_HUMAN 60S ribosomal protein L23a >gi|51338638|sp|P62751|RL23A_MOUSE 60S ribosomal protein L23a >gi|108860929|sp|Q24JY1|RL23A_BOVIN 60S ribosomal protein L23a
231165	7e-52	P47830	60S ribosomal protein L27a (L22)
300540	9e-52	P60868	40S ribosomal protein S20
58991	2e-51	Q9Z142	Transmembrane protein 33 (DB83 protein)
303877	3e-51	Q24439	ATP synthase O subunit, mitochondrial precursor (Oligomycin sensitivity conferral protein) (OSCP)
231884	2e-50	Q8ITC3	40S ribosomal protein S19
304194	6e-50	P42860	Glutathione S-transferase 1-1 (GST class-theta)
304893	1e-49	P58375	60S ribosomal protein L30
230174	3e-49	P36178	Chymotrypsin BII precursor
230378	3e-49	P84051	Histone H2A
230644	7e-49	Q9TU03	Rho GDP-dissociation inhibitor 2 (Rho GDI 2) (Rho-GDI beta) (Ly-GDI) (D4-GDP-dissociation inhibitor) (D4-GDI)
230781	3e-48	O75897	Sulfotransferase 1C4 (SULT1C) (Sulfotransferase 1C2) (SULT1C#2)
229525	8e-48	P07981	Endoglucanase EG-1 precursor (Endo-1,4-beta-glucanase) (Cellulase)
339516	8e-48	P17439	Glucosylceramidase precursor (Beta-glucocerebrosidase)
202596	8e-48	P36188	Troponin I (Tn I) (Protein wings apart-A) (Protein heldup)
231649	1e-47	Q94518	Nascent polypeptide-associated complex subunit alpha (NAC-alpha) (Alpha-NAC)
31031	7e-47	O75352	Mannose-P-dolichol utilization defect 1 protein (Suppressor of Lec15 and Lec35 glycosylation mutation homolog) (SL15)
231081	3e-46	A1XQU5	60S ribosomal protein L27
231265	4e-46	P80601	Ribonuclease UK114 (14.5 kDa translational inhibitor protein) (UK114 antigen) (14.3 kDa perchloric acid soluble protein)
231100	5e-46	Q24251	ATP synthase D chain, mitochondrial
300160	1e-45	Q99808	Equilibrative nucleoside transporter 1
116399	3e-45	O59843	Exoglucanase 1 precursor (Exoglucanase I) (Exocellobiohydrolase I) (1,4-beta-cellobiohydrolase I) (Beta-glucancellobiohydrolase I)
230203	7e-45	Q1HPL8	NADH dehydrogenase [ubiquinone] 1 beta subcomplex subunit 10
306307	1e-44	Q00174	Laminin subunit alpha precursor (Laminin A chain)
230761	2e-44	P46436	Glutathione S-transferase 1 (GST class-sigma)
92111	3e-44	Q9GT45	40S ribosomal protein S26
225204	4e-44	P35502	Esterase FE4 precursor (Carboxylic-ester hydrolase)
319422	4e-44	P14318	Muscle-specific protein 20
300829	4e-44	P61805	Dolichyl-diphosphooligosaccharide--protein glycosyltransferase subunit DAD1 (Oligosaccharyl transferase subunit DAD1) (Defender against cell death 1) (DAD-1)
301703	5e-44	P17704	40S ribosomal protein S17
59836	4e-43	P49275	Mite allergen Der f 3 precursor (Der f III)
314742	5e-43	Q9UN86	Ras GTPase-activating protein-binding protein 2 (G3BP-2) (GAP SH3 domain-binding protein 2)
303036	1e-42	Q9NJ98	Beta-1,3-glucan-binding protein 1 precursor (BGBP-1) (Beta-1,3-glucan recognition protein 1) (BetaGRP-1)
307196	2e-42	P21128	Placental protein 11 precursor (PP11)
209727	3e-42	P69736	Endothelial differentiation-related factor 1 (EDF-1) (Multiprotein-bridging factor 1) (MBF1) (Calmodulin-associated peptide 19) (CAP-19)
227532	1e-40	Q7KF90	60S ribosomal protein L31 >gi|51701841|sp|Q9GP16|RL31_HELVI 60S ribosomal protein L31
219658	2e-40	P46436	Glutathione S-transferase 1 (GST class-sigma)
220245	3e-40	Q9W141	Putative ATP synthase f chain, mitochondrial
308120	3e-40	Q24799	Myophilin
127187	4e-40	Q6WV74	Histone H4
92168	9e-40	Q24756	Myosin light chain alkali
308693	1e-39	Q9BPS0	Vitellogenin-2 precursor (Vg-2)
129273	5e-39	Q08112	40S ribosomal protein S15-1
307854	5e-39	Q05808	Vitellogenin precursor [Contains: YP47; YP160]
104231	8e-39	Q7RTY7	Ovochymase-1 precursor
225247	8e-39	Q26457	La protein homolog (La ribonucleoprotein) (La autoantigen homolog)
231271	1e-38	Q5KGT9	FK506-binding protein 2 precursor (Peptidyl-prolyl cis-trans isomerase) (PPIase) (Rotamase)
311200	1e-38	P41824	Y-box factor homolog (APY1)
248155	2e-38	P49275	Mite allergen Der f 3 precursor (Der f III)
231482	3e-38	P00765	Trypsin-1 (Trypsin I)
230277	3e-38	Q9Y3U8	60S ribosomal protein L36 >gi|75061880|sp|Q5RAZ9|RL36_PONPY 60S ribosomal protein L36
344656	6e-37	Q16363	Laminin subunit alpha-4 precursor
302765	7e-37	Q962T5	60S ribosomal protein L24
230618	1e-36	Q86GF7	Crustapain precursor (NsCys)
59467	2e-36	Q9H6F2	Transmembrane protein 38A
312433	2e-36	P58872	Rhomboid-related protein 3 (Ventrhoid transmembrane protein)
231152	9e-36	P49275	Mite allergen Der f 3 precursor (Der f III)
243700	1e-35	P63049	Ubiquitin
302333	2e-35	P46428	Glutathione S-transferase (GST class-sigma)
332233	7e-35	Q05808	Vitellogenin precursor [Contains: YP47; YP160]
225028	3e-34	Q7RTY7	Ovochymase-1 precursor
230889	4e-34	P80971	Cytochrome c oxidase subunit 4 isoform 2, mitochondrial precursor (Cytochrome c oxidase subunit IV isoform 2) (COX IV-2)
302655	4e-34	Q00871	Chymotrypsin BI precursor
232495	5e-34	Q9QYP1	Low-density lipoprotein receptor-related protein 4 precursor (Multiple epidermal growth factor-like domains 7)
231697	2e-33	Q9UGM1	Neuronal acetylcholine receptor subunit alpha-9 precursor
318183	6e-33	P18077	60S ribosomal protein L35a >gi|47117090|sp|P61272|RL35A_MACFA 60S ribosomal protein L35a >gi|62287491|sp|Q5R8K6|RL35A_PONPY 60S ribosomal protein L35a
13889	7e-33	P82198	Transforming growth factor-beta-induced protein ig-h3 precursor (Beta ig-h3)
300436	6e-32	Q876J3	Glucan 1,3-beta-glucosidase precursor (Exo-1,3-beta-glucanase)
93662	9e-32	O15431	High affinity copper uptake protein 1 (Copper transporter 1) (hCTR1) (Solute carrier family 31 member 1)
241286	2e-31	P08012	Repetitive proline-rich cell wall protein 1 precursor
226068	2e-31	Q9U4X3	Superoxide dismutase [Cu-Zn]
231016	2e-31	P21533	60S ribosomal protein L6 (Neoplasm-related protein C140)
238350	1e-30	Q27294	RNA-binding protein cabeza (Sarcoma-associated RNA-binding fly homolog) (P19)
308675	3e-30	Q05808	Vitellogenin precursor [Contains: YP47; YP160]
310174	5e-29	Q8ISN9	40S ribosomal protein S25
112057	8e-29	Q9TUB5	Calcium-activated chloride channel regulator 1 precursor
319994	1e-28	Q14978	Nucleolar phosphoprotein p130 (Nucleolar 130 kDa protein) (140 kDa nucleolar phosphoprotein) (Nopp140) (Nucleolar and coiled-body phosphoprotein 1)
221374	2e-28	P80174	Superoxide dismutase [Cu-Zn]
304036	3e-28	P80174	Superoxide dismutase [Cu-Zn]
108977	6e-28	Q64548	Reticulon-1 (Neuroendocrine-specific protein) (S-rex)
230756	1e-27	Q5RFH0	ATP synthase subunit g, mitochondrial (ATPase subunit g)
224278	2e-27	P51779	Complement factor D precursor
219769	2e-27	Q9U8M0	Vitellogenin-1 precursor (Vg-1)
251885	2e-27	P21128	Placental protein 11 precursor (PP11)
333581	6e-27	Q90631	Kinectin
234595	1e-26	P41822	Ferritin subunit precursor (Ferritin heavy chain-like protein) (AeFer(H))
300850	1e-26	O13008	Fatty acid-binding protein, heart (H-FABP) (Heart-type fatty acid-binding protein)
48853	2e-26	Q62186	Translocon-associated protein subunit delta precursor (TRAP-delta) (Signal sequence receptor subunit delta) (SSR-delta)
61794	2e-26	P35268	60S ribosomal protein L22 (Epstein-Barr virus small RNA-associated protein) (EBER-associated protein) (EAP) (Heparin-binding protein HBp15)
300690	4e-26	P02402	60S acidic ribosomal protein P1 (eL12'/ eL12'-P)
319965	1e-25	Q3MHF8	LSM14 protein homolog A (Protein FAM61A)
318420	1e-25	Q94637	Vitellogenin-6 precursor
313764	3e-25	Q94637	Vitellogenin-6 precursor
320536	3e-24	P69526	Transmembrane protease, serine 9 (Polyserase-1) (Polyserine protease 1) (Polyserase-I) [Contains: Serase-1; Serase-2; Serase-3]
231574	1e-23	Q63507	60S ribosomal protein L14
300611	2e-23	P06278	Alpha-amylase precursor (1,4-alpha-D-glucan glucanohydrolase)
18244	4e-22	Q24491	RNA-binding protein Rsf1 (RNA-binding protein Rox21)
231560	3e-21	P04814	Trypsin alpha precursor
230075	4e-21	P05090	Apolipoprotein D precursor (Apo-D) (ApoD)
222793	1e-19	Q3SZM1	MKI67 FHA domain-interacting nucleolar phosphoprotein (Nucleolar protein interacting with the FHA domain of pKI-67)
299805	4e-19	P23593	Apolipoprotein D precursor (Apo-D) (ApoD)
220681	6e-19	P82120	Cuticle protein 7 (BcNCP15.0)
226075	1e-18	Q27309	Vitellogenin precursor [Contains: Vitellin light chain (VL); Vitellin light chain rare isoform; Vitellin heavy chain rare isoform; Vitellin heavy chain (VH)]
246911	1e-18	P82120	Cuticle protein 7 (BcNCP15.0)
300909	8e-18	O11780	Transforming growth factor-beta-induced protein ig-h3 precursor (Beta ig-h3) (Kerato-epithelin) (RGD-containing collagen-associated protein) (RGD-CAP)
220682	2e-17	P82120	Cuticle protein 7 (BcNCP15.0)
221355	2e-17	Q9BY77	Polymerase delta-interacting protein 3 (46 kDa DNA polymerase delta interaction protein) (p46)
318486	4e-17	Q8MSU3	Putative ferric-chelate reductase 1 homolog (DmSDR2)
303639	8e-17	P82120	Cuticle protein 7 (BcNCP15.0)
304206	1e-16	Q8NC51	Plasminogen activator inhibitor 1 RNA-binding protein (PAI1 RNA-binding protein 1) (PAI-RBP1) (SERPINE1 mRNA-binding protein 1)
252500	2e-16	P15870	Histone H1-delta
223058	3e-16	Q9R1Q9	Vacuolar ATP synthase subunit S1 precursor (V-ATPase subunit S1) (V-ATPase S1 accessory protein) (V-ATPase Ac45 subunit) (C7-1 protein)
93183	2e-14	P0C2F0	40S ribosomal protein S30
231915	4e-14	P41496	Fatty acid-binding protein, muscle (M-FABP)
304716	1e-13	O16277	Putative histone H1.6 (Histone H1-like protein 6)
45190	2e-12	Q5BK85	Transmembrane emp24 domain-containing protein 1 precursor (Interleukin-1 receptor-like 1 ligand)
326064	3e-12	P82120	Cuticle protein 7 (BcNCP15.0)
229959	4e-12	P24705	Putative superoxide dismutase [Cu-Zn]
100321	4e-12	Q9V7U0	Pro-resilin precursor
217355	8e-12	O74503	Upstream activation factor subunit spp27 (Upstream activation factor 27 KDa subunit) (p27) (Upstream activation factor subunit uaf30) (Upstream activation factor 30 KDa subunit) (p30)
113992	1e-11	Q9PU47	PDZ and LIM domain protein 3 (Alpha-actinin-associated LIM protein)
208220	3e-11	Q8IZJ3	C3 and PZP-like alpha-2-macroglobulin domain-containing protein 8 precursor
106939	3e-11	Q9V7U0	Pro-resilin precursor
303532	2e-10	P05300	Lysosome-associated membrane glycoprotein 1 precursor (LAMP-1) (Lysosome membrane glycoprotein LEP100)
331010	2e-10	Q4ZJM9	Complement C1q-like protein 4 precursor (C1q and tumor necrosis factor-related protein 11) (C1qTNF11)
202746	2e-10	Q10057	Putative protein disulfide-isomerase C1F5.02 precursor
230689	2e-10	Q5RB31	Protein transport protein Sec61 subunit beta
303616	3e-10	O76217	Peritrophin-1 precursor (Peritrophin A) (Peritrophic matrix protein 1) (AgAper-1)
260707	3e-10	Q9V7U0	Pro-resilin precursor
305642	8e-10	P42577	Soma ferritin
304067	2e-09	Q8K385	Ferric-chelate reductase 1 (Stromal cell-derived receptor 2) (SDR-2)
303722	1e-08	P82119	Cuticle protein 6 (BcNCP14.9)
327753	1e-08	P98164	Low-density lipoprotein receptor-related protein 2 precursor (Megalin) (Glycoprotein 330) (gp330)
96311	1e-08	Q8T7J9	Globin
229417	1e-08	Q9FAW5	NADPH azoreductase
96323	2e-08	P80727	Hemoglobin cathodic subunit beta (Hemoglobin cathodic beta chain)
230333	2e-08	P15161	Globin-1 (Globin I)
250256	3e-08	Q9BXJ4	Complement C1q tumor necrosis factor-related protein 3 precursor (Secretory protein CORS26)
42066	4e-08	P80727	Hemoglobin cathodic subunit beta (Hemoglobin cathodic beta chain)
311662	4e-08	P80727	Hemoglobin cathodic subunit beta (Hemoglobin cathodic beta chain)
230332	8e-08	Q8T7J9	Globin
305774	1e-07	Q7M4E9	Endocuticle structural glycoprotein SgAbd-3
305774	1e-07	Q7M4E9	Endocuticle structural glycoprotein SgAbd-3
305774	1e-07	Q7M4E9	Endocuticle structural glycoprotein SgAbd-3
253430	2e-07	P27779	Pupal cuticle protein Edg-78E precursor
307924	2e-07	P92192	Larval cuticle protein 5 precursor (Larval cuticle protein V)
227172	2e-07	P92192	Larval cuticle protein 5 precursor (Larval cuticle protein V)
321425	4e-07	Q7M4E9	Endocuticle structural glycoprotein SgAbd-3
335322	5e-07	O75095	Multiple epidermal growth factor-like domains 6 precursor (EGF-like domain-containing protein 3) (Multiple EGF-like domain protein 3)
106070	5e-07	P27779	Pupal cuticle protein Edg-78E precursor
223072	6e-07	P80018	Globin C, coelomic
302750	7e-07	P27779	Pupal cuticle protein Edg-78E precursor
93732	1e-06	O76217	Peritrophin-1 precursor (Peritrophin A) (Peritrophic matrix protein1) (AgAper-1)
223071	1e-06	P80017	Globin D, coelomic
303490	1e-06	Q54G21	FK506-binding protein 5 (Peptidyl-prolyl cis-trans isomerase) (PPIase) (Rotamase)
230815	3e-06	P18758	Thymosin beta-4 (T beta 4) (Thymosin beta 4Xen)
311665	3e-06	Q8T7J9	Globin
239967	4e-06	P16884	Neurofilament heavy polypeptide (NF-H) (Neurofilament triplet H protein) (200 kDa neurofilament protein)
227136	4e-06	P35554	Flightin (Muscle protein 27)
250255	4e-06	P30141	Fibrinogen- and Ig-binding protein precursor (MRP protein)
302136	4e-06	Q02910	Calphotin
108213	6e-06	Q54J55	Myb-like protein X
117176	6e-06	Q9ES30	Complement C1q tumor necrosis factor-related protein 3 precursor (Secretory protein CORS26)
228550	7e-06	Q8IUN9	C-type lectin domain family 10 member A (C-type lectin superfamily member 14) (Macrophage lectin 2) (CD301 antigen)
255533	1e-05	P11734	Cuticle protein 8 (LM-ACP 8) (LM-8)
100953	1e-05	Q08CS6	DBH-like monooxygenase protein 2 homolog precursor
116378	1e-05	Q05187	Hemocyte protein-glutamine gamma-glutamyltransferase (Hemocyte transglutaminase) (TGase)
247323	2e-05	P40305	Interferon alpha-inducible protein 27 (Interferon-alpha-induced 11.5 kDa protein) (p27) (Interferon-stimulated gene 12a protein)
299926	2e-05	Q10Q47	Putative cysteine proteinase inhibitor 7 precursor (Oryzacystatin-7) (Oryzacystatin VII) (OC-VII)
305228	6e-05	P18337	L-selectin precursor (Lymph node homing receptor) (Leukocyte adhesion molecule 1) (LAM-1) (Lymphocyte antigen 22) (Ly-22) (Lymphocyte surface MEL-14 antigen) (Leukocyte-endothelial cell adhesion molecule 1) (LECAM1) (CD62L antigen)
304125	7e-05	Q8BLY3	Leucine-rich repeat and fibronectin type-III domain-containing protein 3 precursor
304037	0.0001	Q8K1S1	Leucine-rich repeat LGI family member 4 precursor (Leucine-rich glioma-inactivated protein 4) (LGI1-like protein 3)
109886	0.0002	P35554	Flightin (Muscle protein 27)
94100	0.0003	P49010	Chitooligosaccharidolytic beta-N-acetylglucosaminidase precursor (Beta-GlcNAcase) (Beta-hexosaminidase) (Beta-N-acetylhexosaminidase)
310130	0.0004	P82119	Cuticle protein 6 (BcNCP14.9)
230004	0.0006	P36362	Endochitinase precursor
237924	0.001	A2ASS6	Titin (Connectin)
309202	0.003	Q60648	Ganglioside GM2 activator precursor (GM2-AP) (Cerebroside sulfate activator protein) (Shingolipid activator protein 3) (SAP-3)
