# Supplementary material for: LC-MS/MS-based proteome profiling in Daphnia pulex and Daphnia longicephala: the Daphnia pulex genome database as a key for high throughput proteomics in Daphnia
Source: BMC Genomics. 2009 Apr 21;10:171. doi: 10.1186/1471-2164-10-171 (PMC2674882; doi:10.1186/1471-2164-10-171)
Supplement: Additional File 2 — Identified Daphnia longicephala proteins. Contains Daphnia longicephala proteins, ProteinProphet error graph, a list of identified Daphnia longicephala peptides and proteins with corresponding PeptideProphet, ProteinProphet and Mascot scores and results of BLAST searches. [file 1471-2164-10-171-S2.xls]

## Sheet: PeptideProphet
Probability	Ions score	Identityscore	Homologyscore	Peptide
0.9985	63.76	37.77	35.01	R.AIFVDLEPTVVDEVR.T	100611	315806
0.9997	69.08	37.78	36.98	R.AIFVDLEPTVVDEVR.T	100611	315806
0.9998	73.05	37.78	41.62	R.AIFVDLEPTVVDEVR.T	100611	315806
0.9998	73.8	37.78	39.65	R.AIFVDLEPTVVDEVR.T	100611	315806
0.9998	73.05	37.78	41.62	R.AIFVDLEPTVVDEVR.T	100611	315806
0.9998	73.8	37.78	39.65	R.AIFVDLEPTVVDEVR.T	100611	315806
0.9996	69.06	37.78	37.02	R.AIFVDLEPTVVDEVR.T	100611	315806
0.9998	71.3	37.77	39.69	R.AIFVDLEPTVVDEVR.T	100611	315806
0.9997	69.08	37.78	36.98	R.AIFVDLEPTVVDEVR.T	100611	315806
0.9998	71.3	37.77	39.69	R.AIFVDLEPTVVDEVR.T	100611	315806
0.9948	52.49	38.52	38.19	R.NIEEHASADVEK.M	106641
0.9994	65.05	38.61	37.67	R.NIEEHASADVEK.M	106641
0.9969	62.94	39.58	50.18	R.GLDLVTLTK.D	108006	306840
0.9901	50.7	37.95	30.05	R.QLNNQNYDIC[160.03]FR.T	110154	316214
0.9943	51.34	37.88	32.46	R.QLNNQNYDIC[160.03]FR.T	110154	316214
1	92.78	38.65	38.79	R.LPASALLGEENK.G	110684
1	86.1	38.65	43.24	R.LPASALLGEENK.G	110684
1	83.85	38.61	38.15	R.LPASALLGEENK.G	110684
1	85.68	38.5	37.61	R.LPASALLGEENK.G	110684
1	85.3	38.59	36.57	R.LPASALLGEENK.G	110684
0.9933	51.29	38.74	41.89	K.ADLVNNLGTIAK.S	111828	113325	113088	260140	302452	118813	119333	65101	270069	120460	265141
0.9905	52.95	38.74	46.08	K.ADLVNNLGTIAK.S	111828	113325	113088	260140	302452	118813	119333	65101	270069	120460	265141
0.9965	57.87	38.74	45.75	K.ADLVNNLGTIAK.S	111828	113325	113088	260140	302452	118813	119333	65101	270069	120460	265141
0.9951	53.05	38.74	35.55	K.ADLVNNLGTIAK.S	111828	113325	113088	260140	302452	118813	119333	65101	270069	120460	265141
0.9933	51.29	38.74	41.89	K.ADLVNNLGTIAK.S	111828	113325	113088	260140	302452	118813	119333	65101	270069	120460	265141
0.9924	54.43	38.77	46.44	K.ADLVNNLGTIAK.S	111828	113325	113088	260140	302452	118813	119333	65101	270069	120460	265141
0.9982	58.96	38.61	39.04	K.YQDIVATLEAK.R	112232
0.9998	74.52	38.61	40.41	K.YQDIVATLEAK.R	112232
0.9976	60.9	38.17	45.01	M.PGFTNKPIIIDAR.E	112232
0.9987	61.7	38.65	41.08	K.YQDIVATLEAK.R	112232
0.9991	63.05	38.71	34.86	K.YQDIVATLEAK.R	112232
0.9941	54.23	38.67	41.45	K.QIAPNALR.V	112232
0.99	51.29	38.61	40.25	K.YQDIVATLEAK.R	112232
0.9983	58.96	38.61	39.04	K.YQDIVATLEAK.R	112232
0.9998	74.52	38.61	40.41	K.YQDIVATLEAK.R	112232
0.9989	61.7	38.65	41.08	K.YQDIVATLEAK.R	112232
0.9992	89.73	38.73	42.52	R.VNTTDIFQLR.H	113992
0.9972	61.8	38.87	38.65	R.VNTTDIFQLR.H	113992
0.9969	55.65	38.73	39.26	R.VNTTDIFQLR.H	113992
0.9989	61.8	38.87	38.65	R.VNTTDIFQLR.H	113992
1	89.73	38.73	42.52	R.VNTTDIFQLR.H	113992
0.9969	55.65	38.73	39.26	R.VNTTDIFQLR.H	113992
0.9948	55.04	38.73	39.06	R.VNTTDIFQLR.H	113992
0.997	55.2	38.18	27.25	R.VVVEPVELAQEFR.K	115970
0.9999	83.09	38.86	50.66	K.GIYNAVLEASR.A	126867
0.9996	66.83	38.2	31.42	R.LLDQALEDPELSK.F	126867
0.9986	59.52	38.29	35.37	K.TVTAMDVVYALK.R	127187	312260	43601	235631	44077	43920	312353	43647	44079	97168	97173	43738	312519	43649	43914	235957	235965	235971	190957	206519	255863	128674	67318	67720
0.9916	49.78	38.37	28.43	K.TVTAMDVVYALK.R	127187	312260	43601	235631	44077	43920	312353	43647	44079	97168	97173	43738	312519	43649	43914	235957	235965	235971	190957	206519	255863	128674	67318	67720
0.9986	59.52	38.29	35.37	K.TVTAMDVVYALK.R	127187	312260	43601	235631	44077	43920	312353	43647	44079	97168	97173	43738	312519	43649	43914	235957	235965	235971	190957	206519	255863	128674	67318	67720
0.9937	65.36	38.41	56.4	R.DNIQGITKPAIR.R	127187	312260	43601	37880	235631	44077	43920	312353	43647	235736	235743	44079	97168	97173	43738	312519	43649	43914	235957	235965	235971	190957	206519	255863	128674	67318	67720
0.9917	49.78	38.37	28.43	K.TVTAMDVVYALK.R	127187	312260	43601	235631	44077	43920	312353	43647	44079	97168	97173	43738	312519	43649	43914	235957	235965	235971	190957	206519	255863	128674	67318	67720
0.9972	59.14	38.63	45.74	R.ISGLIYEETR.G	127187	312260	43601	37880	235631	44077	43920	312353	43647	235736	235743	44079	97168	97173	43738	312519	43649	43914	235957	235965	235971	190957	206519	255863	246126	128674	67318	67720
0.9937	65.36	38.41	56.4	R.DNIQGITKPAIR.R	127187	312260	43601	37880	235631	44077	43920	312353	43647	235736	235743	44079	97168	97173	43738	312519	43649	43914	235957	235965	235971	190957	206519	255863	128674	67318	67720
0.9997	82.52	38.88	56.34	R.NELSGALSGLTR.V	127463
0.994	77.76	38.88	48.66	R.NELSGALSGLTR.V	127463
0.9993	72.24	38.92	48.32	R.NELSGALSGLTR.V	127463
0.9993	64.76	38.97	40.44	R.LADFGVLHR.N	127463
0.9999	85.98	38.9	48.35	R.NELSGALSGLTR.V	127463
0.9993	64.76	38.97	40.44	R.LADFGVLHR.N	127463
0.9998	70.67	38.11	33.7	K.QSVWSSVLASAIASK.H	127519
0.9951	66.14	38.52	36.96	R.DGVLFVNDGSEVR.G	186952
0.997	69.45	38.51	36.11	R.DGVLFVNDGSEVR.G	186952
0.9992	78.78	38.54	38.03	R.DGVLFVNDGSEVR.G	186952
0.9977	56.85	38.42	34.91	R.YSDEVNIDEVK.A	187316
0.9998	72.1	38.36	30.69	R.YSDEVNIDEVK.A	187316
0.9998	72.1	38.36	30.69	R.YSDEVNIDEVK.A	187316
0.9977	71.39	38.6	29.5	K.GILAADESTATVGK.R	188180
0.9974	58.66	38.5	33	K.ASC[160.03]GTSFAELLK.Q	188180
0.9989	60.19	37.62	40.7	K.NTPSYQAILENANVLAR.Y	188180
0.9999	76.22	37.62	29.8	K.NTPSYQAILENANVLAR.Y	188180
0.9999	82.19	37.62	37.54	K.NTPSYQAILENANVLAR.Y	188180
0.9995	67.83	37.61	35.32	K.NTPSYQAILENANVLAR.Y	188180
0.9999	75.2	37.62	38.46	K.NTPSYQAILENANVLAR.Y	188180
0.9999	82.85	37.48	36.89	K.NTPSYQAILENANVLAR.Y	188180
1	93.61	38.42	41.36	K.ASC[160.03]GTSFAELLK.Q	188180
0.9997	68.93	37.61	30.46	K.NTPSYQAILENANVLAR.Y	188180
0.9999	75.2	37.62	38.46	K.NTPSYQAILENANVLAR.Y	188180
0.9999	82.85	37.48	36.89	K.NTPSYQAILENANVLAR.Y	188180
1	87.84	38.71	41.97	K.VTETVLAAVYK.A	188180
1	93.61	38.42	41.36	K.ASC[160.03]GTSFAELLK.Q	188180
0.9998	72.67	38.4	32.46	K.ASC[160.03]GTSFAELLK.Q	188180
0.9943	54.28	38.5	33.54	K.ASC[160.03]GTSFAELLK.Q	188180
0.996	54.03	38.62	30.25	K.GILAADESTATVGK.R	188180
0.9982	58.49	38.62	27.67	K.GILAADESTATVGK.R	188180
0.998	56.73	37.57	38.43	K.IFVGGLPQDTTEETIR.S	189289
0.9974	56.4	38.56	33.07	K.IITTGGVTYK.N	190431
0.996	54.07	38.72	40.14	K.IITTGGVTYK.N	190431
0.9929	50.54	37.7	28.39	K.GFITDGADILC[160.03]PEC[160.03]AK.Q	190431
0.9936	50.54	37.7	28.39	K.GFITDGADILC[160.03]PEC[160.03]AK.Q	190431
0.9999	81.41	38.49	28.39	K.LPFAAAQIGNSFR.N	192225
0.9998	74.11	38.44	27.68	K.LPFAAAQIGNSFR.N	192225
0.9981	58.09	38.45	29.77	K.LPFAAAQIGNSFR.N	192225
0.9957	53.53	38.45	26.99	K.LPFAAAQIGNSFR.N	192225
0.999	61.84	38.45	27.38	K.LPFAAAQIGNSFR.N	192225
0.9993	64.01	38.45	28.17	K.LPFAAAQIGNSFR.N	192225
0.9995	83.9	38.96	44.74	R.VISQQALER.S	192727
0.9998	79.51	38.35	45.48	K.LAGADIETYLLEK.A	192727
0.9999	84.83	38.35	45.86	K.LAGADIETYLLEK.A	192727
0.9988	76.55	38.96	40.02	R.VISQQALER.S	192727
0.9999	79.94	38.35	44.35	K.LAGADIETYLLEK.A	192727
0.9999	75.63	38.35	43.14	K.LAGADIETYLLEK.A	192727
0.9953	54.72	38.35	44.08	K.LAGADIETYLLEK.A	192727
0.9991	68.98	36.32	32.19	K.KGNLEDQIVQTNPVLEAFGNAK.T	192727
0.9998	77.12	36.24	38.77	K.KGNLEDQIVQTNPVLEAFGNAK.T	192727
0.9985	66	36.23	35.23	K.KGNLEDQIVQTNPVLEAFGNAK.T	192727
0.9999	81.87	38.35	44.73	K.LAGADIETYLLEK.A	192727
0.9999	81.75	38.35	42.97	K.LAGADIETYLLEK.A	192727
0.9999	86.84	38.19	54.13	R.NVNQVVYSIGAM[147.04]AK.A	192727
0.9998	77.08	38.35	44.19	K.LAGADIETYLLEK.A	192727
1	98.41	38.19	26.76	R.NVNQVVYSIGAM[147.04]AK.A	192727
0.9999	97.23	38.4	35.9	K.VIAYM[147.04]ASVGASTK.K	192727
1	91.06	38.41	32.42	K.VIAYM[147.04]ASVGASTK.K	192727
1	83.45	38.45	34.14	K.VIAYM[147.04]ASVGASTK.K	192727
1	106.83	38.19	26.34	R.NVNQVVYSIGAM[147.04]AK.A	192727
0.9993	95.06	38.19	39.25	R.NVNQVVYSIGAM[147.04]AK.A	192727
0.9998	76.77	38.35	42.62	K.LAGADIETYLLEK.A	192727
0.9999	97.8	38.19	30.49	R.NVNQVVYSIGAM[147.04]AK.A	192727
0.9999	86.37	38.19	28.92	R.NVNQVVYSIGAM[147.04]AK.A	192727
1	92.43	38.11	30.33	R.NVNQVVYSIGAM[147.04]AK.A	192727
1	83.2	38.13	29.42	R.NVNQVVYSIGAM[147.04]AK.A	192727
1	92.41	38.2	39.23	R.NVNQVVYSIGAMAK.A	192727
1	83.71	38.22	38.67	R.NVNQVVYSIGAMAK.A	192727
1	88.56	38.22	33.62	R.NVNQVVYSIGAMAK.A	192727
0.9999	86.31	38.16	32.59	R.NVNQVVYSIGAM[147.04]AK.A	192727
0.9999	85.48	38.17	33.9	R.NVNQVVYSIGAM[147.04]AK.A	192727
0.9996	68.45	39.2	38.95	R.VISQQALER.S	192727
1	92.23	38.4	49.89	K.LAGADIETYLLEK.A	192727
0.9999	85.52	38.4	48.87	K.LAGADIETYLLEK.A	192727
1	86.66	38.35	46.13	K.LAGADIETYLLEK.A	192727
0.9999	82.82	38.34	41.91	K.LAGADIETYLLEK.A	192727
0.9999	86.45	36.64	37.99	K.GNLEDQIVQTNPVLEAFGNAK.T	192727
0.9991	68.99	36.31	36.57	K.KGNLEDQIVQTNPVLEAFGNAK.T	192727
0.9992	79.14	38.19	33.04	R.NVNQVVYSIGAM[147.04]AK.A	192727
0.9999	89.98	38.12	30.3	R.NVNQVVYSIGAM[147.04]AK.A	192727
1	91.59	38.15	44.07	R.NVNQVVYSIGAM[147.04]AK.A	192727
0.9983	58.56	38.16	26.87	R.NVNQVVYSIGAM[147.04]AK.A	192727
0.9999	83.01	38.34	45.64	K.LAGADIETYLLEK.A	192727
1	94.25	38.1	48.16	R.NVNQVVYSIGAM[147.04]AK.A	192727
1	85.51	38.14	28.17	R.NVNQVVYSIGAM[147.04]AK.A	192727
1	82.99	38.16	27.92	R.NVNQVVYSIGAM[147.04]AK.A	192727
1	92.9	38.13	30.03	R.NVNQVVYSIGAM[147.04]AK.A	192727
0.9996	92.09	38.4	49.83	K.LAGADIETYLLEK.A	192727
0.9999	82.35	38.11	32.91	R.NVNQVVYSIGAM[147.04]AK.A	192727
1	93.43	38.15	44.34	R.NVNQVVYSIGAM[147.04]AK.A	192727
0.9999	81	38.49	45.93	K.VIAYM[147.04]ASVGASTK.K	192727
0.9979	68.45	39.2	38.95	R.VISQQALER.S	192727
0.9994	66.68	39.22	44.11	R.VISQQALER.S	192727
0.9999	81.02	38.48	31.31	K.VIAYM[147.04]ASVGASTK.K	192727
0.9998	73.47	38.48	30.49	K.VIAYM[147.04]ASVGASTK.K	192727
1	95.56	38.16	31.58	R.NVNQVVYSIGAM[147.04]AK.A	192727
0.9994	66.68	39.22	44.11	R.VISQQALER.S	192727
0.9997	70.23	38.35	42.8	K.LAGADIETYLLEK.A	192727
0.9999	91.23	38.35	54.3	K.LAGADIETYLLEK.A	192727
0.9999	77.51	38.46	35.94	K.VIAYM[147.04]ASVGASTK.K	192727
0.9997	70.86	38.46	35.1	K.VIAYM[147.04]ASVGASTK.K	192727
1	83.19	38.16	30.63	R.NVNQVVYSIGAM[147.04]AK.A	192727
1	86.14	38.16	27.43	R.NVNQVVYSIGAM[147.04]AK.A	192727
1	87.4	38.4	47.03	K.LAGADIETYLLEK.A	192727
0.9982	58.92	39.11	33.93	R.VNETLETGQK.R	192727
1	94.84	38.19	34.11	R.NVNQVVYSIGAM[147.04]AK.A	192727
0.9998	77.12	36.24	38.77	K.KGNLEDQIVQTNPVLEAFGNAK.T	192727
0.9968	55.69	39.11	36.63	R.VNETLETGQK.R	192727
1	103.02	38.14	33.92	R.NVNQVVYSIGAM[147.04]AK.A	192727
0.9966	63.02	38.4	50.74	K.LAGADIETYLLEK.A	192727
0.9995	83.08	38.4	44.06	K.LAGADIETYLLEK.A	192727
1	94.25	38.1	48.16	R.NVNQVVYSIGAM[147.04]AK.A	192727
0.9997	70.23	38.35	42.8	K.LAGADIETYLLEK.A	192727
1	88.02	38.16	32.3	R.NVNQVVYSIGAM[147.04]AK.A	192727
0.9999	82.82	38.34	41.91	K.LAGADIETYLLEK.A	192727
0.9993	80.39	38.4	39.64	K.VIAYM[147.04]ASVGASTK.K	192727
0.9999	78.3	38.4	30.82	K.VIAYM[147.04]ASVGASTK.K	192727
0.9978	59.56	38.35	42.09	K.LAGADIETYLLEK.A	192727
0.9983	73.91	39.22	42.16	R.VISQQALER.S	192727
0.9978	57.95	39.22	40.73	R.VISQQALER.S	192727
0.9999	79.35	38.35	42.89	K.LAGADIETYLLEK.A	192727
1	91.88	38.35	42.2	K.LAGADIETYLLEK.A	192727
1	87.96	38.37	29.64	K.VIAYM[147.04]ASVGASTK.K	192727
0.9997	72.64	38.35	42.81	K.LAGADIETYLLEK.A	192727
0.9999	79.58	38.35	44.46	K.LAGADIETYLLEK.A	192727
0.9923	50.99	39.14	37.3	R.VNETLETGQK.R	192727
0.9907	50.01	39.15	36.57	R.VNETLETGQK.R	192727
1	99.32	38.4	49.01	K.LAGADIETYLLEK.A	192727
0.9961	62.03	38.35	50.54	K.LAGADIETYLLEK.A	192727
1	92.08	38.41	49.71	K.LAGADIETYLLEK.A	192727
0.9991	70.57	38.35	50.67	K.LAGADIETYLLEK.A	192727
0.999	63.93	39.42	45.01	R.VISQQALER.S	192727
0.9991	63.25	39.38	43.02	R.VISQQALER.S	192727
0.9999	86.78	36.24	31.24	K.KGNLEDQIVQTNPVLEAFGNAK.T	192727
1	120.09	36.24	39.31	K.KGNLEDQIVQTNPVLEAFGNAK.T	192727
0.9995	71.12	38.35	47.58	K.LAGADIETYLLEK.A	192727
0.9998	85.83	38.35	51.69	K.LAGADIETYLLEK.A	192727
1	82.99	38.16	27.92	R.NVNQVVYSIGAM[147.04]AK.A	192727
0.9999	85.01	38.35	50.83	K.LAGADIETYLLEK.A	192727
1	90.64	38.16	34.93	R.NVNQVVYSIGAM[147.04]AK.A	192727
0.9999	97.23	38.4	35.9	K.VIAYM[147.04]ASVGASTK.K	192727
1	91.06	38.41	32.42	K.VIAYM[147.04]ASVGASTK.K	192727
1	83.45	38.45	34.14	K.VIAYM[147.04]ASVGASTK.K	192727
0.9988	77.02	39.23	44.16	R.VISQQALER.S	192727
1	85.51	38.14	28.17	R.NVNQVVYSIGAM[147.04]AK.A	192727
1	86.27	38.35	43.74	K.LAGADIETYLLEK.A	192727
1	82.52	37.42	28.29	K.LDILDTAGQEEFSAM[147.04]R.E	192739
0.991	49.49	38.48	35.11	K.TQEWIGVFEK.N	192826
0.9959	53.75	38.47	37.41	K.YFDVFGDEM[147.04]K.G	194472	301901
1	84.91	37.55	30.7	R.AIASIINANDGFGLLEGK.W	194472
0.9999	83.92	37.63	30.07	R.AIASIINANDGFGLLEGK.W	194472
0.9998	73.35	37.59	27.77	R.AIASIINANDGFGLLEGK.W	194472
0.9996	66.56	37.59	30.52	R.AIASIINANDGFGLLEGK.W	194472
0.9971	55.57	38.41	32.09	K.YFDVFGDEM[147.04]K.G	194472	301901
1	96.8	37.62	32.39	R.AIASIINANDGFGLLEGK.W	194472
0.9998	71.39	38.43	31.6	R.ASFSFGPNPQVTK.G	194472	301901
0.9958	53.58	38.47	32.9	R.ASFSFGPNPQVTK.G	194472	301901
0.9997	68.71	38.45	33.43	K.YFDVFGDEM[147.04]K.G	194472	301901
0.9906	51.47	38.45	35.86	K.YFDVFGDEM[147.04]K.G	194472	301901
1	125.87	37.6	38.26	R.AIASIINANDGFGLLEGK.W	194472
1	116.09	37.59	33.73	R.AIASIINANDGFGLLEGK.W	194472
0.9991	62.5	38.6	37.1	K.IDSVELYSR.D	194472
0.9955	53.21	38.47	28.63	R.ASFSFGPNPQVTK.G	194472	301901
0.9924	50.42	38.49	29.42	R.ASFSFGPNPQVTK.G	194472	301901
0.9999	74.54	37.6	24.43	R.AIASIINANDGFGLLEGK.W	194472
0.994	52.1	38.47	33.04	K.YFDVFGDEM[147.04]K.G	194472	301901
0.9934	51.13	38.47	34.72	R.ASFSFGPNPQVTK.G	194472	301901
0.9967	54.86	38.47	27.92	R.ASFSFGPNPQVTK.G	194472	301901
0.9936	51.4	38.47	31.94	R.ASFSFGPNPQVTK.G	194472	301901
0.9998	73.35	37.59	27.77	R.AIASIINANDGFGLLEGK.W	194472
0.9978	57.35	38.51	29.61	R.ASFSFGPNPQVTK.G	194472	301901
0.9973	56.02	38.49	34.21	R.ASFSFGPNPQVTK.G	194472	301901
1	101.73	37.59	37.93	R.AIASIINANDGFGLLEGK.W	194472
0.9907	49.33	38.47	32.4	R.ASFSFGPNPQVTK.G	194472	301901
0.9973	56.42	38.39	32.09	R.ASFSFGPNPQVTK.G	194472	301901
0.9991	62.5	38.6	37.1	K.IDSVELYSR.D	194472
0.9951	65.25	38.52	54.92	K.IYAM[147.04]ASVQETK.Q	194472	301901
1	109.79	37.59	33.16	R.AIASIINANDGFGLLEGK.W	194472
0.9923	50.59	38.52	29.44	R.ASFSFGPNPQVTK.G	194472	301901
0.995	52.93	38.6	38.64	K.IDSVELYSR.D	194472
0.9909	49.44	38.47	28.62	R.ASFSFGPNPQVTK.G	194472	301901
0.9921	50.17	38.49	28.94	R.ASFSFGPNPQVTK.G	194472	301901
0.9999	84.28	37.66	28.98	R.AIASIINANDGFGLLEGK.W	194472
1	90.43	37.59	30.98	R.AIASIINANDGFGLLEGK.W	194472
0.9994	65.13	38.49	32.74	R.ASFSFGPNPQVTK.G	194472	301901
0.9927	51.59	39.49	36.66	R.LVVENLSSR.V	195083
0.9908	53.68	38.49	46.67	K.SGFTNEGHSFVR.K	195644
1	88.55	38.21	41.85	K.YLAVTQFEATDAR.R	196131
0.9938	80.34	37.77	36.51	K.QAVAYTLAQDYGFTR.I	199162	249955	68162
0.9992	63.6	38.71	42.78	K.TETTLM[147.04]IANLK.T	200882
0.9998	74.08	38.49	33.53	R.VIGPLSNNEDFAR.Q	200882
0.9992	63.56	38.73	41.34	K.TETTLM[147.04]IANLK.T	200882
1	87.96	38.51	42.21	K.KLVALLDATPTR.T	200882
0.9996	68.35	38.49	32.58	R.VIGPLSNNEDFAR.Q	200882
0.9998	73.72	38.5	40.01	R.VIGPLSNNEDFAR.Q	200882
0.9996	68.29	38.5	33.14	R.VIGPLSNNEDFAR.Q	200882
0.9998	72.12	38.5	32.59	R.VIGPLSNNEDFAR.Q	200882
0.9991	63.03	38.5	33.67	R.VIGPLSNNEDFAR.Q	200882
0.9998	73.78	38.51	39.9	R.VIGPLSNNEDFAR.Q	200882
0.9998	73.74	38.51	39.95	R.VIGPLSNNEDFAR.Q	200882
0.9991	62.65	38.46	29.85	R.VIGPLSNNEDFAR.Q	200882
1	85.93	38.47	35.48	R.VIGPLSNNEDFAR.Q	200882
0.9992	63.17	38.01	30.02	R.LEEQILTDPHSPSR.F	200882
0.9991	62.65	38.46	29.85	R.VIGPLSNNEDFAR.Q	200882
0.9999	79.26	38.47	40.41	R.VIGPLSNNEDFAR.Q	200882
0.9995	66.99	38.77	41.79	K.LVALLDATPTR.T	200882
0.9969	71.55	38.77	56.82	K.LVALLDATPTR.T	200882
0.9968	68.37	38	33.74	R.LEEQILTDPHSPSR.F	200882
0.9984	74.19	39.03	39.4	K.NLDDANEAALK.Q	202596
0.9997	70.2	39.01	36.06	K.NLDDANEAALK.Q	202596
0.9983	59.4	39.03	37.53	K.NLDDANEAALK.Q	202596
0.9972	56.51	39.07	34.69	K.NLDDANEAALK.Q	202596
0.9994	65.38	39.05	37.25	K.NLDDANEAALK.Q	202596
0.9994	65.67	39.05	34.57	K.NLDDANEAALK.Q	202596
0.9984	71.52	39.03	38.34	K.NLDDANEAALK.Q	202596
0.999	62.43	39.12	34.29	K.NLDDANEAALK.Q	202596
0.9986	60.27	39.03	40.62	K.NLDDANEAALK.Q	202596
0.9997	70.03	39.01	35.38	K.NLDDANEAALK.Q	202596
0.9989	61.84	39.06	35.39	K.NLDDANEAALK.Q	202596
0.9992	63.98	39.05	43.73	K.NLDDANEAALK.Q	202596
0.9982	58.98	39.05	34.39	K.NLDDANEAALK.Q	202596
0.9992	67.75	39.03	38.42	K.NLDDANEAALK.Q	202596
0.9945	52.68	39.03	37.93	K.NLDDANEAALK.Q	202596
0.9982	59.61	39.05	39.71	K.NLDDANEAALK.Q	202596
0.9923	61.1	37.52	50.95	K.DYEINEINILVNDLR.G	202596
0.9983	59.53	39.15	36.43	K.NLDDANEAALK.Q	202596
0.999	62.35	39.1	34.72	K.NLDDANEAALK.Q	202596
0.9984	61.08	37.91	25.03	K.VGTLDQLVGLSDDLGK.L	205240
0.9934	53.2	38.88	40.35	M.PPVLAYWAIR.G	205726
0.9914	54.07	38.88	41.35	M.PPVLAYWAIR.G	205726
0.9996	79.3	39.1	54.75	R.VTEVLELADR.L	206384
0.9999	85.1	39.1	52.2	R.VTEVLELADR.L	206384
0.9992	68.38	38.99	48.17	K.DVAGAEALLER.H	206384
0.9989	64.18	38.83	45.37	K.DVAGAEALLER.H	206384
0.9997	68.66	38.42	30.96	K.HQTFEQELTANK.S	206384
0.9915	51.53	38.56	41.18	K.DVVLSSDDFGR.D	206384
0.9936	51.42	38.56	41.29	K.DVVLSSDDFGR.D	206384
0.99	49.05	38.61	39.17	K.KFDDFNADLK.A	206384
0.9996	67.85	38.47	33.76	K.LGESQTLQQFSR.D	206384
0.9914	54.95	39.47	47.6	R.IEELDAVGR.E	206384
0.998	72.88	38.59	40.96	R.ILETAEDIQER.R	206384
0.9981	63.28	38.99	47.68	K.DVAGAEALLER.H	206384
0.9983	71.63	38.83	55.55	K.DVAGAEALLER.H	206384
0.9996	71.49	39.19	46.09	R.DLASVQTLQR.K	206384
0.9999	77.7	39.19	38.51	R.DLASVQTLQR.K	206384
0.9993	64.93	39.23	37.32	R.DLASVQTLQR.K	206384
0.9925	51.04	39.09	38.88	K.AIIAADELAK.D	206384
0.9966	54.79	38.46	34.2	K.LGESQTLQQFSR.D	206384
0.9994	71.8	38.23	46.34	K.LQQALVLVQFLR.Q	206384
0.999	86.62	38.83	52.22	K.DVAGAEALLER.H	206384
0.9999	85.77	38.83	49.71	K.DVAGAEALLER.H	206384
0.9998	80.6	38.83	50.17	K.DVAGAEALLER.H	206384
0.9972	57.27	38.56	43.93	K.DVVLSSDDFGR.D	206384
0.9999	82.34	38.81	46.69	K.DVAGAEALLER.H	206384
0.9995	69.03	38.72	45.32	K.LLDSYDLQR.F	206384
0.9998	76.34	38.99	45.61	K.DVAGAEALLER.H	206384
0.9902	62.26	39.07	34.59	R.DLASVQTLQR.K	206384
0.9994	85.83	38.83	47.66	K.DVAGAEALLER.H	206384
0.999	62.34	39.1	31.8	R.VTEVLELADR.L	206384
0.9936	52.16	39.31	36.59	R.VVNVASM[147.04]LGR.T	207455
0.9973	56.16	38.6	29.71	K.FLTVTDFYTPK.E	207615
0.9973	56.16	38.6	29.71	K.FLTVTDFYTPK.E	207615
0.9918	52.05	38.27	36.3	K.FADQFIPGSPFK.V	208250
0.9987	60.04	38.22	25.9	R.VHTEGAGEGQLDIR.V	208250
0.9999	76.82	38.4	40.66	K.THTDNTFNVDTR.K	208250
0.9999	75.07	38.26	29.35	R.EAGAGSLAISVEGPSK.A	208250
1	89.87	38.26	24.94	R.EAGAGSLAISVEGPSK.A	208250
0.9984	59.7	38.6	31.98	K.LIALVEVLSGK.K	208250
0.9998	71.51	38.76	29.77	K.LIALVEVLSGK.K	208250
0.9922	52.8	38.76	33.04	K.LIALVEVLSGK.K	208250
0.9999	74.46	38.22	31.95	R.VHTEGAGEGQLDIR.V	208250
0.9998	78.45	38.26	33.94	R.EAGAGSLAISVEGPSK.A	208250
0.9967	54.99	38.5	31.17	K.ATYTPDDLGQYK.V	208250
1	82.42	37.51	29.75	R.NQISVGSNSEVPLPAAGR.V	208250
1	93.78	38.33	32.07	R.EAGAGSLAISVEGPSK.A	208250
0.9983	57.69	37.51	27.98	R.NQISVGSNSEVPLPAAGR.V	208250
0.9999	82.68	38.16	47.11	K.FIGSLETDLSDGLK.L	208250
0.9989	64.37	38.76	34.45	K.LIALVEVLSGK.K	208250
0.9998	74.2	38.76	30.52	K.LIALVEVLSGK.K	208250
0.9996	67.42	38.76	37.56	K.LIALVEVLSGK.K	208250
1	90.36	38.43	39.21	K.THTDNTFNVDTR.K	208250
0.9994	65.45	38.46	34.04	K.THTDNTFNVDTR.K	208250
0.9999	83.03	38.33	29.03	R.EAGAGSLAISVEGPSK.A	208250
0.997	55.07	37.95	28.41	K.EDADPAAVHAAGPGLVK.S	208250
0.9998	98.8	38.33	30.66	R.EAGAGSLAISVEGPSK.A	208250
0.9989	60.73	37.95	30.83	K.EDADPAAVHAAGPGLVK.S	208250
0.9998	71.86	38.27	28.84	R.EAGAGSLAISVEGPSK.A	208250
1	97.24	38.26	32.01	R.EAGAGSLAISVEGPSK.A	208250
0.9999	76.7	38.33	29.28	R.EAGAGSLAISVEGPSK.A	208250
0.9998	91.32	38.28	36.61	R.EAGAGSLAISVEGPSK.A	208250
0.9997	70.42	38.33	26.73	R.EAGAGSLAISVEGPSK.A	208250
0.9999	76.12	38.26	23.85	R.EAGAGSLAISVEGPSK.A	208250
1	88.42	38.26	28.28	R.EAGAGSLAISVEGPSK.A	208250
0.9999	101.81	38.28	34.72	R.EAGAGSLAISVEGPSK.A	208250
0.9989	75.96	37.22	41.52	K.VGKEDADPAAVHAAGPGLVK.S	208250
0.9987	67.57	36.79	32.9	K.YNDVHIPGSPFQFTVGPLR.D	208250
1	111.97	38.35	34.87	K.NAGSGGLSLAVEGPSK.A	208250
0.9998	71.56	38.76	29.6	K.LIALVEVLSGK.K	208250
0.9995	66.58	38.76	32.61	K.LIALVEVLSGK.K	208250
0.9902	49.18	38.55	32.48	K.ATYTPDDLGQYK.V	208250
0.9992	63.34	38.76	33.86	K.LIALVEVLSGK.K	208250
0.998	57.85	38.5	31.96	K.ATYTPDDLGQYK.V	208250
0.9979	59.7	38.27	33.24	K.FADQFIPGSPFK.V	208250
0.9985	59.21	38.16	37.78	K.FIGSLETDLSDGLK.L	208250
0.9984	61.48	38.27	33.48	K.FADQFIPGSPFK.V	208250
0.9975	56.21	38.27	32.98	K.FADQFIPGSPFK.V	208250
0.9904	70.98	38.16	64.15	K.FIGSLETDLSDGLK.L	208250
0.996	76.16	38.4	33.99	K.FADQFIPGSPFK.V	208250
0.9945	52.31	38.69	39.54	R.DNGVHYVHVK.F	208250
1	110.62	38.36	41.56	K.NAGSGGLSLAVEGPSK.A	208250
0.9929	50.95	38.68	42.32	R.DNGVHYVHVK.F	208250
0.9978	57.45	38.57	36.21	R.DGTVSIQYEPR.E	208250
0.9994	80.41	38.07	40.35	R.VHTEGAGEGQLDIR.V	208250
0.9975	72.08	38.16	58.17	K.FIGSLETDLSDGLK.L	208250
0.9966	65.39	38.16	50.84	K.FIGSLETDLSDGLK.L	208250
0.9991	62.36	37.95	29.02	K.EDADPAAVHAAGPGLVK.S	208250
0.9917	52.74	38.62	36.29	K.SPFEVNVGPYK.E	208250
0.9908	49.45	38.54	35.44	K.SPFEVNVGPYK.E	208250
0.9995	65.94	37.99	32.27	K.EDADPAAVHAAGPGLVK.S	208250
0.9996	79.94	38.16	52.51	K.FIGSLETDLSDGLK.L	208250
0.9996	68.32	38.4	34.26	K.FADQFIPGSPFK.V	208250
0.9989	60.95	37.95	31.48	K.GAGSGGLGLAIEGPSEAK.M	208250
0.9946	52.06	38.27	37.96	K.FADQFIPGSPFK.V	208250
0.9984	73.85	37.24	32.78	K.VGKEDADPAAVHAAGPGLVK.S	208250
0.9991	62.51	37.73	36.96	K.LGDFSVLDSEFNSIR.E	208978
0.9999	73.79	37.47	32.53	K.VESGDLESDWDFLPAK.T	210624
0.9996	67.01	37.42	28.75	K.VESGDLESDWDFLPAK.T	210624
1	103.07	36.68	31.61	R.IFEGENM[147.04]VADSGNVFDSTLK.G	213033
1	92.05	36.69	27.88	R.IFEGENM[147.04]VADSGNVFDSTLK.G	213033
0.9924	50.6	38.72	35.63	R.AVAEPGIQLK.L	213033
0.9993	65.55	38.53	44.28	R.GATQQILDEAER.S	213377
0.9993	65.55	38.53	44.28	R.GATQQILDEAER.S	213377
0.995	53.31	39.04	38.72	R.LAITLVHLK.E	213575
0.9951	53.31	39.04	38.72	R.LAITLVHLK.E	213575
0.9904	61.91	38.55	29.8	K.IVLDSSVFSDHR.N	213575
0.9991	63.88	38.58	44.05	K.ILLSAFDAFK.F	214208
0.9918	52.77	38.41	45.14	K.ILLSAFDAFK.F	214208
0.9947	68.31	37.72	37.2	R.TFVHESIYDKFVEK.A	215225
0.9978	59.52	38.31	30.95	K.SPIVVFPDVDLDK.A	215225
0.9971	58.08	38.35	31.95	K.SPIVVFPDVDLDK.A	215225
0.9998	90	38.06	40.87	K.LFINGQFVDSQSGK.T	215225
1	89.97	38.1	40.25	K.LFINGQFVDSQSGK.T	215225
0.9999	79.36	38.09	38.91	K.LFINGQFVDSQSGK.T	215225
0.9996	74.22	37.07	32.54	R.TPTSATFDSPESHISVAQR.L	218706
0.9981	65.55	37.07	26.58	R.TPTSATFDSPESHISVAQR.L	218706
0.9996	67.81	38.09	40.15	R.VAAVNEIADQLM[147.04]GAR.H	218819
0.9996	73.62	36.09	32.73	R.SLGETSTQLIAEGHPDSDQIAVR.Q	218819
0.998	64.44	36.09	35.9	R.SLGETSTQLIAEGHPDSDQIAVR.Q	218819
0.9987	59.79	38.1	35.75	R.VAAVNEIADQLM[147.04]GAR.H	218819
0.9948	52.2	38.12	39.3	R.VAAVNEIADQLM[147.04]GAR.H	218819
0.9998	73.28	38.19	35.24	R.VQQLEDAYAELVK.L	218819
0.9981	59.91	38.17	44.46	R.VQQLEDAYAELVK.L	218819
0.9996	70.97	38.17	44.09	R.VQQLEDAYAELVK.L	218819
0.9993	64.14	38.77	37.23	K.TAGYQNVNIR.N	218819
0.998	58.36	38.88	32.49	R.VAVVNQLAR.Q	218819
0.9923	50.85	38.87	31.11	R.VAVVNQLAR.Q	218819
0.9999	76.67	37.93	34.75	R.QLQITM[147.04]DQYGVAQR.R	219409
0.9994	64.53	38.31	35.62	K.QM[147.04]SIEIDQLNSR.L	219409
0.9975	70.03	39.13	47.71	R.LSTENIELTK.E	219409
1	102.85	37.76	44.6	R.LEEAEGGAGNQLEINK.K	219409
0.9997	69.2	36.9	32.79	K.QSLQLTELQSM[147.04]YEETQR.Q	219409
0.9997	72.68	39.2	46.29	R.LSTENIELTK.E	219409
0.9989	80.7	37.76	42.98	K.SKLDELTALYDASQR.D	219409
0.995	55.14	39.13	44.92	R.LSTENIELTK.E	219409
0.9956	69.61	37.75	38.48	K.SKLDELTALYDASQR.D	219409
0.9983	79.69	37.75	28.12	K.SKLDELTALYDASQR.D	219409
0.9973	57.14	39.13	43.53	R.LSTENIELTK.E	219409
0.9997	92.84	37.77	34.38	K.SKLDELTALYDASQR.D	219409
1	122.86	37.8	46.62	R.LEEAEGGAGNQLEINK.K	219409
0.998	65.08	36.58	37.08	K.KQSLQLTELQSM[147.04]YEETQR.Q	219409
0.9987	60.41	36.87	33.35	K.QSLQLTELQSM[147.04]YEETQR.Q	219409
0.9999	81.16	37.92	36.63	R.QLQITM[147.04]DQYGVAQR.R	219409
1	102.85	37.76	44.6	R.LEEAEGGAGNQLEINK.K	219409
0.9994	106.09	37.8	42.38	R.LEEAEGGAGNQLEINK.K	219409
1	122.86	37.8	46.62	R.LEEAEGGAGNQLEINK.K	219409
1	85.24	37.91	29.19	R.QLQITM[147.04]DQYGVAQR.R	219409
0.9999	81.99	38.18	37.63	R.VTELEEQISALISK.C	219409
1	99.37	38.16	33.35	R.VTELEEQISALISK.C	219409
1	105.77	37.8	56.03	R.LEEAEGGAGNQLEINK.K	219409
1	120.11	37.8	45.08	R.LEEAEGGAGNQLEINK.K	219409
0.9999	84.4	38.59	33.82	R.LEEVETNALVSSK.R	219409
0.9957	72.48	38.59	38.3	R.LEEVETNALVSSK.R	219409
0.9999	79.52	38.52	35.64	R.LEEVETNALVSSK.R	219409
0.9995	126.69	37.8	44.62	R.LEEAEGGAGNQLEINK.K	219409
0.9999	75.08	38.53	38.85	R.LEEVETNALVSSK.R	219409
0.9999	79.52	38.52	35.64	R.LEEVETNALVSSK.R	219409
0.9998	72.48	38.59	38.3	R.LEEVETNALVSSK.R	219409
0.9999	75.08	38.53	38.85	R.LEEVETNALVSSK.R	219409
0.9999	79.64	38.61	41.41	R.AESAETNLNFVR.A	219409
1	113.86	37.79	44.51	R.LEEAEGGAGNQLEINK.K	219409
1	108.05	37.76	48.85	R.LEEAEGGAGNQLEINK.K	219409
0.9999	76.9	37.93	34.48	R.QLQITM[147.04]DQYGVAQR.R	219409
0.9966	55.21	38.94	31.98	R.LVQEDLETER.E	219409
0.9978	59.16	38.94	31.87	R.LVQEDLETER.E	219409
0.9957	53.86	38.88	33.33	R.LVQEDLETER.E	219409
0.9994	65.39	38.81	32.92	K.VSYENISYLK.N	219409
0.9991	63.11	38.81	29.52	K.VSYENISYLK.N	219409
0.9997	76.39	36.58	38.31	K.KQSLQLTELQSM[147.04]YEETQR.Q	219409
0.9949	52.88	38.88	30.15	R.LVQEDLETER.E	219409
0.9954	53.5	38.88	33.37	R.LVQEDLETER.E	219409
0.9983	63.42	38.88	47.37	R.LVQEDLETER.E	219409
0.9993	65.53	39.24	44.23	R.LSTENIELTK.E	219409
0.9956	69.92	39.2	46.08	R.LSTENIELTK.E	219409
1	97.3	38.16	36.61	R.VTELEEQISALISK.C	219409
0.9955	53.56	38.88	34.16	R.LVQEDLETER.E	219409
0.9977	57.38	38.88	34.55	R.LVQEDLETER.E	219409
0.9978	59.62	38.91	44.86	R.LVQEDLETER.E	219409
0.9994	65.55	38.87	37.41	R.LVQEDLETER.E	219409
0.9996	69.94	38.87	45.43	R.LVQEDLETER.E	219409
0.9905	51.87	38.87	33.31	R.LVQEDLETER.E	219409
0.9941	65.55	38.88	35.18	R.LVQEDLETER.E	219409
0.9979	60.7	39.15	38.07	R.LSTENIELTK.E	219409
0.9991	63.58	39.2	36.55	R.LSTENIELTK.E	219409
0.9999	81.75	38.2	36.54	R.VTELEEQISALISK.C	219409
0.9966	70.42	39.2	44.65	R.LSTENIELTK.E	219409
1	91.06	38.17	37.36	R.VTELEEQISALISK.C	219409
1	93.28	38.18	34.26	R.VTELEEQISALISK.C	219409
1	94.68	38.18	32.29	R.VTELEEQISALISK.C	219409
1	98.99	38.18	40.93	R.VTELEEQISALISK.C	219409
0.9999	81.61	38.18	34.6	R.VTELEEQISALISK.C	219409
1	106.72	37.8	40.44	R.LEEAEGGAGNQLEINK.K	219409
0.9999	85	38.16	38.84	K.LDELTALYDASQR.D	219409
1	90.86	38.16	36.71	K.LDELTALYDASQR.D	219409
0.9992	63.7	38.81	37.63	K.VSYENISYLK.N	219409
0.9978	57.83	38.85	31.16	K.VSYENISYLK.N	219409
0.9995	66.48	38.7	37.53	K.VSYENISYLK.N	219409
1	99.37	38.16	33.35	R.VTELEEQISALISK.C	219409
0.9968	55.24	38.7	29.35	K.VSYENISYLK.N	219409
0.9969	55.66	38.81	31.91	K.VSYENISYLK.N	219409
0.9999	77.96	36.9	26.24	K.QSLQLTELQSM[147.04]YEETQR.Q	219409
0.9937	59.47	36.58	30.22	K.KQSLQLTELQSM[147.04]YEETQR.Q	219409
0.9996	83.86	38.59	35.04	R.LEEVETNALVSSK.R	219409
1	102.51	38.17	40.54	R.VTELEEQISALISK.C	219409
0.999	76.66	38.2	32.09	K.LDELTALYDASQR.D	219409
1	109.93	37.8	46.93	R.LEEAEGGAGNQLEINK.K	219409
1	94.08	37.8	38.6	R.LEEAEGGAGNQLEINK.K	219409
0.9997	93.51	37.75	37.2	K.SKLDELTALYDASQR.D	219409
0.9996	67.27	37.89	28.74	R.QLQITM[147.04]DQYGVAQR.R	219409
0.9964	57.37	38.81	29.09	K.VSYENISYLK.N	219409
0.998	58.19	38.8	28.83	K.VSYENISYLK.N	219409
0.9996	85.6	37.87	30.16	R.QLQITM[147.04]DQYGVAQR.R	219409
0.9999	79.49	37.9	28.68	R.QLQITM[147.04]DQYGVAQR.R	219409
0.9998	75.77	37.89	23.91	R.QLQITM[147.04]DQYGVAQR.R	219409
1	126.8	37.8	49.3	R.LEEAEGGAGNQLEINK.K	219409
1	99.06	37.8	47.21	R.LEEAEGGAGNQLEINK.K	219409
0.9998	77.15	38.17	39.88	R.VTELEEQISALISK.C	219409
1	124.45	37.8	44.77	R.LEEAEGGAGNQLEINK.K	219409
0.9999	82.27	38.59	34.71	R.LEEVETNALVSSK.R	219409
0.9999	78.39	38.53	33.93	R.LEEVETNALVSSK.R	219409
1	124.46	37.8	44.74	R.LEEAEGGAGNQLEINK.K	219409
0.9996	85.68	38.59	33.57	R.LEEVETNALVSSK.R	219409
0.9971	78.16	38.59	36.47	R.LEEVETNALVSSK.R	219409
0.9909	49.91	38.37	34.01	K.QM[147.04]SIEIDQLNSR.L	219409
1	94.16	38.2	31.47	R.VTELEEQISALISK.C	219409
1	94.17	38.18	35.66	R.VTELEEQISALISK.C	219409
1	88.08	38.2	34.43	R.VTELEEQISALISK.C	219409
1	105.63	38.17	32.53	R.VTELEEQISALISK.C	219409
0.9907	49.55	38.69	31.6	K.VSYENISYLK.N	219409
0.9962	71.21	38.35	32.06	R.VRDIELELDEER.R	219409
0.9998	79.64	38.61	41.41	R.AESAETNLNFVR.A	219409
0.9926	50.85	38.81	39.15	K.VSYENISYLK.N	219409
0.9997	88.89	38.59	34.59	R.LEEVETNALVSSK.R	219409
0.9999	81.98	38.59	38.07	R.LEEVETNALVSSK.R	219409
0.9909	49.79	38.81	39.21	K.VSYENISYLK.N	219409
0.9999	85.64	38.18	28.79	R.VTELEEQISALISK.C	219409
1	87.64	38.53	38.04	R.LEEVETNALVSSK.R	219409
0.9945	52.02	38.37	40.37	K.QM[147.04]SIEIDQLNSR.L	219409
0.9984	58.91	38.16	37.89	K.LDELTALYDASQR.D	219409
0.9999	78.68	38.59	32.52	R.LEEVETNALVSSK.R	219409
1	87	38.2	32.21	R.VTELEEQISALISK.C	219409
0.9999	83.65	38.53	35.08	R.LEEVETNALVSSK.R	219409
0.9999	93.14	37.77	47.71	R.LEEAEGGAGNQLEINK.K	219409
0.9999	82.42	37.93	35.83	R.QLQITM[147.04]DQYGVAQR.R	219409
0.9966	55.21	38.94	31.98	R.LVQEDLETER.E	219409
0.9983	59.16	38.94	31.87	R.LVQEDLETER.E	219409
0.997	55.21	38.18	28.51	R.VTELEEQISALISK.C	219409
0.9957	53.86	38.88	33.33	R.LVQEDLETER.E	219409
1	87.34	37.93	36.82	R.QLQITM[147.04]DQYGVAQR.R	219409
0.9999	81.53	38.18	29.48	R.VTELEEQISALISK.C	219409
0.9998	72.25	36.9	26.58	K.QSLQLTELQSM[147.04]YEETQR.Q	219409
1	89.65	37.93	35.78	R.QLQITM[147.04]DQYGVAQR.R	219409
0.9914	58.2	37.03	36.55	K.LLEDVHLESEETAHM[147.04]LR.K	219409
0.9999	80.63	38.59	42.89	R.LEEVETNALVSSK.R	219409
0.9986	59.75	38.18	34.79	R.VTELEEQISALISK.C	219409
0.9999	79.77	38.16	37.53	K.LDELTALYDASQR.D	219409
0.9997	80.11	38.53	33.35	R.LEEVETNALVSSK.R	219409
0.9999	82.67	38.59	35.44	R.LEEVETNALVSSK.R	219409
1	112.68	38.19	37.15	R.VTELEEQISALISK.C	219409
1	104.54	37.76	44.7	R.LEEAEGGAGNQLEINK.K	219409
0.9999	85.89	38.53	40.26	R.LEEVETNALVSSK.R	219409
0.999	80.7	37.75	41.49	K.SKLDELTALYDASQR.D	219409
1	103.16	37.75	52.95	R.LEEAEGGAGNQLEINK.K	219409
1	88.89	38.53	37.85	R.LEEVETNALVSSK.R	219409
1	84.65	38.16	37.69	K.LDELTALYDASQR.D	219409
0.9987	79.63	37.76	43.53	K.SKLDELTALYDASQR.D	219409
0.9995	85.97	37.75	31.1	K.SKLDELTALYDASQR.D	219409
0.9995	86.27	37.75	34.42	K.SKLDELTALYDASQR.D	219409
0.9999	79.1	37.89	26.95	R.QLQITM[147.04]DQYGVAQR.R	219409
1	97.29	38.18	37.26	R.VTELEEQISALISK.C	219409
0.9983	76.62	37.75	30.73	K.SKLDELTALYDASQR.D	219409
1	113.52	37.76	50.18	R.LEEAEGGAGNQLEINK.K	219409
1	109.42	38.18	37.14	R.VTELEEQISALISK.C	219409
1	87.44	38.16	38.31	K.LDELTALYDASQR.D	219409
0.9989	63.9	38.18	31.89	R.VTELEEQISALISK.C	219409
0.9999	80.15	38.61	34.77	R.LEEVETNALVSSK.R	219409
0.9981	57.75	38.23	31.92	K.GLGITFVSDENDAK.V	219465
0.9969	58.39	39.12	35.39	R.ILVATDLFGR.G	219465
0.9988	69.73	38.78	51.81	K.NAENEVLAVIK.K	219769
0.9976	69.81	38.82	55.65	K.EVVVLASPIHR.G	219769
0.9993	64.8	38.76	39.76	K.NAENEVLAVIK.K	219769
0.9997	69.02	38.78	41.72	K.NAENEVLAVIK.K	219769
0.9996	80.78	38.76	52.73	K.NAENEVLAVIK.K	219769
0.9996	76.62	38.76	49.34	K.NAENEVLAVIK.K	219769
0.9997	69.02	38.78	41.72	K.NAENEVLAVIK.K	219769
0.9942	52.72	39.35	31.57	R.GVIYGLEPGR.H	219769
0.9989	75.27	38.76	52.29	K.NAENEVLAVIK.K	219769
0.9993	64.8	38.76	39.76	K.NAENEVLAVIK.K	219769
0.9996	80.78	38.76	52.73	K.NAENEVLAVIK.K	219769
0.9991	76.62	38.76	49.34	K.NAENEVLAVIK.K	219769
0.9982	68.13	37.22	44.58	K.TADNFIEVDSPMSHMIR.V	219769
0.9941	61.27	37.24	40.6	K.TADNFIEVDSPMSHMIR.V	219769
0.9977	65.45	37.22	42.86	K.TADNFIEVDSPMSHMIR.V	219769
0.9999	86.91	37.26	39.82	K.TADNFIEVDSPMSHMIR.V	219769
0.9995	73.04	38.76	49.16	K.NAENEVLAVIK.K	219769
0.9908	68.11	37.25	37.88	K.TADNFIEVDSPMSHMIR.V	219769
0.9936	70.31	37.3	39.62	K.TADNFIEVDSPMSHMIR.V	219769
0.9988	61.3	38.91	41.48	K.EVVVLASPIHR.G	219769
0.9998	80.46	38.66	49.6	K.NAENEVLAVIK.K	219769
0.996	78.36	38.66	53.82	K.NAENEVLAVIK.K	219769
0.9998	85.43	38.66	54.42	K.NAENEVLAVIK.K	219769
0.9999	93.61	38.59	57.87	K.NAENEVLAVIK.K	219769
0.9995	73.42	38.76	50.37	K.NAENEVLAVIK.K	219769
0.9994	78.29	38.76	56.45	K.NAENEVLAVIK.K	219769
0.9998	78.44	38.76	49.4	K.NAENEVLAVIK.K	219769
0.9995	73.29	38.76	50.35	K.NAENEVLAVIK.K	219769
0.9997	76.87	38.66	50.61	K.NAENEVLAVIK.K	219769
0.9997	78.11	38.66	50.82	K.NAENEVLAVIK.K	219769
0.9997	69.68	38.76	43.83	K.NAENEVLAVIK.K	219769
0.9997	76.78	38.76	49.38	K.NAENEVLAVIK.K	219769
0.9996	80.75	38.76	56.44	K.NAENEVLAVIK.K	219769
0.9984	70.21	38.76	50.23	K.NAENEVLAVIK.K	219769
0.9984	65.82	38.06	29.46	K.APEPVQDTPEVVAAK.A	220682
0.993	50.4	38.09	24.67	K.APEPVQDTPEVVAAK.A	220682
0.9997	80.41	38.08	27.1	K.APEPVQDTPEVVAAK.A	220682
0.996	52.87	37.52	27.86	K.YGFLTFC[160.03]PTNLGTTIR.A	220693
0.9979	56.66	37.5	26.45	K.YGFLTFC[160.03]PTNLGTTIR.A	220693
0.9903	49.15	38.56	34.64	R.LVNAINEIEKR.I	220693
0.9996	67.03	38.51	41.2	K.VVASLSSLEGELK.G	220693
0.9911	49.6	38.51	31.86	K.VVASLSSLEGELK.G	220693
1	105.37	38.51	46.04	K.VVASLSSLEGELK.G	220693
0.9993	64.47	38.6	37.22	K.VVASLSSLEGELK.G	220693
1	84.43	38.6	39.03	K.VVASLSSLEGELK.G	220693
1	90.89	38.6	49.05	K.VVASLSSLEGELK.G	220693
1	94.98	38.6	40.41	K.VVASLSSLEGELK.G	220693
1	108.5	38.6	52.24	K.VVASLSSLEGELK.G	220693
1	99.77	38.51	42.05	K.VVASLSSLEGELK.G	220693
1	91.19	38.51	40.7	K.VVASLSSLEGELK.G	220693
0.9974	56.39	38.56	35.74	R.LVNAINEIEKR.I	220693
0.9996	67.44	37.36	29.5	R.SLAGYAFNPC[160.03]LTEANYK.E	220693
0.9959	79.78	37.36	59.57	R.GTAGEHTEAEGGVYDISNK.R	220693
0.9998	74.58	37.34	39.19	R.GTAGEHTEAEGGVYDISNK.R	220693
0.9991	69.46	37.03	33.4	R.GTAGEHTEAEGGVYDISNKR.R	220693
0.9999	78.84	37.34	29.67	R.GTAGEHTEAEGGVYDISNK.R	220693
0.9997	71.16	38.6	34.46	K.VVASLSSLEGELK.G	220693
0.9997	74.62	38.6	41.81	K.VVASLSSLEGELK.G	220693
0.9998	82.68	38.8	51.4	K.EVQTQLIQDR.F	220693
0.9997	78.25	38.74	51.54	K.EVQTQLIQDR.F	220693
0.998	57.92	38.49	37.78	R.M[147.04]GLTEYQAVK.E	220693
0.9977	71.24	38.53	41.96	R.M[147.04]GLTEYQAVK.E	220693
0.9977	63.01	39	48.52	R.FLQAANAC[160.03]R.Y	220693
0.9984	79.91	39	49.23	R.FLQAANAC[160.03]R.Y	220693
0.9991	69.46	37.03	33.4	R.GTAGEHTEAEGGVYDISNKR.R	220693
0.9999	74.58	37.34	39.19	R.GTAGEHTEAEGGVYDISNK.R	220693
0.9974	58.08	38.81	44.31	K.EVQTQLIQDR.F	220693
0.9993	64.88	38.79	42.56	K.EVQTQLIQDR.F	220693
0.997	56.39	38.74	43.28	K.EVQTQLIQDR.F	220693
0.9924	58.37	39	50.36	R.FLQAANAC[160.03]R.Y	220693
0.9991	63.42	38.87	43.81	R.FLQAANAC[160.03]R.Y	220693
0.9999	97.43	38.5	44.43	K.VVASLSSLEGELK.G	220693
0.9999	105.24	38.51	47.43	K.VVASLSSLEGELK.G	220693
0.9958	59.58	38.69	48.41	R.M[147.04]GLTEYQAVK.E	220693
0.9998	71.06	38.53	42.71	R.M[147.04]GLTEYQAVK.E	220693
0.9997	87.55	38.51	36.88	K.VVASLSSLEGELK.G	220693
0.9996	76.86	38.51	40.69	K.VVASLSSLEGELK.G	220693
0.9999	74.67	38.51	37.02	K.VVASLSSLEGELK.G	220693
0.9988	60.99	38.6	37.72	K.VVASLSSLEGELK.G	220693
1	87.78	38.6	39.4	K.VVASLSSLEGELK.G	220693
0.9999	78.64	38.6	36.94	K.VVASLSSLEGELK.G	220693
0.9995	65.89	38.33	34.19	K.EM[147.04]YDGLQELIR.M	220693
0.9951	52.83	38.56	35.55	R.LVNAINEIEKR.I	220693
0.9923	50.42	38.57	32.93	R.LVNAINEIEKR.I	220693
0.996	53.92	38.54	32.15	R.LVNAINEIEKR.I	220693
0.9981	58.26	38.54	36.91	R.LVNAINEIEKR.I	220693
0.9993	72.82	38.81	51.17	K.EVQTQLIQDR.F	220693
0.9964	57.51	39.15	42.7	R.ASVHIALPK.L	220693
0.9942	69	39	46.88	R.FLQAANAC[160.03]R.Y	220693
0.9948	52.24	38.25	33.76	K.EM[147.04]YDGLQELIR.M	220693
0.9985	59.77	38.6	30.94	K.VVASLSSLEGELK.G	220693
0.9937	58	38.66	48.93	R.M[147.04]GLTEYQAVK.E	220693
0.9995	66	38.67	41.35	R.M[147.04]GLTEYQAVK.E	220693
0.9981	65.02	38.53	49.51	R.M[147.04]GLTEYQAVK.E	220693
0.9965	61.28	38.53	49.14	R.M[147.04]GLTEYQAVK.E	220693
0.9996	67.52	38.6	37.35	K.VVASLSSLEGELK.G	220693
0.9999	81.26	38.6	37.36	K.VVASLSSLEGELK.G	220693
0.9995	65.85	38.6	32.47	K.VVASLSSLEGELK.G	220693
0.9968	54.92	38.31	30.47	K.EM[147.04]YDGLQELIR.M	220693
0.9981	58.26	38.54	36.91	R.LVNAINEIEKR.I	220693
0.996	53.92	38.54	32.15	R.LVNAINEIEKR.I	220693
0.9923	50.42	38.57	32.93	R.LVNAINEIEKR.I	220693
0.9951	52.83	38.56	35.55	R.LVNAINEIEKR.I	220693
0.9993	64.47	38.6	37.22	K.VVASLSSLEGELK.G	220693
1	84.43	38.6	39.03	K.VVASLSSLEGELK.G	220693
0.9974	56.39	38.56	35.74	R.LVNAINEIEKR.I	220693
0.9965	61.28	38.53	49.14	R.M[147.04]GLTEYQAVK.E	220693
0.9996	68.64	38.74	41.67	K.EVQTQLIQDR.F	220693
0.9987	60.68	38.66	37.52	R.M[147.04]GLTEYQAVK.E	220693
0.9993	68.2	38.75	46.46	K.EVQTQLIQDR.F	220693
0.9984	68.97	38.7	44.14	K.EVQTQLIQDR.F	220693
0.9998	82.91	38.84	54.91	K.EVQTQLIQDR.F	220693
1	108.5	38.6	52.24	K.VVASLSSLEGELK.G	220693
0.9998	82.65	38.81	52.96	K.EVQTQLIQDR.F	220693
0.9964	54.49	38.53	40.94	R.M[147.04]GLTEYQAVK.E	220693
1	91.19	38.51	40.7	K.VVASLSSLEGELK.G	220693
0.9938	58	38.66	48.93	R.M[147.04]GLTEYQAVK.E	220693
1	99.77	38.51	42.05	K.VVASLSSLEGELK.G	220693
0.999	65.74	39	46.57	R.FLQAANAC[160.03]R.Y	220693
0.9924	58.37	39	50.36	R.FLQAANAC[160.03]R.Y	220693
0.9978	61.22	38.77	46.66	K.EVQTQLIQDR.F	220693
0.9997	82.67	38.74	55.28	K.EVQTQLIQDR.F	220693
0.9981	65.02	38.53	49.51	R.M[147.04]GLTEYQAVK.E	220693
0.9996	82.93	38.74	58.19	K.EVQTQLIQDR.F	220693
0.9992	75.43	38.74	54.99	K.EVQTQLIQDR.F	220693
0.9993	72.82	38.81	51.17	K.EVQTQLIQDR.F	220693
0.9998	76.69	38.61	35.44	K.VVASLSSLEGELK.G	220693
0.9952	52.95	38.51	39.74	K.VVASLSSLEGELK.G	220693
1	89.47	38.6	38.96	K.VVASLSSLEGELK.G	220693
0.9995	66	38.67	41.35	R.M[147.04]GLTEYQAVK.E	220693
0.9984	63.08	38.53	40.97	R.IPLTSNDIIER.K	220840
0.9997	70.06	38.49	39.69	R.IPLTSNDIIER.K	220840
0.9931	75.63	38.53	38.41	R.IPLTSNDIIER.K	220840
0.9983	73.12	37.83	42.64	R.AVFVDLEPTVVDEVR.T	220904	301837	315805	116198
0.9994	69.33	37.83	46.39	R.AVFVDLEPTVVDEVR.T	220904	301837	315805	116198
0.9999	84.09	38.27	44.95	R.LIGQIVSSITASLR.F	220904	301837	100611	315805	315806	306726
1	86.13	38.3	37.21	R.LIGQIVSSITASLR.F	220904	301837	100611	315805	315806	306726
0.9999	94.73	38.22	39.93	R.LIGQIVSSITASLR.F	220904	301837	100611	315805	315806	306726
0.9999	77.15	38.21	35.17	R.LIGQIVSSITASLR.F	220904	301837	100611	315805	315806	306726
0.9999	79.05	38.3	35.38	R.LIGQIVSSITASLR.F	220904	301837	100611	315805	315806	306726
1	88.5	38.3	42.78	R.LIGQIVSSITASLR.F	220904	301837	100611	315805	315806	306726
1	88.04	38.3	39.03	R.LIGQIVSSITASLR.F	220904	301837	100611	315805	315806	306726
0.9998	75.79	38.3	31.99	R.LIGQIVSSITASLR.F	220904	301837	100611	315805	315806	306726
0.9989	78.47	37.83	44.86	R.AVFVDLEPTVVDEVR.T	220904	301837	315805	116198
0.9937	50.58	37.66	25.85	R.IHFPLVTYAPVISAEK.A	220904	301837	100611	315805	315806
0.9951	52.62	38.3	32.49	R.LIGQIVSSITASLR.F	220904	301837	100611	315805	315806	306726
1	96.81	38.36	44.86	R.LIGQIVSSITASLR.F	220904	301837	100611	315805	315806	306726
0.9997	72.51	37.83	44.73	R.AVFVDLEPTVVDEVR.T	220904	301837	315805	116198
0.9999	79.14	37.8	44.28	R.AVFVDLEPTVVDEVR.T	220904	301837	315805	116198
0.9997	71.64	39.47	40.74	K.DVNAAIATIK.T	220904	301837	100611	315805	315806	116198
0.9996	71.07	37.8	46.14	R.AVFVDLEPTVVDEVR.T	220904	301837	315805	116198
0.9999	80.92	37.8	44.48	R.AVFVDLEPTVVDEVR.T	220904	301837	315805	116198
0.9998	75.68	37.8	44.37	R.AVFVDLEPTVVDEVR.T	220904	301837	315805	116198
1	102.02	38.3	39.16	R.LIGQIVSSITASLR.F	220904	301837	100611	315805	315806	306726
0.9999	86.15	38.3	39.12	R.LIGQIVSSITASLR.F	220904	301837	100611	315805	315806	306726
0.9999	78.75	38.3	38.1	R.LIGQIVSSITASLR.F	220904	301837	100611	315805	315806	306726
0.9995	69.35	38.3	34.17	R.LIGQIVSSITASLR.F	220904	301837	100611	315805	315806	306726
0.9966	56.71	37.8	34.11	R.AVFVDLEPTVVDEVR.T	220904	301837	315805	116198
0.9989	62.27	39.47	36.52	K.DVNAAIATIK.T	220904	301837	100611	315805	315806	116198
0.9997	69.71	37.5	31.63	K.VGINYQPPTVVPGGDLAK.V	220904	301837	100611	315805	315806	116198
0.9917	63.55	39.3	32.05	K.DVNAAIATIK.T	220904	301837	100611	315805	315806	116198
0.9998	75.68	37.8	44.37	R.AVFVDLEPTVVDEVR.T	220904	301837	315805	116198
0.9999	80.92	37.8	44.48	R.AVFVDLEPTVVDEVR.T	220904	301837	315805	116198
0.9996	71.07	37.8	46.14	R.AVFVDLEPTVVDEVR.T	220904	301837	315805	116198
0.9999	79.14	37.8	44.28	R.AVFVDLEPTVVDEVR.T	220904	301837	315805	116198
0.9997	72.51	37.83	44.73	R.AVFVDLEPTVVDEVR.T	220904	301837	315805	116198
0.994	50.97	37.8	38.1	R.AVFVDLEPTVVDEVR.T	220904	301837	315805	116198
0.9997	69.71	37.5	31.63	K.VGINYQPPTVVPGGDLAK.V	220904	301837	100611	315805	315806	116198
0.9998	80.89	38.37	47.38	R.LIGQIVSSITASLR.F	220904	301837	100611	315805	315806	306726
0.9995	69.35	38.3	34.17	R.LIGQIVSSITASLR.F	220904	301837	100611	315805	315806	306726
0.9999	74.88	38.52	24.86	K.LAAQQAYFQGR.L	221682
0.9998	72.3	38.41	25.84	K.LAAQQAYFQGR.L	221682
0.9998	72.14	38.41	25.91	K.LAAQQAYFQGR.L	221682
0.9997	71.99	38.41	24.31	K.LAAQQAYFQGR.L	221682
0.9951	55.45	38.84	35.56	K.YVVNPSGGLISK.G	221682
0.9967	55.28	38.84	38.93	K.YVVNPSGGLISK.G	221682
0.9967	55.28	38.84	38.93	K.YVVNPSGGLISK.G	221682
0.9927	53.24	38.84	34.78	K.YVVNPSGGLISK.G	221682
0.9951	55.45	38.84	35.56	K.YVVNPSGGLISK.G	221682
0.9999	74.88	38.52	24.86	K.LAAQQAYFQGR.L	221682
0.9998	72.3	38.41	25.84	K.LAAQQAYFQGR.L	221682
0.9998	72.14	38.41	25.91	K.LAAQQAYFQGR.L	221682
0.9997	71.99	38.41	24.31	K.LAAQQAYFQGR.L	221682
1	101.28	38.7	53.78	R.DC[160.03]GSTAALTAVR.V	222083
1	96.51	38.79	54.65	R.DC[160.03]GSTAALTAVR.V	222083
0.9993	66.73	38.27	32.5	R.VPGC[160.03]NALPC[160.03]IVYR.G	222083
0.9959	67.12	38.35	32.84	R.VPGC[160.03]NALPC[160.03]IVYR.G	222083
0.9999	89.71	38.7	55.02	R.DC[160.03]GSTAALTAVR.V	222083
0.9995	66.73	38.27	32.5	R.VPGC[160.03]NALPC[160.03]IVYR.G	222083
0.9959	67.12	38.35	32.84	R.VPGC[160.03]NALPC[160.03]IVYR.G	222083
0.994	61.37	37.51	29.57	K.EYAEQLGIPFLETSAK.N	223052
0.9998	71.84	38.5	41.46	R.IPELAINPLGDR.I	225062
0.9978	59.6	38.5	37.43	R.IPELAINPLGDR.I	225062
0.998	59.47	38.88	40.24	K.FATALSVSR.L	226068
0.9993	64.71	38.78	36.54	K.YSEVDPGQEVR.I	226075	229959	219769
0.9962	54.46	38.78	31.26	K.YSEVDPGQEVR.I	226075	229959	219769
0.9933	51.26	38.71	29.41	K.YSEVDPGQEVR.I	226075	229959	219769
0.9999	75.03	37.77	34.31	K.SETVFGISDVSPLLPK.F	226075
0.9999	74.3	36.8	32.64	K.LLPAPELC[160.03]QNFPVYEIVK.N	226075	219769
0.9983	59.86	39.54	39.08	K.ITTALSLSR.L	226075	219769
0.9995	73.28	39.54	47.7	K.ITTALSLSR.L	226075	219769
0.9998	72.58	37.89	34.45	K.EIVGTLLM[147.04]PIFFNK.A	226075	219769
0.999	62.31	38.65	36.62	K.YSEVDPGQEVR.I	226075	229959	219769
0.9991	62.49	38.65	37.52	K.YSEVDPGQEVR.I	226075	229959	219769
0.9998	73.72	37.8	27.64	K.SETVFGISDVSPLLPK.F	226075
0.9993	64.56	38.73	37.7	K.YSEVDPGQEVR.I	226075	229959	219769
0.9928	76.72	37.83	30.83	K.SETVFGISDVSPLLPK.F	226075
0.9998	71.94	38.78	38.08	K.YSEVDPGQEVR.I	226075	229959	219769
0.9997	68.06	37.77	41.35	K.SETVFGISDVSPLLPK.F	226075
0.9985	58.76	37.9	34.64	K.EIVGTLLM[147.04]PIFFNK.A	226075	219769
0.9943	51.39	37.9	37.77	K.EIVGTLLM[147.04]PIFFNK.A	226075	219769
0.9997	70.27	38.78	41.64	K.YSEVDPGQEVR.I	226075	229959	219769
0.9982	57.86	37.89	29.97	K.EIVGTLLM[147.04]PIFFNK.A	226075	219769
0.9982	57.72	37.9	30.06	K.EIVGTLLM[147.04]PIFFNK.A	226075	219769
0.9985	61.49	37.92	30.95	K.EIVGTLLM[147.04]PIFFNK.A	226075	219769
0.9997	70.06	37.8	30.54	K.SETVFGISDVSPLLPK.F	226075
0.9965	56.24	37.77	25.96	K.SETVFGISDVSPLLPK.F	226075
0.9908	80.56	36.77	35.75	K.LLPAPELC[160.03]QNFPVYEIVK.N	226075	219769
0.9986	77.54	39.62	45.8	K.ITTALSLSR.L	226075	219769
0.9995	66.79	39.54	43.64	K.ITTALSLSR.L	226075	219769
0.9996	70.26	37.77	35.62	K.SETVFGISDVSPLLPK.F	226075
0.9988	62.85	37.9	36.14	K.EIVGTLLM[147.04]PIFFNK.A	226075	219769
0.9998	72.58	37.89	34.45	K.EIVGTLLM[147.04]PIFFNK.A	226075	219769
0.9998	76.09	37.76	40.61	K.SETVFGISDVSPLLPK.F	226075
0.9988	71.53	39.62	53.23	K.ITTALSLSR.L	226075	219769
0.9999	75.03	37.77	34.31	K.SETVFGISDVSPLLPK.F	226075
0.9994	66.79	39.54	43.64	K.ITTALSLSR.L	226075	219769
0.9999	74.3	36.8	32.64	K.LLPAPELC[160.03]QNFPVYEIVK.N	226075	219769
0.9906	52.44	38.55	41.39	R.LDFSITK.D	226428
0.9997	74.43	38.94	45.9	K.NIAM[147.04]VVTEVGR.K	226547
0.9978	62.22	38.81	44.66	K.GM[147.04]IDYLDER.S	227136
0.998	62.46	38.81	44.99	K.GM[147.04]IDYLDER.S	227136
0.9994	64.95	38.22	35.65	R.KFAEQAM[147.04]GTPDVR.I	227532
0.9985	60.31	38.24	33.51	R.KFAEQAM[147.04]GTPDVR.I	227532
0.9988	60.31	38.24	33.51	R.KFAEQAM[147.04]GTPDVR.I	227532
0.9994	64.95	38.22	35.65	R.KFAEQAM[147.04]GTPDVR.I	227532
0.9998	74.81	39.19	41.89	R.KSAINEVVTR.D	227532
0.9996	68.8	39.14	39.24	R.KSAINEVVTR.D	227532
0.9996	68.8	39.14	39.24	R.KSAINEVVTR.D	227532
0.9998	74.81	39.19	41.89	R.KSAINEVVTR.D	227532
0.9985	59.57	38.41	34.1	R.FEELNADLFR.S	227800	17303	256736
0.9997	72.95	38.41	46.03	R.FEELNADLFR.S	227800	17303	256736
0.9998	73.39	38.41	45.13	R.FEELNADLFR.S	227800	17303	256736
0.9999	79.95	37.93	25.19	K.NQVAM[147.04]NPTNTVFDAK.R	227800	256736
0.992	50.16	38.56	34.12	K.LLQDFFNGK.E	227800	256736
0.9999	103.28	38.19	38.78	K.TQIQDIVLVGGSTR.I	227800
0.9998	73.93	38.31	38.26	K.TQIQDIVLVGGSTR.I	227800
0.9918	50.06	38.56	30.8	K.LLQDFFNGK.E	227800	256736
0.9998	72.89	38.41	41.37	R.FEELNADLFR.S	227800	17303	256736
0.9996	69.86	37.89	28.81	K.NQVAM[147.04]NPTNTVFDAK.R	227800	256736
1	84.05	37.93	26.14	K.NQVAM[147.04]NPTNTVFDAK.R	227800	256736
0.9918	51.49	38.87	43.88	K.LTEEEIQAIR.K	228312
0.9997	71.72	38.32	44.26	K.ALQTAEGEVAGLNR.R	230081
0.9999	75.33	38.32	40.3	K.ALQTAEGEVAGLNR.R	230081
0.9939	53.78	39.03	38.91	K.LAM[147.04]VEADLER.A	230081
0.9975	56.95	39.04	36.26	K.LAM[147.04]VEADLER.A	230081
0.9999	79.94	38.35	38.9	K.ALQTAEGEVAGLNR.R	230081
0.9999	81.38	38.23	38.83	K.ALQTAEGEVAGLNR.R	230081
0.9993	68.87	38.28	37.84	K.ALQTAEGEVAGLNR.R	230081
1	97.19	38.22	41.61	K.ALQTAEGEVAGLNR.R	230081
0.9999	79.94	38.35	38.9	K.ALQTAEGEVAGLNR.R	230081
0.9999	95.38	38.24	39.02	K.ALQTAEGEVAGLNR.R	230081
0.9991	65.09	38.95	45.17	K.IVELEEELR.V	230081
1	88.67	38.32	41.46	K.ALQTAEGEVAGLNR.R	230081
0.9999	95.35	38.24	40.03	K.ALQTAEGEVAGLNR.R	230081
0.9987	60.72	38.97	41.25	K.LAM[147.04]VEADLER.A	230081
0.9986	66.78	38.97	49	K.LAM[147.04]VEADLER.A	230081
0.9999	84.19	38.27	36.49	K.ALQTAEGEVAGLNR.R	230081
0.9996	67.13	38.32	36.51	K.ALQTAEGEVAGLNR.R	230081
0.9991	62.63	38.71	38.45	R.VQLLEEDLER.S	230081
0.9986	62.91	38.71	45.53	R.VQLLEEDLER.S	230081
1	88.61	38.22	35.87	K.ALQTAEGEVAGLNR.R	230081
0.9997	70.68	38.34	36.65	K.ALQTAEGEVAGLNR.R	230081
1	88.57	38.32	35.77	K.ALQTAEGEVAGLNR.R	230081
0.9965	55	38.92	40.08	R.FPLDFVFSK.L	230160
0.9937	51.64	38.73	42.65	R.FPLDFVFSK.L	230160
0.9995	69.57	38.42	36.66	R.LDGTM[147.04]TDLDR.E	230160
0.9995	69.57	38.42	36.66	R.LDGTM[147.04]TDLDR.E	230160
0.9999	83.3	38.42	39.2	R.LDGTM[147.04]TDLDR.E	230160
0.9999	83.21	38.42	37.86	R.LDGTM[147.04]TDLDR.E	230160
0.9964	55	38.92	40.08	R.FPLDFVFSK.L	230160
0.9947	52.77	38.95	42.38	R.FPLDFVFSK.L	230160
0.9991	66.77	38.75	46.94	R.FPLDFVFSK.L	230160
0.9998	73.14	38.96	29.2	R.VIGSGTNLDSSR.F	230172
0.9994	81.79	38.94	34.76	R.VIGSGTNLDSSR.F	230172
0.9985	60.51	39.6	42.98	K.LC[160.03]IVTAGAR.Q	230172
0.9998	73.17	38.98	34.3	R.VIGSGTNLDSSR.F	230172
0.9999	82.18	38.94	34.49	R.VIGSGTNLDSSR.F	230172
0.9999	75.11	39	34.44	R.VIGSGTNLDSSR.F	230172
0.9999	82.28	38.89	32.42	R.VIGSGTNLDSSR.F	230172
0.9998	77.3	38.9	32.53	R.VIGSGTNLDSSR.F	230172
0.9991	63.32	38.94	31.42	R.VIGSGTNLDSSR.F	230172
0.9998	72.65	38.91	30.28	R.VIGSGTNLDSSR.F	230172
0.9989	62.01	38.93	29.83	R.VIGSGTNLDSSR.F	230172
0.9995	66.65	38.89	30.3	R.VIGSGTNLDSSR.F	230172
0.9992	63.54	38.9	30.62	R.VIGSGTNLDSSR.F	230172
0.9999	77.34	38.96	29.53	R.VIGSGTNLDSSR.F	230172
0.9997	72.81	38.9	33.1	R.VIGSGTNLDSSR.F	230172
0.9998	91.44	38.57	34.25	K.TADGPGGISPTLQK.S	230174
0.9998	73.78	38.51	34.02	K.TADGPGGISPTLQK.S	230174
0.9997	78.33	38.49	32.69	K.TADGPGGISPTLQK.S	230174
0.9998	75.91	38.61	35.11	K.TADGPGGISPTLQK.S	230174
0.9999	81.53	38.61	33.4	K.TADGPGGISPTLQK.S	230174
0.9999	78.62	38.6	34.31	K.TADGPGGISPTLQK.S	230174
0.9912	49.73	38.59	38.73	K.LVDGEIVQLVR.Q	230203
0.9951	52.91	38.59	38.09	K.LVDGEIVQLVR.Q	230203
0.9912	49.73	38.59	38.73	K.LVDGEIVQLVR.Q	230203
0.9951	52.91	38.59	38.09	K.LVDGEIVQLVR.Q	230203
0.9938	53.92	38.59	40.26	K.LVDGEIVQLVR.Q	230203
0.9996	68.65	38.58	23.49	K.YC[160.03]AEIAHAVSSK.K	230219
0.9996	68.65	38.58	23.49	K.YC[160.03]AEIAHAVSSK.K	230219
0.9985	59.03	37.93	33.63	K.SFDDGTGHIDGENLR.H	230243
0.9998	70.95	37.93	39.87	K.SFDDGTGHIDGENLR.H	230243
0.9999	74.56	37.95	39.98	K.SFDDGTGHIDGENLR.H	230243
0.9995	65.4	37.94	42.09	K.SFDDGTGHIDGENLR.H	230243
0.9994	63.54	37.1	31.75	K.DAPGPINFTALLM[147.04]M[147.04]FAER.Q	230243
0.9967	60	38.73	47.65	K.EGFQLM[147.04]DR.D	230243
0.9935	51.35	38.59	37.19	R.ATYDELGR.I	230243
0.9959	53.68	38.42	38.15	R.ATYDELGR.I	230243
0.9963	54.63	38.74	35.01	R.ATYDELGR.I	230243
0.9995	66	37.96	39.45	K.SFDDGTGHIDGENLR.H	230243
0.9998	74.98	38.72	30.42	R.EELGNVLTQM[147.04]R.K	230277
0.9989	64.39	38.72	31.32	R.EELGNVLTQM[147.04]R.K	230277
0.9998	72.4	38.72	32.09	R.EELGNVLTQM[147.04]R.K	230277
0.9996	67.87	38.72	34.48	R.EELGNVLTQM[147.04]R.K	230277
0.9996	68.14	38.78	29.86	R.EELGNVLTQM[147.04]R.K	230277
0.9999	82.14	38.76	34.7	R.EELGNVLTQM[147.04]R.K	230277
0.9991	62.47	38.72	30.15	R.EELGNVLTQM[147.04]R.K	230277
0.9961	57.31	39.47	40.11	R.LFEGNALLR.R	230321	230323	305541
0.9964	58.7	39.39	46.74	K.LIGEYGLR.N	230321	230323	305541
0.9995	66.76	39.41	43.16	R.LFEGNALLR.R	230321	230323	305541
0.9977	62.71	39.41	45.66	R.LFEGNALLR.R	230321	230323	305541
0.9944	60.99	39.46	49.12	R.LFEGNALLR.R	230321	230323	305541
0.9976	61.2	39.39	46.87	K.LIGEYGLR.N	230321	230323	305541
0.9961	57.31	39.47	40.11	R.LFEGNALLR.R	230321	230323	305541
0.9996	73.28	38.5	44.89	R.LDTIISAM[147.04]DDK.L	230332
0.9993	68.83	38.46	47.05	R.LDTIISAM[147.04]DDK.L	230332
0.9928	102.94	36.57	34.9	K.LLSGVTIAQGGVLPNIQAVLLPK.K	230378	235589	235633	235635	235671	235694	312356	235741	235770	235794	235799	235871	235878	235943	235955	235966	235969	255864	268986	269644
0.9998	75.68	38.6	47.16	R.QVTINDLPVGR.S	230422	305931
0.9998	75.76	38.6	44.35	R.QVTINDLPVGR.S	230422	305931
0.9983	58.5	38.11	29.17	K.QGGLGSLNIPLLADK.S	230422
0.9967	58.62	38.11	30.76	K.QGGLGSLNIPLLADK.S	230422
0.9975	62.53	38.6	46.32	R.QVTINDLPVGR.S	230422	305931
0.9991	62.33	38.41	34.6	R.LVQAFQFTDK.H	230422
0.9991	62.29	38.51	34.44	R.LVQAFQFTDK.H	230422
0.9988	63.05	38.6	44.72	R.QVTINDLPVGR.S	230422	305931
0.9978	57.84	39.15	33.25	K.GTAVVDGQFK.E	230422
0.9994	67.66	38.51	33.16	R.LVQAFQFTDK.H	230422
0.9999	86.76	38.56	48.12	R.LVQAFQFTDK.H	230422
0.9998	72.32	38.51	41.23	R.LVQAFQFTDK.H	230422
0.9993	69.52	38.02	41.12	K.QGGLGSLNIPLLADK.S	230422
0.9991	64.94	38.11	35.92	K.QGGLGSLNIPLLADK.S	230422
0.9998	72.16	38.6	42.34	R.QVTINDLPVGR.S	230422	305931
0.9984	62.69	38.52	46.28	R.QVTINDLPVGR.S	230422	305931
0.9934	56.39	38.11	32.45	K.QGGLGSLNIPLLADK.S	230422
0.9983	58.5	38.11	29.17	K.QGGLGSLNIPLLADK.S	230422
0.9998	75.68	38.6	47.16	R.QVTINDLPVGR.S	230422	305931
0.9984	58.62	38.11	30.76	K.QGGLGSLNIPLLADK.S	230422
0.9988	62.96	38.11	38.37	K.QGGLGSLNIPLLADK.S	230422
0.9997	75.76	38.6	44.35	R.QVTINDLPVGR.S	230422	305931
0.9999	76.97	38.6	40.86	R.QVTINDLPVGR.S	230422	305931
0.99	55.01	38.52	48.41	K.GLVFINEWGSLR.H	230437
1	92.67	37.73	38.11	R.NAYTAAGELDNGLAALR.W	230437
1	88.5	39.37	41.26	K.M[147.04]AGISVLLSR.I	230437
0.9998	72.87	38.52	41.21	K.GLVFINEWGSLR.H	230437
0.9988	62.7	38.52	44.3	K.GLVFINEWGSLR.H	230437
0.9966	56.37	37.69	27.83	R.NAYTAAGELDNGLAALR.W	230437
0.9979	60.73	39.24	35.26	K.M[147.04]AGISVLLSR.I	230437
0.9995	67.03	39.31	37.91	K.M[147.04]AGISVLLSR.I	230437
1	104.35	37.78	31.26	R.NAYTAAGELDNGLAALR.W	230437
1	117.9	37.78	40.04	R.NAYTAAGELDNGLAALR.W	230437
0.9995	70.21	39.24	38.34	K.M[147.04]AGISVLLSR.I	230437
0.9999	82.14	39.16	44.57	K.M[147.04]AGISVLLSR.I	230437
1	100.75	37.8	39.94	R.NAYTAAGELDNGLAALR.W	230437
1	95.27	37.8	40.79	R.NAYTAAGELDNGLAALR.W	230437
0.9912	53.97	39.24	44.55	K.M[147.04]AGISVLLSR.I	230437
0.9916	59.2	38.52	49.52	K.GLVFINEWGSLR.H	230437
0.998	57.85	38.5	39.62	K.QQIDYALGSTGR.S	230437
0.9913	50.41	39.24	38.92	K.M[147.04]AGISVLLSR.I	230437
0.9999	82.36	39.24	44.76	K.M[147.04]AGISVLLSR.I	230437
0.9973	56.01	38.5	39.55	K.QQIDYALGSTGR.S	230437
0.9924	53.74	38.52	37.44	K.QQIDYALGSTGR.S	230437
1	127.3	37.73	44.88	R.NAYTAAGELDNGLAALR.W	230437
0.9956	54.08	39.24	37.43	K.M[147.04]AGISVLLSR.I	230437
1	113.66	37.73	38.83	R.NAYTAAGELDNGLAALR.W	230437
0.9997	70.56	38.4	40.91	K.QQIDYALGSTGR.S	230437
0.9999	82.63	39.24	40.43	K.M[147.04]AGISVLLSR.I	230437
0.9997	75.75	39.24	49.08	K.M[147.04]AGISVLLSR.I	230437
0.9934	54.54	38.53	39.48	K.SILFYEAQR.S	230437
0.9964	54.58	38.64	42.51	K.SILFYEAQR.S	230437
0.9916	56.37	37.69	27.83	R.NAYTAAGELDNGLAALR.W	230437
0.9995	65.97	38.5	42.38	K.QQIDYALGSTGR.S	230437
0.9968	55.13	38.42	37.56	K.QQIDYALGSTGR.S	230437
1	96.03	37.72	37.72	R.NAYTAAGELDNGLAALR.W	230437
0.991	65.66	38.57	35.87	K.GLVFINEWGSLR.H	230437
1	94.47	37.72	35.74	R.NAYTAAGELDNGLAALR.W	230437
0.9977	59.75	38.48	30.96	K.QQIDYALGSTGR.S	230437
0.9981	72.63	38.57	40.22	K.GLVFINEWGSLR.H	230437
0.999	94.47	37.72	35.74	R.NAYTAAGELDNGLAALR.W	230437
0.9916	57.21	38.55	49.74	K.GLVFINEWGSLR.H	230437
0.9998	73.16	38.5	40.72	K.QQIDYALGSTGR.S	230437
0.991	52.15	38.64	37.63	K.SILFYEAQR.S	230437
0.9961	56.49	38.64	37.63	K.SILFYEAQR.S	230437
1	96.03	37.72	37.72	R.NAYTAAGELDNGLAALR.W	230437
0.9996	72.68	38.52	48.2	K.GLVFINEWGSLR.H	230437
0.9972	55.97	38.48	37.47	K.QQIDYALGSTGR.S	230437
0.9974	73.37	37.76	40.21	K.VQKEEAVVTLGPQVR.E	230521
0.9964	70.91	37.74	37.35	K.VQKEEAVVTLGPQVR.E	230521
0.9962	70.91	37.74	37.35	K.VQKEEAVVTLGPQVR.E	230521
0.9998	82.73	38.97	51.43	K.VANVSLLALYK.E	230600
0.9991	64.75	38.95	44.75	K.VANVSLLALYK.E	230600
0.9998	82.73	38.97	51.43	K.VANVSLLALYK.E	230600
0.9991	64.75	38.95	44.75	K.VANVSLLALYK.E	230600
0.9937	54.11	38.9	36.14	R.KGHAVGDIPGVR.F	230600
0.9995	75.9	38.72	51.89	K.TLDLSGDLSQLK.Q	230644
0.9996	79.11	38.72	51.17	K.TLDLSGDLSQLK.Q	230644
0.9998	83.99	38.72	53.75	K.TLDLSGDLSQLK.Q	230644
0.9972	55.73	38.33	30.73	K.VTPDVVSC[160.03]FGFR.T	230652
0.9934	50.99	38.33	28.32	K.VTPDVVSC[160.03]FGFR.T	230652
0.9972	55.73	38.33	30.73	K.VTPDVVSC[160.03]FGFR.T	230652
0.9971	55.48	38.39	26.18	R.KQM[147.04]VVDVLHPGR.S	230652
0.9941	54.77	39.12	39.09	R.VLITTDLLAR.G	230663
0.9995	66.32	38.94	38.21	R.VLITTDLLAR.G	230663
0.9985	60.41	39.12	39.73	R.VLITTDLLAR.G	230663
0.998	61.01	39.12	35.78	R.VLITTDLLAR.G	230663
0.9967	54.95	38.47	27.55	K.AVIIFVPVPQLR.S	230667
0.995	54.93	38.47	29.52	K.AVIIFVPVPQLR.S	230667
0.9967	54.95	38.47	27.55	K.AVIIFVPVPQLR.S	230667
0.9906	54.95	38.44	47.62	R.EAIEGTYIDKK.C	230714
0.9989	61.37	38.47	41.46	R.EAIEGTYIDKK.C	230714
0.9913	54.95	38.44	47.62	R.EAIEGTYIDKK.C	230714
0.9989	61.37	38.47	41.46	R.EAIEGTYIDKK.C	230714
0.9969	55.28	38.45	31.41	K.VVLPTAEEM[147.04]ATEK.A	230815
0.9956	53.36	38.45	32.51	K.VVLPTAEEM[147.04]ATEK.A	230815
0.9998	74.8	38.24	44.57	K.IILPATEDIAQEK.G	230815
1	86.04	38.24	45.21	K.IILPATEDIAQEK.G	230815
0.9992	63.33	38.46	37.24	K.VVLPTAEEM[147.04]ATEK.A	230815
0.9997	70.4	38.11	34.71	K.VVLPDAEAVQQEK.T	230815
0.9998	70.73	38.11	35.61	K.VVLPDAEAVQQEK.T	230815
0.9999	88.54	38.24	51.88	K.IILPATEDIAQEK.G	230815
0.9998	73.67	38.11	36.04	K.VVLPDAEAVQQEK.T	230815
0.993	68.3	38.13	32.12	K.IILPATEDIAQEK.G	230815
1	92.39	38.18	47.29	K.IILPATEDIAQEK.G	230815
0.9999	81.39	38.21	42.22	K.IILPATEDIAQEK.G	230815
0.9981	57.77	38.17	32.98	K.VVLPDAEAVQQEK.T	230815
0.9934	51.09	38.47	36.6	K.VVLPTAEEM[147.04]ATEK.A	230815
0.9991	61.9	38.11	27.84	K.VVLPDAEAVQQEK.T	230815
0.9975	56.55	38.46	31.17	K.VVLPTAEEM[147.04]ATEK.A	230815
0.9963	54.5	38.69	41.14	R.ASFC[160.03]QTFAEIK.A	230889
0.9924	50.59	38.69	32.38	R.ASFC[160.03]QTFAEIK.A	230889
0.9983	59.01	38.61	36.07	R.ASFC[160.03]QTFAEIK.A	230889
0.9945	52.3	38.69	35.75	R.ASFC[160.03]QTFAEIK.A	230889
0.9945	52.3	38.69	35.75	R.ASFC[160.03]QTFAEIK.A	230889
0.9983	59.01	38.61	36.07	R.ASFC[160.03]QTFAEIK.A	230889
0.9987	60.71	38.8	43.24	R.VDFPLPAIR.Y	230889
0.9962	53.81	38.19	33.68	K.KYDAFLASEALIK.Q	230893
0.9998	71.36	38.19	42.2	K.KYDAFLASEALIK.Q	230893
1	84.77	38.19	40.11	K.KYDAFLASEALIK.Q	230893
0.9999	76.42	38.19	43.82	K.KYDAFLASEALIK.Q	230893
0.9949	54.19	39.2	43.54	K.SGLLLVTGPYK.I	231016
0.9972	57.85	39.2	43.66	K.SGLLLVTGPYK.I	231016
0.9988	63.96	38.7	43.16	R.SFEVILGAHNK.N	231027
0.9998	72.7	38.35	31.07	K.LTFDSTFAPQTGK.K	231133
0.9997	70.71	38.27	28.99	K.LTFDSTFAPQTGK.K	231133
0.9989	63.69	38.34	29.57	K.LTFDSTFAPQTGK.K	231133
0.9936	56.19	39.32	30.82	M.APPVYADLGK.S	231133
0.9999	79.94	38.34	31.81	K.LTFDSTFAPQTGK.K	231133
0.9999	82.32	38.34	30.94	K.LTFDSTFAPQTGK.K	231133
0.9999	81.95	38.34	33.58	K.LTFDSTFAPQTGK.K	231133
0.9947	52.46	38.6	38.27	K.YQLDNDSAVR.A	231133
0.9936	56.19	39.32	30.82	M.APPVYADLGK.S	231133
0.9981	60.32	38.34	29.21	K.LTFDSTFAPQTGK.K	231133
0.9995	65.89	38.34	29.35	K.LTFDSTFAPQTGK.K	231133
0.9993	64.13	38.34	27.3	K.LTFDSTFAPQTGK.K	231133
0.9988	60.55	38.32	26.65	K.LTFDSTFAPQTGK.K	231133
0.9994	70.75	38.58	44.68	K.YQLDNDSAVR.A	231133
0.9991	62.76	38.63	43.03	K.YQLDNDSAVR.A	231133
0.9993	69.06	38.63	47.96	K.YQLDNDSAVR.A	231133
0.9944	65.55	38.34	29.68	K.LTFDSTFAPQTGK.K	231133
0.9999	75.64	38.34	33.43	K.LTFDSTFAPQTGK.K	231133
0.997	57.76	38.34	30.06	K.LTFDSTFAPQTGK.K	231133
0.9947	52.46	38.6	38.27	K.YQLDNDSAVR.A	231133
0.9991	62.6	38.63	42.87	K.YQLDNDSAVR.A	231133
0.9986	68.58	38.63	51.27	K.YQLDNDSAVR.A	231133
0.9999	78.71	38.63	46.9	K.YQLDNDSAVR.A	231133
0.9971	55.74	38.6	41.4	K.YQLDNDSAVR.A	231133
0.9982	61.64	38.54	45.81	K.YQLDNDSAVR.A	231133
0.9999	81.95	38.34	33.58	K.LTFDSTFAPQTGK.K	231133
0.9999	82.32	38.34	30.94	K.LTFDSTFAPQTGK.K	231133
0.9999	79.94	38.34	31.81	K.LTFDSTFAPQTGK.K	231133
0.9995	65.73	38.32	30.44	K.LTFDSTFAPQTGK.K	231133
0.9949	53.79	39.38	38.23	R.NLQAIAEER.V	231144
0.9958	56.16	39.38	40.14	R.NLQAIAEER.V	231144
0.9937	52.1	39.22	35.79	R.NLQAIAEER.V	231144
0.9939	52.27	39.22	36.54	R.NLQAIAEER.V	231144
0.9942	52.53	39.19	40.68	R.NLQAIAEER.V	231144
0.9937	56.5	39.2	47.53	R.NLQAIAEER.V	231144
0.998	58.75	39.31	39.77	R.NLQAIAEER.V	231144
0.9984	61.51	38.71	45.18	R.ATQGFVIYR.V	231144
0.9983	59.01	38.79	39.16	R.ATQGFVIYR.V	231144
0.9962	54.43	38.79	41.67	R.ATQGFVIYR.V	231144
0.9952	53.79	39.38	38.23	R.NLQAIAEER.V	231144
0.9928	53.25	38.74	41.45	R.ATQGFVIYR.V	231144
0.9904	51.71	38.79	41.36	R.ATQGFVIYR.V	231144
0.9937	52.1	39.22	35.79	R.NLQAIAEER.V	231144
0.9939	52.27	39.22	36.54	R.NLQAIAEER.V	231144
0.9988	63.89	38.94	40.01	K.LWTLVSEQTK.E	231165
0.9974	59.27	38.99	43.15	K.LWTLVSEQTK.E	231165
0.9995	71.75	38.94	47.8	K.LWTLVSEQTK.E	231165
0.9997	80.7	38.09	37.82	K.EGINVEQAFQTIAR.N	231190
0.9955	52.84	38.09	30.9	K.EGINVEQAFQTIAR.N	231190
0.9988	61.17	38.99	38.63	R.FQSLGVAFYR.G	231190
0.9959	54.33	39.03	40.07	R.FQSLGVAFYR.G	231190
1	93.3	37.94	36.47	K.QDLPNAM[147.04]NAAEITDK.L	231341
0.9999	77.2	37.94	37.12	K.QDLPNAM[147.04]NAAEITDK.L	231341
1	83.96	37.93	34.79	K.QDLPNAM[147.04]NAAEITDK.L	231341
0.9992	62.56	37.93	32.66	K.QDLPNAM[147.04]NAAEITDK.L	231341
0.9998	78.22	38.1	44.13	K.NISFTVWDVGGQDK.I	231341
0.9994	64.6	37.94	33.09	K.QDLPNAM[147.04]NAAEITDK.L	231341
0.9999	86.49	38.11	47.59	K.NISFTVWDVGGQDK.I	231341
0.9998	73.88	39.17	45.59	R.ILM[147.04]VGLDAAGK.T	231341	300544
0.9901	49.75	39.22	35.35	R.ILM[147.04]VGLDAAGK.T	231341	300544
1	86.01	36.46	29.62	K.LGEIVTTIPTIGFNVETVEYK.N	231341	300544
0.9992	62.56	37.93	32.66	K.QDLPNAM[147.04]NAAEITDK.L	231341
0.9994	64.6	37.94	33.09	K.QDLPNAM[147.04]NAAEITDK.L	231341
0.9948	53.37	36.46	26.89	K.LGEIVTTIPTIGFNVETVEYK.N	231341	300544
0.999	62.22	38.81	40.34	R.NFGIGQDIQPK.R	231352
0.9991	65.32	38.85	38.31	R.NFGIGQDIQPK.R	231352
0.9979	60.83	38.91	33.24	R.NFGIGQDIQPK.R	231352
0.9999	79.89	38.85	41.99	R.NFGIGQDIQPK.R	231352
0.999	62.22	38.81	40.34	R.NFGIGQDIQPK.R	231352
0.9996	71.57	38.85	36.69	R.NFGIGQDIQPK.R	231352
0.9998	74.36	38.81	36.78	R.NFGIGQDIQPK.R	231352
0.9997	70.86	38.79	39.23	R.NFGIGQDIQPK.R	231352
0.9935	51.94	38.81	37.3	R.NFGIGQDIQPK.R	231352
0.9999	80.95	38.85	40.47	R.NFGIGQDIQPK.R	231352
0.998	60.83	38.91	33.24	R.NFGIGQDIQPK.R	231352
0.9984	64.16	38.85	47.75	R.NFGIGQDIQPK.R	231352
0.9986	59.9	38.67	37.09	K.AINQGGLTSVALK.G	231549
0.9984	59.9	38.67	37.09	K.AINQGGLTSVALK.G	231549
0.9985	59.5	38.34	33.4	K.IAAIIDIIDQNR.A	231574
0.9996	67.47	38.34	34.5	K.IAAIIDIIDQNR.A	231574
0.9962	54.01	38.4	30.27	R.ALLDGPC[160.03]TGVPR.Q	231574
0.9985	59.5	38.34	33.4	K.IAAIIDIIDQNR.A	231574
0.9996	67.47	38.34	34.5	K.IAAIIDIIDQNR.A	231574
0.9962	54.01	38.4	30.27	R.ALLDGPC[160.03]TGVPR.Q	231574
0.9932	50.5	37.98	27.9	K.AFGLDETM[147.04]NAFEGPK.T	231613
0.999	64.45	38.61	35.75	R.GAPLAVVHFR.D	231628
0.9993	66.95	38.41	42.99	R.GAPLAVVHFR.D	231628
0.998	61.15	39.51	36.22	R.AM[147.04]VGIVAGGGR.I	231628
0.9929	50.87	38.62	30.22	R.GAPLAVVHFR.D	231628
0.9983	67.45	38.53	40.56	K.FPDM[147.04]ILSASR.D	231635
0.9997	70.84	38.53	38.39	K.FPDM[147.04]ILSASR.D	231635
0.9946	52.14	38.36	33.87	K.FPDM[147.04]ILSASR.D	231635
0.9939	51.63	38.53	30.96	K.FPDM[147.04]ILSASR.D	231635
1	89.27	38.47	36.87	K.DVLSVAFSADNR.Q	231635
0.9999	81.72	38.47	31.45	K.DVLSVAFSADNR.Q	231635
0.9996	69.79	38.47	28.52	K.DVLSVAFSADNR.Q	231635
0.9961	73.33	36.7	47.87	K.TM[147.04]VDELKNEVISQNTQNSK.A	231635
0.9974	56.7	38.96	33.74	K.LWNTLAQC[160.03]K.Y	231635
0.9907	51.43	38.38	28.44	K.FPDM[147.04]ILSASR.D	231635
0.9963	53.95	38.18	34.85	K.NPASDTYIVFGEAK.I	231649
0.9998	72.99	38.19	29.27	K.NPASDTYIVFGEAK.I	231649
0.9999	74.48	38.18	28.44	K.NPASDTYIVFGEAK.I	231649
0.999	61.71	38.17	29	K.NPASDTYIVFGEAK.I	231649
0.9996	68.05	38.19	31	K.NPASDTYIVFGEAK.I	231649
0.996	53.5	38.17	24.67	K.NPASDTYIVFGEAK.I	231649
0.996	53.5	38.17	24.67	K.NPASDTYIVFGEAK.I	231649
0.9979	75.12	38.1	33.1	R.VKDTDDVPLVLVGNK.C	231811
0.9921	65.97	38.09	31.36	R.VKDTDDVPLVLVGNK.C	231811
0.9995	70.57	39.34	38.09	K.IVVLGSGGVGK.S	231811
0.9996	67.98	39.34	35.79	K.IVVLGSGGVGK.S	231811
0.9999	84.16	38.2	51.44	K.INVNEIFYDLVR.Q	231811
0.9981	58.4	38.72	37.81	R.FANLGVEFVK.K	231858
0.9986	64.16	38.82	45.71	R.KVLQALEAIK.L	231884
0.9969	55.58	38.82	39.01	R.KVLQALEAIK.L	231884
0.9969	55.58	38.82	39.01	R.KVLQALEAIK.L	231884
0.9989	64.16	38.82	45.71	R.KVLQALEAIK.L	231884
0.9983	59.35	38.42	43.29	R.GYQLLSYGGQIK.Y	232498
0.9976	56.65	38.42	42.34	R.GYQLLSYGGQIK.Y	232498
1	108.35	37.89	43.41	K.TVFTTDIQGFALTDK.N	232498
1	102.99	37.39	46.03	R.ASYVESSVLDTTITNIR.M	232498
0.9963	57.64	38.74	45.76	R.APDVILR.G	232498
0.9999	80.07	37.39	33.5	R.ASYVESSVLDTTITNIR.M	232498
1	88.57	37.39	37.6	R.ASYVESSVLDTTITNIR.M	232498
0.9914	51.9	38.16	44.5	R.APDVILR.G	232498
0.9983	71.39	38.23	55	K.VTSYGGQISITQR.Y	232498
0.9998	83.87	38.27	54.97	K.VTSYGGQISITQR.Y	232498
0.9998	79.61	38.35	35.07	R.FTDSDVILTSGR.I	232498
0.9999	81.98	38.35	32.04	R.FTDSDVILTSGR.I	232498
0.9988	62.17	39.89	39.81	R.LDTGLAVTR.D	232498
1	95.44	38.31	41.43	R.FTDSDVILTSGR.I	232498
0.9991	66.73	38.37	47.07	R.GYQLLSYGGQIK.Y	232498
1	89.44	38.42	40.3	R.FTDSDVILTSGR.I	232498
1	113.03	38.42	43.73	R.FTDSDVILTSGR.I	232498
0.9999	104.34	38.42	43.27	R.FTDSDVILTSGR.I	232498
0.9991	65.02	38.42	42.9	R.GYQLLSYGGQIK.Y	232498
0.9983	61.86	39.11	42.96	R.RLDTGLAVTR.D	232498
0.9984	60.78	39.13	44.42	R.RLDTGLAVTR.D	232498
0.9983	59.35	38.42	43.29	R.GYQLLSYGGQIK.Y	232498
0.9999	77.27	38.37	34.4	R.FTDSDVILTSGR.I	232498
1	90.62	37.89	39.95	K.TVFTTDIQGFALTDK.N	232498
0.9979	59.28	37.89	29.91	K.TVFTTDIQGFALTDK.N	232498
0.9965	56.3	39.12	43.52	R.RLDTGLAVTR.D	232498
0.9972	56.54	39.12	39.34	R.RLDTGLAVTR.D	232498
1	86.63	38.37	37.45	R.FTDSDVILTSGR.I	232498
0.9983	73.07	38.42	37.96	R.FTDSDVILTSGR.I	232498
0.9946	53.56	39.77	35.87	R.LDTGLAVTR.D	232498
0.9968	55.69	39.12	39.93	R.RLDTGLAVTR.D	232498
0.9968	55.69	39.12	39.93	R.RLDTGLAVTR.D	232498
0.9999	79.49	38.37	35.27	R.FTDSDVILTSGR.I	232498
0.9992	67.18	39.77	43.71	R.LDTGLAVTR.D	232498
0.9948	54.64	38.33	36.58	R.GYQLLSYGGQIK.Y	232498
0.9946	56.05	39.77	46.28	R.LDTGLAVTR.D	232498
0.9984	64.96	39.77	48.64	R.LDTGLAVTR.D	232498
0.9984	64.98	39.77	45.97	R.LDTGLAVTR.D	232498
0.9945	53.36	39.13	43.61	K.SFLEDLVVR.A	232692
1	87.41	38.74	38.27	K.SDPLTTAQAIEAK.N	232692
0.9944	52.33	38.59	42.7	R.DVTQLDSGPYR.L	232692
0.9996	85.42	38.74	39.78	K.SDPLTTAQAIEAK.N	232692
0.9995	67.61	37.98	44.13	R.EEPIFLNVQPLPK.E	232692
0.9954	53.64	39.01	38.46	K.SFLEDLVVR.A	232692
0.9995	65.56	37.96	34.96	R.EEPIFLNVQPLPK.E	232692
0.9919	49.55	37.96	36.23	R.EEPIFLNVQPLPK.E	232692
0.9945	52.8	39.14	42.02	K.SFLEDLVVR.A	232692
1	83.64	37.87	35.26	R.VPDLTEGEEYEFR.V	232692
0.9986	62.67	38.73	38.17	K.SDPLTTAQAIEAK.N	232692
0.9936	54.83	39.16	45.93	K.SFLEDLVVR.A	232692
1	101.71	37.9	45.33	R.VPDLTEGEEYEFR.V	232692
0.9931	64.98	36.71	35.5	K.AVNKEGESEELETDQTIVAK.N	232692
0.9993	63.48	37.94	30.52	R.EEPIFLNVQPLPK.E	232692
0.9981	58.56	39.01	38.83	K.SFLEDLVVR.A	232692
0.9991	64.86	37.95	32.12	R.EEPIFLNVQPLPK.E	232692
0.9941	52.25	39.01	37.54	K.SFLEDLVVR.A	232692
1	109.29	37.85	43.46	R.VPDLTEGEEYEFR.V	232692
0.9991	63.01	37.9	43.01	R.LVAENELGM[147.04]DSVIIK.L	232692
0.9964	56.96	38.66	32.33	K.DFVQDFIDGK.V	234212
0.9999	85.6	38.04	37.04	K.QYLAAAQEVDDFR.F	234212
0.999	61.92	38.68	38.47	K.DFVQDFIDGK.V	234212
1	89.21	38.21	34.66	K.VDATEQAELAEENK.I	234212
0.9999	101.14	38.22	34.45	K.VDATEQAELAEENK.I	234212
1	92.68	38.2	35.31	K.VDATEQAELAEENK.I	234212
0.9982	60.59	38.04	32.03	K.QYLAAAQEVDDFR.F	234212
0.9992	78.02	37.6	37.8	K.VDATEQAELAEENKIR.G	234212
1	86.97	38.01	29.78	K.QYLAAAQEVDDFR.F	234212
0.9996	98.54	37.59	53.17	K.VDATEQAELAEENKIR.G	234212
0.9992	78.02	37.6	37.8	K.VDATEQAELAEENKIR.G	234212
0.994	50.45	37.24	26.33	K.TESLPLVIEFNHESAQK.I	234212
0.9989	60.97	38.37	36.06	K.YEWENSLSALR.Q	234595
0.9962	56.45	38.37	38.14	K.YEWENSLSALR.Q	234595
0.9988	61.02	38.63	41.78	R.LDTIISAM[147.04]GDK.L	234838
0.9963	54.52	38.66	31.03	K.ATYEDVM[147.04]GNTNK.G	235624	312340	97076	305797	305798	305799	106070	321425	305774	242882	318018	318019	318020	318021	242905	332289	302750	332291	269906
0.9934	53.62	38.67	32.07	K.ATYEDVM[147.04]GNTNK.G	235624	312340	97076	305797	305798	305799	106070	321425	305774	242882	318018	318019	318020	318021	242905	332289	302750	332291	269906
0.996	53.16	37.76	30.73	K.STGFALVYDSM[147.04]DFLK.K	239652	230652
0.996	53.16	37.76	30.73	K.STGFALVYDSM[147.04]DFLK.K	239652	230652
0.9924	54.83	38.54	44.8	R.TLSDYNIQK.E	243700	52566
0.992	50.96	38.56	43.21	R.TLSDYNIQK.E	243700	52566
0.999	61.82	38.62	39.81	K.ESTLHLVLR.L	243700	243700	243700	243700	243700	243700	243700	243700	243700	52566
0.9916	49.96	38.56	40.18	R.TLSDYNIQK.E	243700	52566
1	90.4	37.19	32.89	R.IVAGEHSLSVESGLEQNR.L	248155
0.9999	79.24	37.21	33.3	R.IVAGEHSLSVESGLEQNR.L	248155
0.9987	83.93	38.76	66.44	K.DAGTIAGLNVLR.I	256736
0.9985	59.75	38.64	40.12	R.EQLNNLM[147.04]TTLR.S	26459
0.9966	57.27	38.6	36.21	R.EQLNNLM[147.04]TTLR.S	26459
0.9999	81.37	37.81	41.67	K.LVQEIFADHPGQSGGK.E	26459
0.9986	60.43	39	38.53	K.GGGFSTVSSAYR.E	26459
0.9983	58.96	38.58	34.58	R.EQLNNLM[147.04]TTLR.S	26459
0.9914	63.02	38.98	28.03	K.GGGFSTVSSAYR.E	26459
0.9983	58.89	38.58	34.77	R.EQLNNLM[147.04]TTLR.S	26459
0.9999	78	37.79	37.61	K.LVQEIFADHPGQSGGK.E	26459
0.9983	58.96	38.58	34.58	R.EQLNNLM[147.04]TTLR.S	26459
0.9985	59.58	38.62	34.11	R.EQLNNLM[147.04]TTLR.S	26459
0.9998	72.83	37.79	36.16	K.LVQEIFADHPGQSGGK.E	26459
0.9987	60.62	38.62	37.27	R.EQLNNLM[147.04]TTLR.S	26459
1	84.25	37.79	38.77	K.LVQEIFADHPGQSGGK.E	26459
1	86.8	37.79	43.27	K.LVQEIFADHPGQSGGK.E	26459
0.9978	58.9	38.96	25.52	K.GGGFSTVSSAYR.E	26459
0.9918	53	38.96	27.57	K.GGGFSTVSSAYR.E	26459
0.9982	59.2	38.96	26.14	K.GGGFSTVSSAYR.E	26459
0.9964	71.62	38.49	29.19	R.GKGGGFSTVSSAYR.E	26459
0.995	52.81	38.6	39.22	R.EQLNNLM[147.04]TTLR.S	26459
0.9985	59.51	38.61	40.52	R.EQLNNLM[147.04]TTLR.S	26459
1	86.01	38.08	35.82	K.TTFVDATNPENVEK.A	266232	306997
0.9908	58.47	37.64	38.03	K.ALDNPERPFLAILGGAK.V	299795
0.9991	62.24	38.07	36.67	K.IPVVFEEGM[147.04]TC[160.03]IR.A	299805
0.9992	63.35	38.72	38.83	K.VPTFNVNDSVTK.S	299913
0.9991	63.05	38.68	31.73	K.VPTFNVNDSVTK.S	299913
0.9991	62.94	38.79	30.46	K.VPTFNVNDSVTK.S	299913
0.9925	50.69	38.73	30.5	K.VPTFNVNDSVTK.S	299913
0.9993	67.66	38.66	46.75	K.VPTFNVNDSVTK.S	299913
0.9922	50.44	38.68	26.83	K.VPTFNVNDSVTK.S	299913
0.9977	59.12	38.82	35.74	K.VPTFNVNDSVTK.S	299913
0.9971	58.36	38.68	39.37	K.VPTFNVNDSVTK.S	299913
0.9958	58.27	38.65	46.1	K.VPTFNVNDSVTK.S	299913
0.9986	62.6	38.68	30.2	K.VPTFNVNDSVTK.S	299913
0.991	67.77	38.72	48.31	K.VPTFNVNDSVTK.S	299913
1	91.97	38.46	52.03	K.GAVDGGIDVPHSTK.R	299917
0.9998	75.61	38.4	44.86	K.GAVDGGIDVPHSTK.R	299917
0.9999	84.46	38.4	47.11	K.GAVDGGIDVPHSTK.R	299917
0.9976	57.35	39.12	33.28	K.LPTVAATIYR.N	299958
0.997	56.23	39.12	41.4	K.LPTVAATIYR.N	299958
0.9942	54.51	38.89	38.28	R.DGSSIGAIDTKK.D	299958
0.992	50.59	38.95	34.41	R.DGSSIGAIDTKK.D	299958
0.9962	54.83	39.14	39.72	K.LPTVAATIYR.N	299958
0.9992	64.13	39.09	40.25	R.DGSSIGAIDTK.K	299958
0.9992	64.08	39.12	35.78	K.LPTVAATIYR.N	299958
0.9991	63.46	39.09	41.59	R.DGSSIGAIDTK.K	299958
0.9995	71.13	39.09	47.82	R.DGSSIGAIDTK.K	299958
0.9916	50.83	37.18	31.54	K.LNM[147.04]IAGGTGITPM[147.04]LQLIR.Q	299980
0.99	49.27	38.83	37.58	K.EITALAPSTIK.I	300012	190689	40361
0.9997	74.79	39.16	47.15	R.GYSFTTTAER.E	300012	306442	305550	190689	301040
0.996	78.21	39.17	53.44	R.GYSFTTTAER.E	300012	306442	305550	190689	301040
0.9994	85.91	39.17	47.6	R.GYSFTTTAER.E	300012	306442	305550	190689	301040
0.9998	75.11	39.17	41.34	R.GYSFTTTAER.E	300012	306442	305550	190689	301040
0.9999	81.71	39.17	47.13	R.GYSFTTTAER.E	300012	306442	305550	190689	301040
0.9999	81.67	39.17	44.48	R.GYSFTTTAER.E	300012	306442	305550	190689	301040
0.9999	81.83	39.17	46.72	R.GYSFTTTAER.E	300012	306442	305550	190689	301040
0.9995	90.73	37.59	51.5	K.SYELPDGQVITIGNER.F	300012	306442	305550	190689	40361	129328	301040
0.9926	51.82	39.56	43.69	K.AGFAGDDAPR.A	300012	306442	305550	190689	301040
0.9998	71.19	36.53	28.2	K.DLYANTVLSGGTTM[147.04]YPGIADR.M	300012	306442	305550	190689	40361	301040
1	89.48	36.53	37.86	K.DLYANTVLSGGTTM[147.04]YPGIADR.M	300012	306442	305550	190689	40361	301040
0.9981	58.66	39.17	40.11	R.GYSFTTTAER.E	300012	306442	305550	190689	301040
0.9977	59.64	37.57	42.93	K.SYELPDGQVITIGNER.F	300012	306442	305550	190689	40361	129328	301040
1	84.72	37.57	41.38	K.SYELPDGQVITIGNER.F	300012	306442	305550	190689	40361	129328	301040
0.9982	73.4	39.16	42.44	R.GYSFTTTAER.E	300012	306442	305550	190689	301040
0.9999	73.94	37.13	31.33	R.VAPEEHPILLTEAPLNPK.A	300012	190689
0.995	51.39	37.13	24.18	R.VAPEEHPILLTEAPLNPK.A	300012	190689
0.9994	66.61	37.16	26.4	R.VAPEEHPILLTEAPLNPK.A	300012	190689
0.9995	70.42	38.58	38	K.DSYVGDEAQSK.R	300012	306442	305550	190689	301040
1	99.25	36.53	32.63	K.DLYANTVLSGGTTM[147.04]YPGIADR.M	300012	306442	305550	190689	40361	301040
0.9989	61.54	38.66	31.21	K.DSYVGDEAQSK.R	300012	306442	305550	190689	301040
0.9999	80.39	37.57	41.01	K.SYELPDGQVITIGNER.F	300012	306442	305550	190689	40361	129328	301040
0.9992	62.97	37.59	42.21	K.SYELPDGQVITIGNER.F	300012	306442	305550	190689	40361	129328	301040
0.9988	67.81	36.53	24.95	K.DLYANTVLSGGTTM[147.04]YPGIADR.M	300012	306442	305550	190689	40361	301040
0.9998	75.22	36.53	40.18	K.DLYANTVLSGGTTM[147.04]YPGIADR.M	300012	306442	305550	190689	40361	301040
0.9996	85.89	39.17	44.93	R.GYSFTTTAER.E	300012	306442	305550	190689	301040
0.9939	59.12	36.32	30.93	R.KDLYANTVLSGGTTM[147.04]YPGIADR.M	300012	306442	305550	190689	40361	301040
0.9996	67.81	36.53	26.96	K.DLYANTVLSGGTTM[147.04]YPGIADR.M	300012	306442	305550	190689	40361	301040
0.9996	70.31	37.57	39.24	K.SYELPDGQVITIGNER.F	300012	306442	305550	190689	40361	129328	301040
0.992	56.38	37.56	48.61	K.SYELPDGQVITIGNER.F	300012	306442	305550	190689	40361	129328	301040
0.9995	70.78	39.48	38.83	K.AGFAGDDAPR.A	300012	306442	305550	190689	301040
0.9999	76.84	39.45	43.8	K.AGFAGDDAPR.A	300012	306442	305550	190689	301040
0.9993	65.34	39.45	43.92	K.AGFAGDDAPR.A	300012	306442	305550	190689	301040
1	90.21	36.53	39.73	K.DLYANTVLSGGTTM[147.04]YPGIADR.M	300012	306442	305550	190689	40361	301040
0.9989	61.43	38.83	38.69	K.EITALAPSTIK.I	300012	190689	40361
0.9997	85.17	37.59	31.8	K.SYELPDGQVITIGNER.F	300012	306442	305550	190689	40361	129328	301040
0.998	56.81	37.59	33.31	K.SYELPDGQVITIGNER.F	300012	306442	305550	190689	40361	129328	301040
0.9999	77.05	37.53	33.44	K.SYELPDGQVITIGNER.F	300012	306442	305550	190689	40361	129328	301040
0.9998	76.63	37.54	43.25	K.SYELPDGQVITIGNER.F	300012	306442	305550	190689	40361	129328	301040
0.9998	74.94	37.57	35.02	K.SYELPDGQVITIGNER.F	300012	306442	305550	190689	40361	129328	301040
0.9999	77.17	37.54	33.59	K.SYELPDGQVITIGNER.F	300012	306442	305550	190689	40361	129328	301040
0.9996	70.54	37.53	36.69	K.SYELPDGQVITIGNER.F	300012	306442	305550	190689	40361	129328	301040
0.9995	65.34	37.57	40.98	K.SYELPDGQVITIGNER.F	300012	306442	305550	190689	40361	129328	301040
0.997	65.44	39.17	52.49	R.GYSFTTTAER.E	300012	306442	305550	190689	301040
0.9926	51.62	39.17	43.45	R.GYSFTTTAER.E	300012	306442	305550	190689	301040
0.9955	55.41	38.34	31.29	K.DSYVGDEAQSKR.G	300012	306442	305550	190689	301040
0.9999	73.94	37.13	31.33	R.VAPEEHPILLTEAPLNPK.A	300012	190689
0.9903	51.39	37.13	24.18	R.VAPEEHPILLTEAPLNPK.A	300012	190689
0.9944	51.51	37.16	26.16	R.VAPEEHPILLTEAPLNPK.A	300012	190689
0.997	53.99	36.58	25.79	K.DLYANTVLSGGTTM[147.04]YPGIADR.M	300012	306442	305550	190689	40361	301040
0.9994	66.61	37.16	26.4	R.VAPEEHPILLTEAPLNPK.A	300012	190689
0.9955	52.36	37.57	37.88	K.SYELPDGQVITIGNER.F	300012	306442	305550	190689	40361	129328	301040
0.9998	73.2	39.51	43.78	K.AGFAGDDAPR.A	300012	306442	305550	190689	301040
1	99.25	36.53	32.63	K.DLYANTVLSGGTTM[147.04]YPGIADR.M	300012	306442	305550	190689	40361	301040
0.9927	68.87	39.17	45.69	R.GYSFTTTAER.E	300012	306442	305550	190689	301040
0.9988	71.01	39.17	53.02	R.GYSFTTTAER.E	300012	306442	305550	190689	301040
0.9999	81.61	39.17	44.53	R.GYSFTTTAER.E	300012	306442	305550	190689	301040
1	90.42	36.53	34.59	K.DLYANTVLSGGTTM[147.04]YPGIADR.M	300012	306442	305550	190689	40361	301040
1	86.37	36.58	26.12	K.DLYANTVLSGGTTM[147.04]YPGIADR.M	300012	306442	305550	190689	40361	301040
0.9994	63.41	36.58	24.61	K.DLYANTVLSGGTTM[147.04]YPGIADR.M	300012	306442	305550	190689	40361	301040
0.9905	58.89	38.23	37.5	K.QEYDESGPGIVHR.K	300012	190689
0.9983	61.37	38.23	34.24	K.QEYDESGPGIVHR.K	300012	190689
0.9988	60.45	38.23	30.64	K.QEYDESGPGIVHR.K	300012	190689
0.9991	61.98	38.19	30.01	K.QEYDESGPGIVHR.K	300012	190689
0.9983	58.9	38.19	28.85	K.QEYDESGPGIVHR.K	300012	190689
0.993	63.46	38.19	33.49	K.QEYDESGPGIVHR.K	300012	190689
0.9999	77.31	36.59	30	K.DLYANTVLSGGTTM[147.04]YPGIADR.M	300012	306442	305550	190689	40361	301040
0.999	62.99	37.59	39.9	K.SYELPDGQVITIGNER.F	300012	306442	305550	190689	40361	129328	301040
0.9996	67.17	37.54	35.22	K.SYELPDGQVITIGNER.F	300012	306442	305550	190689	40361	129328	301040
0.9997	68.84	37.54	39.71	K.SYELPDGQVITIGNER.F	300012	306442	305550	190689	40361	129328	301040
1	94.71	37.57	37.47	K.SYELPDGQVITIGNER.F	300012	306442	305550	190689	40361	129328	301040
0.9988	59.73	37.17	32.53	R.VAPEEHPILLTEAPLNPK.A	300012	190689
0.9962	55.6	37.57	36.17	K.SYELPDGQVITIGNER.F	300012	306442	305550	190689	40361	129328	301040
0.9904	60.95	37.59	30.39	K.SYELPDGQVITIGNER.F	300012	306442	305550	190689	40361	129328	301040
0.9995	65.3	37.59	31.88	K.SYELPDGQVITIGNER.F	300012	306442	305550	190689	40361	129328	301040
0.9992	67.6	37.59	36.57	K.SYELPDGQVITIGNER.F	300012	306442	305550	190689	40361	129328	301040
0.9971	54.86	37.59	36.91	K.SYELPDGQVITIGNER.F	300012	306442	305550	190689	40361	129328	301040
1	90.57	36.53	29.65	K.DLYANTVLSGGTTM[147.04]YPGIADR.M	300012	306442	305550	190689	40361	301040
0.9985	75.89	39.17	55.16	R.GYSFTTTAER.E	300012	306442	305550	190689	301040
0.9926	52.52	38.22	35.4	K.QEYDESGPGIVHR.K	300012	190689
0.9968	54.84	38.25	32.13	K.QEYDESGPGIVHR.K	300012	190689
0.9988	60.72	38.24	30.81	K.QEYDESGPGIVHR.K	300012	190689
0.9933	60.55	38.22	29.59	K.QEYDESGPGIVHR.K	300012	190689
0.9976	56.49	38.19	29.61	K.QEYDESGPGIVHR.K	300012	190689
0.9991	62.3	38.19	33.96	K.QEYDESGPGIVHR.K	300012	190689
1	86.44	36.54	29.3	K.DLYANTVLSGGTTM[147.04]YPGIADR.M	300012	306442	305550	190689	40361	301040
0.9998	74.61	36.54	33.82	K.DLYANTVLSGGTTM[147.04]YPGIADR.M	300012	306442	305550	190689	40361	301040
0.9998	75.45	36.56	33.59	K.DLYANTVLSGGTTM[147.04]YPGIADR.M	300012	306442	305550	190689	40361	301040
0.9999	78.48	38.2	37.34	K.DSYVGDEAQSKR.G	300012	306442	305550	190689	301040
0.9993	66.69	38.66	39.15	K.DSYVGDEAQSK.R	300012	306442	305550	190689	301040
0.9998	73.34	38.48	30.03	K.DSYVGDEAQSK.R	300012	306442	305550	190689	301040
0.9975	72.27	39.56	44.76	K.AGFAGDDAPR.A	300012	306442	305550	190689	301040
0.9986	59.62	38.17	30.48	K.QEYDESGPGIVHR.K	300012	190689
0.9985	59.1	38.18	34.06	K.QEYDESGPGIVHR.K	300012	190689
0.9988	67.81	36.53	24.95	K.DLYANTVLSGGTTM[147.04]YPGIADR.M	300012	306442	305550	190689	40361	301040
0.9956	60.05	39.45	49.09	K.AGFAGDDAPR.A	300012	306442	305550	190689	301040
0.9939	59.12	36.32	30.93	R.KDLYANTVLSGGTTM[147.04]YPGIADR.M	300012	306442	305550	190689	40361	301040
0.9941	59.29	36.32	34.87	R.KDLYANTVLSGGTTM[147.04]YPGIADR.M	300012	306442	305550	190689	40361	301040
0.9973	59.46	39.45	42.31	K.AGFAGDDAPR.A	300012	306442	305550	190689	301040
1	98.33	36.53	30.39	K.DLYANTVLSGGTTM[147.04]YPGIADR.M	300012	306442	305550	190689	40361	301040
1	90.94	36.53	28.14	K.DLYANTVLSGGTTM[147.04]YPGIADR.M	300012	306442	305550	190689	40361	301040
1	86.17	36.53	27.58	K.DLYANTVLSGGTTM[147.04]YPGIADR.M	300012	306442	305550	190689	40361	301040
1	86.11	36.59	31.91	K.DLYANTVLSGGTTM[147.04]YPGIADR.M	300012	306442	305550	190689	40361	301040
1	85.96	36.59	27.73	K.DLYANTVLSGGTTM[147.04]YPGIADR.M	300012	306442	305550	190689	40361	301040
0.9997	69.46	37.12	24.92	R.VAPEEHPILLTEAPLNPK.A	300012	190689
0.9909	48.11	37.13	21.66	R.VAPEEHPILLTEAPLNPK.A	300012	190689
0.9962	67.63	37.59	42.88	K.SYELPDGQVITIGNER.F	300012	306442	305550	190689	40361	129328	301040
0.9973	54.11	36.58	31.55	K.DLYANTVLSGGTTM[147.04]YPGIADR.M	300012	306442	305550	190689	40361	301040
1	90.58	36.59	31.63	K.DLYANTVLSGGTTM[147.04]YPGIADR.M	300012	306442	305550	190689	40361	301040
1	90.74	36.53	29.1	K.DLYANTVLSGGTTM[147.04]YPGIADR.M	300012	306442	305550	190689	40361	301040
0.9987	70.52	37.57	40.23	K.SYELPDGQVITIGNER.F	300012	306442	305550	190689	40361	129328	301040
0.9998	71.9	37.57	33.33	K.SYELPDGQVITIGNER.F	300012	306442	305550	190689	40361	129328	301040
1	88.02	37.57	37.29	K.SYELPDGQVITIGNER.F	300012	306442	305550	190689	40361	129328	301040
0.9918	49.06	37.58	32.16	K.SYELPDGQVITIGNER.F	300012	306442	305550	190689	40361	129328	301040
0.9992	75.76	39.17	54.87	R.GYSFTTTAER.E	300012	306442	305550	190689	301040
0.9987	68.75	39.08	51.16	R.GYSFTTTAER.E	300012	306442	305550	190689	301040
0.9997	71.95	39.08	45.73	R.GYSFTTTAER.E	300012	306442	305550	190689	301040
0.9995	74.81	39.15	51.36	R.GYSFTTTAER.E	300012	306442	305550	190689	301040
0.9939	50.24	37.17	24.42	R.VAPEEHPILLTEAPLNPK.A	300012	190689
0.9997	69.21	38.63	39.08	K.DSYVGDEAQSK.R	300012	306442	305550	190689	301040
0.9966	57.39	38.66	29.69	K.DSYVGDEAQSK.R	300012	306442	305550	190689	301040
0.9996	74.82	39.19	49.7	R.GYSFTTTAER.E	300012	306442	305550	190689	301040
0.9966	55.51	39.17	41.28	R.GYSFTTTAER.E	300012	306442	305550	190689	301040
0.9997	74.02	38.66	35.32	K.DSYVGDEAQSK.R	300012	306442	305550	190689	301040
0.9958	54.6	37.18	22.93	R.VAPEEHPILLTEAPLNPK.A	300012	190689
0.9976	58.13	37.17	25.39	R.VAPEEHPILLTEAPLNPK.A	300012	190689
0.9926	55.64	39.17	46.83	R.GYSFTTTAER.E	300012	306442	305550	190689	301040
0.9992	72.2	39.2	51.66	R.GYSFTTTAER.E	300012	306442	305550	190689	301040
0.9995	81.71	37.6	34.63	K.SYELPDGQVITIGNER.F	300012	306442	305550	190689	40361	129328	301040
0.9986	58.81	37.58	38.3	K.SYELPDGQVITIGNER.F	300012	306442	305550	190689	40361	129328	301040
0.9995	67.84	37.57	34.6	K.SYELPDGQVITIGNER.F	300012	306442	305550	190689	40361	129328	301040
0.9991	75.08	39.08	53	R.GYSFTTTAER.E	300012	306442	305550	190689	301040
0.9997	67.93	37.18	34.07	R.VAPEEHPILLTEAPLNPK.A	300012	190689
0.9981	57.75	38.22	35.88	K.QEYDESGPGIVHR.K	300012	190689
1	99.11	36.59	30.09	K.DLYANTVLSGGTTM[147.04]YPGIADR.M	300012	306442	305550	190689	40361	301040
0.9997	71.9	39.08	45.66	R.GYSFTTTAER.E	300012	306442	305550	190689	301040
1	86.42	36.58	28.99	K.DLYANTVLSGGTTM[147.04]YPGIADR.M	300012	306442	305550	190689	40361	301040
0.9917	57.9	39.08	50.35	R.GYSFTTTAER.E	300012	306442	305550	190689	301040
0.9994	69.42	39.08	44.21	R.GYSFTTTAER.E	300012	306442	305550	190689	301040
0.9966	61.68	39.08	49.46	R.GYSFTTTAER.E	300012	306442	305550	190689	301040
0.9922	49.32	37.57	31.71	K.SYELPDGQVITIGNER.F	300012	306442	305550	190689	40361	129328	301040
0.9997	68.12	37.58	38.32	K.SYELPDGQVITIGNER.F	300012	306442	305550	190689	40361	129328	301040
0.9992	72.32	39.17	51.89	R.GYSFTTTAER.E	300012	306442	305550	190689	301040
0.9999	74.12	37.57	36.77	K.SYELPDGQVITIGNER.F	300012	306442	305550	190689	40361	129328	301040
0.9903	49.18	38.55	41.66	R.AVFPSIVGRPR.H	300012	306442	305550	190689	301040
0.9997	69.3	39.08	42.08	R.GYSFTTTAER.E	300012	306442	305550	190689	301040
0.9997	69.27	38.66	43.04	K.DSYVGDEAQSK.R	300012	306442	305550	190689	301040
0.9999	75.17	38.66	36.67	K.DSYVGDEAQSK.R	300012	306442	305550	190689	301040
0.9916	48.78	37.12	28.19	R.VAPEEHPILLTEAPLNPK.A	300012	190689
0.9988	60.72	38.25	31.77	K.QEYDESGPGIVHR.K	300012	190689
0.9969	53.93	37.16	28.67	R.VAPEEHPILLTEAPLNPK.A	300012	190689
0.9997	69.75	38.55	34.96	K.DSYVGDEAQSK.R	300012	306442	305550	190689	301040
0.9992	62	37.16	28.92	R.VAPEEHPILLTEAPLNPK.A	300012	190689
0.993	63.46	38.19	33.49	K.QEYDESGPGIVHR.K	300012	190689
0.9984	58.9	38.19	28.85	K.QEYDESGPGIVHR.K	300012	190689
0.9991	61.98	38.19	30.01	K.QEYDESGPGIVHR.K	300012	190689
0.9984	61.37	38.23	34.24	K.QEYDESGPGIVHR.K	300012	190689
0.9905	58.89	38.23	37.5	K.QEYDESGPGIVHR.K	300012	190689
0.9986	59.42	38.16	35.5	K.DSYVGDEAQSKR.G	300012	306442	305550	190689	301040
0.9959	52.31	37.13	27.32	R.VAPEEHPILLTEAPLNPK.A	300012	190689
0.998	56.45	37.14	26.95	R.VAPEEHPILLTEAPLNPK.A	300012	190689
0.9989	61.3	38.25	34.09	K.QEYDESGPGIVHR.K	300012	190689
0.9998	74.94	37.57	35.02	K.SYELPDGQVITIGNER.F	300012	306442	305550	190689	40361	129328	301040
0.9996	70.25	39.45	45.39	K.AGFAGDDAPR.A	300012	306442	305550	190689	301040
0.9999	76.63	37.54	43.25	K.SYELPDGQVITIGNER.F	300012	306442	305550	190689	40361	129328	301040
0.9999	77.05	37.53	33.44	K.SYELPDGQVITIGNER.F	300012	306442	305550	190689	40361	129328	301040
0.9967	56.81	37.59	33.31	K.SYELPDGQVITIGNER.F	300012	306442	305550	190689	40361	129328	301040
1	86.12	36.53	28.83	K.DLYANTVLSGGTTM[147.04]YPGIADR.M	300012	306442	305550	190689	40361	301040
0.9996	74.09	36.32	33.83	R.KDLYANTVLSGGTTM[147.04]YPGIADR.M	300012	306442	305550	190689	40361	301040
0.9997	85.17	37.59	31.8	K.SYELPDGQVITIGNER.F	300012	306442	305550	190689	40361	129328	301040
0.9998	73.2	39.51	43.78	K.AGFAGDDAPR.A	300012	306442	305550	190689	301040
0.9999	77.17	37.54	33.59	K.SYELPDGQVITIGNER.F	300012	306442	305550	190689	40361	129328	301040
0.9957	60.05	39.45	49.09	K.AGFAGDDAPR.A	300012	306442	305550	190689	301040
0.9904	60.95	37.59	30.39	K.SYELPDGQVITIGNER.F	300012	306442	305550	190689	40361	129328	301040
0.9997	69.75	38.55	34.96	K.DSYVGDEAQSK.R	300012	306442	305550	190689	301040
1	89.79	36.53	29.32	K.DLYANTVLSGGTTM[147.04]YPGIADR.M	300012	306442	305550	190689	40361	301040
1	95.14	36.56	28.54	K.DLYANTVLSGGTTM[147.04]YPGIADR.M	300012	306442	305550	190689	40361	301040
0.9996	70.54	37.53	36.69	K.SYELPDGQVITIGNER.F	300012	306442	305550	190689	40361	129328	301040
0.9981	68.83	39.22	53.09	R.GYSFTTTAER.E	300012	306442	305550	190689	301040
0.9999	87.36	36.58	28.49	K.DLYANTVLSGGTTM[147.04]YPGIADR.M	300012	306442	305550	190689	40361	301040
0.9997	71.95	39.09	46.06	R.GYSFTTTAER.E	300012	306442	305550	190689	301040
0.9995	68.37	39.08	45.13	R.GYSFTTTAER.E	300012	306442	305550	190689	301040
1	81.69	36.53	30.35	K.DLYANTVLSGGTTM[147.04]YPGIADR.M	300012	306442	305550	190689	40361	301040
0.9973	59.46	39.45	42.31	K.AGFAGDDAPR.A	300012	306442	305550	190689	301040
0.9948	55.35	39.08	28.56	R.GYSFTTTAER.E	300012	306442	305550	190689	301040
0.9998	71.24	38.16	33.29	K.DSYVGDEAQSKR.G	300012	306442	305550	190689	301040
0.9973	54.55	37.02	38.24	K.EILQEEEDLSEIVQLVGK.A	300069
0.9958	53.03	37.93	29.83	R.ESM[147.04]GNILYQLSSM[147.04]K.F	300069
0.9992	63.24	38.2	40.77	R.TSLVANTSNM[147.04]PVAAR.E	300069
0.9981	57.92	38.23	38.9	R.TSLVANTSNM[147.04]PVAAR.E	300069
0.9998	72.18	37.02	32.95	K.EILQEEEDLSEIVQLVGK.A	300069
0.9976	57.34	38.87	43.13	R.GNEM[147.04]SEVLR.D	300069
0.9923	52.94	38.87	38	R.GNEM[147.04]SEVLR.D	300069
0.9977	56.55	38.06	37.72	K.SALAAVIM[147.04]GLSPILGK.D	300165
0.9965	64.16	39.07	51.99	K.SAEFLLQLLK.N	300212
0.9975	65.39	38.97	51.56	K.SAEFLLQLLK.N	300212
0.9974	65.39	38.97	51.56	K.SAEFLLQLLK.N	300212
0.9942	63.45	38.97	54.02	K.SAEFLLQLLK.N	300212
0.9909	49.96	38.98	34.78	K.STTTGHLIYK.C	300259	300308
0.9913	49.5	38.3	34.81	K.M[147.04]DSTEPPFSEAR.Y	300259	300308
0.998	57.54	38.34	35.75	K.M[147.04]DSTEPPFSEAR.Y	300259	300308
0.9977	56.77	38.34	34.68	K.M[147.04]DSTEPPFSEAR.Y	300259	300308
0.9967	68.6	38.34	42.5	K.M[147.04]DSTEPPFSEAR.Y	300259	300308
0.9913	50.78	39.58	39.12	R.LPLQDVYK.I	300259	300308	125451
0.9998	74.46	38.72	35.47	K.IGGIGTVPVGR.V	300259	300308	125451
0.9999	76.35	38.72	42.69	K.IGGIGTVPVGR.V	300259	300308	125451
0.9943	51.76	38.27	37.91	K.M[147.04]DSTEPPFSEAR.Y	300259	300308
0.9981	58.63	38.98	33.11	K.STTTGHLIYK.C	300259	300308
0.9961	57.39	39.56	37.41	R.LPLQDVYK.I	300259	300308	125451
0.9989	61.73	38.56	40.5	K.IGGIGTVPVGR.V	300259	300308	125451
0.9974	57.46	39.58	41.23	R.LPLQDVYK.I	300259	300308	125451
0.9999	78.63	38.27	43.29	K.M[147.04]DSTEPPFSEAR.Y	300259	300308
0.9993	63.56	38.31	42	K.M[147.04]DSTEPPFSEAR.Y	300259	300308
0.9991	63.14	39.07	30.23	K.STTTGHLIYK.C	300259	300308
0.9974	57.28	39.58	37.65	R.LPLQDVYK.I	300259	300308	125451
0.9982	59.58	39.58	39.33	R.LPLQDVYK.I	300259	300308	125451
0.9906	52.32	38.72	36.73	K.IGGIGTVPVGR.V	300259	300308	125451
0.9998	72.77	38.66	41.97	K.IGGIGTVPVGR.V	300259	300308	125451
0.9999	76.35	38.72	42.69	K.IGGIGTVPVGR.V	300259	300308	125451
0.9993	69.15	38.66	47.92	K.IGGIGTVPVGR.V	300259	300308	125451
0.9995	66.06	38.33	36.81	K.M[147.04]DSTEPPFSEAR.Y	300259	300308
0.9991	63.14	39.07	30.23	K.STTTGHLIYK.C	300259	300308
0.9903	48.93	38.34	37.88	K.M[147.04]DSTEPPFSEAR.Y	300259	300308
0.9942	51.69	38.32	35.91	K.M[147.04]DSTEPPFSEAR.Y	300259	300308
0.9998	74.46	38.72	35.47	K.IGGIGTVPVGR.V	300259	300308	125451
0.9999	76.88	38.63	41.15	K.IGGIGTVPVGR.V	300259	300308	125451
0.9951	56.16	38.68	45.83	R.M[147.04]FQLLNR.E	300366
0.9931	52.36	38.68	43.85	R.M[147.04]FQLLNR.E	300366
0.9982	58.69	38.66	27.72	K.AVLTVNDVVC[160.03]TR.I	300446
0.9994	65.36	38.66	27.9	K.AVLTVNDVVC[160.03]TR.I	300446
0.9969	65.36	38.66	27.9	K.AVLTVNDVVC[160.03]TR.I	300446
0.9989	65.33	38.38	36.19	R.IIDLQSPAEIVK.Q	300540
0.9992	64.1	39.05	41.48	R.ITEAQDELQK.M	300544
0.9991	62.84	39.05	42.87	R.ITEAQDELQK.M	300544
0.9989	76.45	37.47	35.61	R.LNRLPAAGVGDM[147.04]FVATVK.K	300630
0.9974	56.25	38.33	24.83	R.LPAAGVGDM[147.04]FVATVK.K	300630
0.9989	76.45	37.47	35.61	R.LNRLPAAGVGDM[147.04]FVATVK.K	300630
0.9986	74.8	38.34	31.87	R.LPAAGVGDMFVATVK.K	300630
0.9968	54.95	38.26	24.83	R.LPAAGVGDMFVATVK.K	300630
0.9997	69.27	38.32	25.86	R.LPAAGVGDM[147.04]FVATVK.K	300630
0.9975	56.25	38.33	24.83	R.LPAAGVGDM[147.04]FVATVK.K	300630
0.9997	69.27	38.32	25.86	R.LPAAGVGDM[147.04]FVATVK.K	300630
0.9999	89.86	38.34	30.9	R.LPAAGVGDM[147.04]FVATVK.K	300630
0.9999	82.08	38.32	30.8	R.LPAAGVGDM[147.04]FVATVK.K	300630
0.9989	82.08	38.32	30.8	R.LPAAGVGDM[147.04]FVATVK.K	300630
0.9996	89.86	38.34	30.9	R.LPAAGVGDM[147.04]FVATVK.K	300630
0.9975	62.02	38.62	39.19	K.YALNNSEVTK.I	300650
0.9985	66.1	38.64	49.1	K.YALNNSEVTK.I	300650
0.9995	66.37	38.64	42.61	K.YALNNSEVTK.I	300650
0.9984	66.37	38.67	49.92	K.YALNNSEVTK.I	300650
0.9991	67.18	38.67	43.13	K.YALNNSEVTK.I	300650
0.9996	67.85	38.64	43.33	K.YALNNSEVTK.I	300650
0.997	64.21	39.49	51.22	R.LNNVFIIGK.G	300650	304892
0.9997	69.6	37.25	34.68	R.TDSNYPAGFM[147.04]DVITIDK.T	300650
0.9976	57.45	38.68	38.07	K.GIPFITTHDGR.T	300650	304892
0.9979	57.52	38.52	38.13	K.GIPFITTHDGR.T	300650	304892
0.9996	85.42	38.35	29.25	K.VNDTIQLDIATNK.I	300650	304892
0.9927	53.92	38.64	43.48	K.YALNNSEVTK.I	300650
0.997	59.09	39.05	43.85	K.DALGHLFATR.L	300650	304892
0.9992	69.41	39.05	46.52	K.DALGHLFATR.L	300650	304892
0.9996	67.47	38.67	38.7	K.YALNNSEVTK.I	300650
0.999	62.33	38.67	42.75	K.YALNNSEVTK.I	300650
0.9936	51.48	38.67	42.36	K.YALNNSEVTK.I	300650
0.9993	64.69	38.64	42.79	K.YALNNSEVTK.I	300650
0.9983	65.57	38.64	47.01	K.YALNNSEVTK.I	300650
0.9994	68.9	39.05	39.26	K.DALGHLFATR.L	300650	304892
0.9999	83.73	38.35	49.8	K.VNDTIQLDIATNK.I	300650	304892
0.9966	55.27	39.05	40.66	K.DALGHLFATR.L	300650	304892
0.9996	69.09	39.05	44.94	K.DALGHLFATR.L	300650	304892
0.9973	58.94	38.68	40.52	K.GIPFITTHDGR.T	300650	304892
1	83.61	38.35	35.17	K.VNDTIQLDIATNK.I	300650	304892
0.9965	60.69	39.49	46.2	R.LNNVFIIGK.G	300650	304892
0.9994	67.38	38.36	41.84	K.VNDTIQLDIATNK.I	300650	304892
1	94.96	38.37	37.26	K.VNDTIQLDIATNK.I	300650	304892
0.9993	65.38	37.25	36.8	R.TDSNYPAGFM[147.04]DVITIDK.T	300650
0.9956	68.83	39.49	44.18	R.LNNVFIIGK.G	300650	304892
0.9993	67.7	39.49	41.25	R.LNNVFIIGK.G	300650	304892
0.9979	58.45	39.5	37.18	R.ILNTNIDGK.I	300691
0.9985	66.41	38.91	49.38	R.AGELSEEEVEK.L	300691
0.9987	60.09	38.41	37.84	K.FSQVTSNM[147.04]LENK.L	300691
0.9978	92.84	38.91	64.43	R.AGELSEEEVEK.L	300691
0.998	80.8	38.91	65.74	R.AGELSEEEVEK.L	300691
0.9979	80.98	38.91	65.95	R.AGELSEEEVEK.L	300691
0.9974	60.09	38.41	37.84	K.FSQVTSNM[147.04]LENK.L	300691
0.9986	66.41	38.91	49.38	R.AGELSEEEVEK.L	300691
0.9997	91.4	38.91	64.17	R.AGELSEEEVEK.L	300691
0.9997	75.7	38.39	46.85	K.FSQVTSNM[147.04]LENK.L	300691
0.9998	73.09	38.34	39.85	K.FSQVTSNM[147.04]LENK.L	300691
0.9998	86.22	38.91	55.78	R.AGELSEEEVEK.L	300691
0.9998	80.96	38.81	51.45	R.AGELSEEEVEK.L	300691
0.9971	69.3	38.34	38.83	K.FSQVTSNM[147.04]LENK.L	300691
0.998	71.89	38.34	39.49	K.FSQVTSNM[147.04]LENK.L	300691
0.9998	72.65	38.82	43.88	K.ASESVQEVEGLR.E	300823
0.9992	66.97	38.23	33.31	K.VEYQDALVLLSEK.K	301074
0.996	62.84	39.26	49.23	K.IGLQVVAVK.A	301074
0.9991	65.3	38.23	33.98	K.VEYQDALVLLSEK.K	301074
0.999	61.54	38.08	36.61	K.AGAGSATLSM[147.04]AM[147.04]AGAR.F	301215
0.9996	68.41	38.02	34.69	K.AGAGSATLSM[147.04]AM[147.04]AGAR.F	301215
0.9997	71.56	38.03	43.81	K.AGAGSATLSM[147.04]AM[147.04]AGAR.F	301215
0.9997	73.8	38.6	39.6	R.DDLFNINASIVR.D	301215
0.9996	70.5	38.6	43.15	R.DDLFNINASIVR.D	301215
0.9997	68.31	38.02	33.05	K.AGAGSATLSM[147.04]AM[147.04]AGAR.F	301215
0.9996	67.45	38.04	33.43	K.AGAGSATLSM[147.04]AM[147.04]AGAR.F	301215
0.9994	67.23	38.6	44.74	R.DDLFNINASIVR.D	301215
0.9995	69.18	38.08	36.42	K.AGAGSATLSM[147.04]AM[147.04]AGAR.F	301215
0.9993	66.52	38.08	34.64	K.AGAGSATLSM[147.04]AM[147.04]AGAR.F	301215
0.997	58.43	38.08	45.48	K.AGAGSATLSM[147.04]AM[147.04]AGAR.F	301215
0.9994	71.61	38.6	49.41	R.DDLFNINASIVR.D	301215
0.9984	61.02	38.08	34.32	K.AGAGSATLSM[147.04]AM[147.04]AGAR.F	301215
0.9944	54.48	38.05	44.85	K.AGAGSATLSM[147.04]AM[147.04]AGAR.F	301215
0.9983	60.83	38.09	34.2	K.AGAGSATLSM[147.04]AM[147.04]AGAR.F	301215
0.9994	65.07	38.08	34.59	K.AGAGSATLSM[147.04]AM[147.04]AGAR.F	301215
0.9999	77.81	37.42	34.54	K.VAVM[147.04]GASGGIGQPLSLLLK.Q	301215
0.9995	68.24	38.08	33.39	K.AGAGSATLSM[147.04]AM[147.04]AGAR.F	301215
0.9998	77.16	38.6	46.87	R.DDLFNINASIVR.D	301215
0.9987	60.32	38.55	36.43	K.GVTYDTGGC[160.03]DIK.A	301437
1	91.49	37.48	30.41	R.NSVGSNAYVSDEIITSR.A	301437
0.9995	68.69	37.42	30.36	R.NSVGSNAYVSDEIITSR.A	301437
0.9934	53.6	38.63	38.01	K.EYPLFAAVNR.C	301437
1	89.79	37.94	34.88	K.TIAEC[160.03]LADELINAAK.G	301516
1	89.79	37.94	34.88	K.TIAEC[160.03]LADELINAAK.G	301516
0.9992	62.85	37.94	34.81	K.TIAEC[160.03]LADELINAAK.G	301516
0.9988	63.66	38.82	41.26	K.IGGVEEAFSK.F	301619
0.9984	61.78	38.82	42.41	K.IGGVEEAFSK.F	301619
0.9988	63.56	38.82	39.99	K.IGGVEEAFSK.F	301619
0.9952	55.58	38.82	38.97	K.IGGVEEAFSK.F	301619
0.9947	52.68	38.81	38.84	K.IGGVEEAFSK.F	301619
0.9989	61.67	38.79	41.98	K.IGGVEEAFSK.F	301619
0.9994	69.06	38.82	46.7	K.IGGVEEAFSK.F	301619
0.9981	61.25	38.82	39.49	K.IGGVEEAFSK.F	301619
0.9973	62.82	38.82	38.73	K.IGGVEEAFSK.F	301619
1	84.35	38.34	36.49	K.AQAAILYHATQGR.V	301619
0.9996	68.17	38.96	42.24	K.IGGVEEAFSK.F	301619
0.9926	64.79	38.82	51.24	K.IGGVEEAFSK.F	301619
0.9999	79.09	38.36	37.26	K.AQAAILYHATQGR.V	301619
0.9995	66.48	38.44	35.77	K.AQAAILYHATQGR.V	301619
0.9994	68.98	38.96	46.51	K.AM[147.04]EESAFFNK.L	301619
0.9999	78.99	38.45	36.57	K.AQAAILYHATQGR.V	301619
0.9956	53.34	38.45	27.66	K.AQAAILYHATQGR.V	301619
0.9999	80.92	38.36	36.34	K.AQAAILYHATQGR.V	301619
0.9996	84.46	38.36	36.54	K.AQAAILYHATQGR.V	301619
0.9992	69.64	39.04	49.09	K.IGGVEEAFSK.F	301619
0.9999	75.08	38.36	30.74	K.AQAAILYHATQGR.V	301619
0.9936	51.63	38.84	37.24	K.IGGVEEAFSK.F	301619
0.9926	53.16	38.82	38.83	K.IGGVEEAFSK.F	301619
0.9955	53.6	38.81	34.9	K.IGGVEEAFSK.F	301619
0.9984	73.13	37.93	54.29	R.IC[160.03]EEIAIIPSKPLR.N	301703
0.9997	70.08	37.97	36.01	R.IC[160.03]EEIAIIPSKPLR.N	301703
0.9984	73.13	37.93	54.29	R.IC[160.03]EEIAIIPSKPLR.N	301703
0.9991	70.08	37.97	36.01	R.IC[160.03]EEIAIIPSKPLR.N	301703
1	96.11	37.57	34.48	R.AAVPSGASTGIHEALELR.D	301844
1	104.18	37.54	29.77	R.AAVPSGASTGIHEALELR.D	301844
1	92.04	37.58	29.15	R.AAVPSGASTGIHEALELR.D	301844
1	85.83	36.72	35.88	R.FGLDATAVGDEGGFAPNILNNK.D	301844
0.9997	74.25	38.58	39.65	R.GNPTVEVDLTTEK.G	301844
0.99	51.26	38.58	33.74	R.GNPTVEVDLTTEK.G	301844
0.9983	62.59	38.58	39.9	R.GNPTVEVDLTTEK.G	301844
0.9991	62.94	38.55	35.65	R.GNPTVEVDLTTEK.G	301844
0.9981	59.98	39.25	44.37	R.IEEELGAAAK.Y	301844
0.9991	62.22	38.41	41.69	K.LAELYQEFIK.D	301844
1	92.09	36.48	26.43	R.SGETEDSFIGDLVVGLSTGQIK.T	301844
1	88.02	36.41	28.58	R.SGETEDSFIGDLVVGLSTGQIK.T	301844
1	95.92	36.4	30.26	R.SGETEDSFIGDLVVGLSTGQIK.T	301844
0.9991	62.35	38.41	41.95	K.LAELYQEFIK.D	301844
0.9997	69.75	38.41	42.65	K.LAELYQEFIK.D	301844
0.9978	57.05	38.41	41.49	K.LAELYQEFIK.D	301844
0.9989	61.49	38.41	42.06	K.LAELYQEFIK.D	301844
0.9994	65.05	38.41	42.17	K.LAELYQEFIK.D	301844
0.9992	63.15	38.41	41.75	K.LAELYQEFIK.D	301844
0.9965	55.3	38.58	39.3	R.GNPTVEVDLTTEK.G	301844
0.9994	65.29	38.56	41.13	R.GNPTVEVDLTTEK.G	301844
0.9991	65.02	38.54	37.46	R.GNPTVEVDLTTEK.G	301844
0.994	66.05	38.55	34.99	R.GNPTVEVDLTTEK.G	301844
0.9987	60.24	38.41	34.4	K.LAELYQEFIK.D	301844
0.9998	70.61	38.07	35.73	K.IEIGM[147.04]DVAASEFHK.N	301844
0.9956	54.11	39.25	40.42	R.IEEELGAAAK.Y	301844
0.998	57.84	38.07	33.92	K.IEIGM[147.04]DVAASEFHK.N	301844
0.9983	58.27	38.11	34.6	K.IEIGM[147.04]DVAASEFHK.N	301844
0.9996	84.73	38.55	42.44	R.GNPTVEVDLTTEK.G	301844
0.9923	50.37	38.55	36.22	R.GNPTVEVDLTTEK.G	301844
0.9996	77.05	39.25	52.5	R.IEEELGAAAK.Y	301844
0.9922	64.22	39.25	38.31	R.IEEELGAAAK.Y	301844
0.9985	60.16	39.25	42.04	R.IEEELGAAAK.Y	301844
0.9994	66.69	39.25	44.78	R.IEEELGAAAK.Y	301844
0.9999	87.8	36.62	34.8	K.RPGADDDVSDADAEDISSLYK.N	301901
0.9959	61.28	36.62	32.44	K.RPGADDDVSDADAEDISSLYK.N	301901
0.9928	50.82	38.66	28.01	K.ISAFAYLEC[160.03]SAK.S	301996
0.9945	52.56	38.66	26.21	K.ISAFAYLEC[160.03]SAK.S	301996
0.9992	66.25	38.1	46.08	K.VLEQLTGQQPVFSK.A	302274
0.9999	80.99	38.1	33.26	K.VLEQLTGQQPVFSK.A	302274
0.9982	58.04	38.1	34.84	K.VLEQLTGQQPVFSK.A	302274
0.9999	74.9	38.13	32.32	K.VLEQLTGQQPVFSK.A	302274
0.9999	77.83	38.09	34.54	K.VLEQLTGQQPVFSK.A	302274
0.9999	80.99	38.1	33.26	K.VLEQLTGQQPVFSK.A	302274
0.9931	74.9	38.13	32.32	K.VLEQLTGQQPVFSK.A	302274
0.9998	71.11	38.1	34.31	K.VLEQLTGQQPVFSK.A	302274
0.9999	77.83	38.09	34.54	K.VLEQLTGQQPVFSK.A	302274
0.9997	70.28	38.11	34.05	K.VLEQLTGQQPVFSK.A	302274
0.9998	70.56	38.1	35.47	K.VLEQLTGQQPVFSK.A	302274
0.9997	68.81	37.75	37.43	K.LLM[147.04]ANFLAQTEALM[147.04]K.G	302344
1	94.56	37.98	33.04	K.TFTTQETITNAESAK.A	302344
1	91.35	37.99	34.61	K.TFTTQETITNAESAK.A	302344
0.9999	77.36	37.98	30.01	K.TFTTQETITNAESAK.A	302344
1	95.19	37.98	30.96	K.TFTTQETITNAESAK.A	302344
0.9979	65.73	37.75	43.89	K.LLM[147.04]ANFLAQTEALM[147.04]K.G	302344
1	90.23	37.97	29.29	K.TFTTQETITNAESAK.A	302344
0.9999	82.83	37.77	35.49	K.LLM[147.04]ANFLAQTEALM[147.04]K.G	302344
0.9997	85.65	37.78	39.61	K.LLM[147.04]ANFLAQTEALM[147.04]K.G	302344
1	91.02	37.97	27.52	K.TFTTQETITNAESAK.A	302344
1	94.21	37.98	29.15	K.TFTTQETITNAESAK.A	302344
1	90.52	37.98	29.91	K.TFTTQETITNAESAK.A	302344
1	94.25	37.98	31.19	K.TFTTQETITNAESAK.A	302344
1	84.83	37.76	34.64	K.LLM[147.04]ANFLAQTEALM[147.04]K.G	302344
0.9997	72.98	38.4	40.23	K.LNPETTLFIIASK.T	302344
1	84.64	37.97	29.2	K.TFTTQETITNAESAK.A	302344
0.9997	68.66	37.98	26.07	K.TFTTQETITNAESAK.A	302344
0.9996	66.92	37.57	29.39	R.NPDDISQEEYGEFYK.S	302452
0.9961	54.8	39.32	35.75	K.VEDDISLIK.L	302655
0.9971	56.56	39.3	39.1	K.VEDDISLIK.L	302655
0.9942	55.02	39.37	38.69	K.VEDDISLIK.L	302655
0.996	54.75	39.37	38.83	K.VEDDISLIK.L	302655
0.9959	54.78	39.55	37.28	R.GNLANVIR.Y	302682
0.9976	57.75	39.55	39.34	R.GNLANVIR.Y	302682
0.9938	51.74	38.77	39.35	K.LLLQVQHASK.Q	302682
0.9939	51.84	38.77	37.68	K.LLLQVQHASK.Q	302682
0.9977	67.5	38.95	50.63	K.TDGLVGLYR.G	302682
0.9998	79.8	38.95	51.29	K.TDGLVGLYR.G	302682
0.9937	51.74	38.77	39.35	K.LLLQVQHASK.Q	302682
0.9922	50.24	38.46	36.14	R.EYSGLVNC[160.03]LTK.T	302682
0.9939	51.77	38.68	38.74	K.LLLQVQHASK.Q	302682
0.9984	67.32	38.95	50.82	K.TDGLVGLYR.G	302682
0.9994	69.32	38.95	46.82	K.TDGLVGLYR.G	302682
0.9985	59.8	38.5	31.36	R.EYSGLVNC[160.03]LTK.T	302682
0.9972	55.84	38.5	33.85	R.EYSGLVNC[160.03]LTK.T	302682
0.9976	56.91	38.49	33.99	R.EYSGLVNC[160.03]LTK.T	302682
0.9901	52.42	39.69	33.33	K.GIVDAFVR.I	302682
0.9939	51.84	38.77	37.68	K.LLLQVQHASK.Q	302682
0.9995	66.64	38.4	33.84	R.YFPTQALNFAFK.D	302682
1	93.26	38.8	42.64	K.DFIAGGVSAAVSK.T	302682
0.9981	58.08	38.5	26.24	R.EYSGLVNC[160.03]LTK.T	302682
0.9995	66.64	38.4	33.84	R.YFPTQALNFAFK.D	302682
1	95.57	38.7	42.76	K.DFIAGGVSAAVSK.T	302682
0.9908	49.67	38.8	42.59	K.LLLQVQHASK.Q	302682
0.9934	53.36	38.4	33.93	R.EYSGLVNC[160.03]LTK.T	302682
0.9917	62.53	38.33	33.7	R.YFPTQALNFAFK.D	302682
0.9994	65.44	38.42	32.41	R.YFPTQALNFAFK.D	302682
0.9925	54.59	38.7	46.49	K.LLLQVQHASK.Q	302682
0.9981	58.08	38.5	26.24	R.EYSGLVNC[160.03]LTK.T	302682
0.9959	57.28	39.69	40.71	K.GIVDAFVR.I	302682
0.9976	60.46	39.69	40.49	K.GIVDAFVR.I	302682
1	91.69	37.35	31.52	R.AAYFGLYDSASGM[147.04]LPDPK.K	302682
0.9953	53.47	38.95	42.87	K.TDGLVGLYR.G	302682
0.9939	51.77	38.68	38.74	K.LLLQVQHASK.Q	302682
0.993	53.47	38.84	41.9	R.LPLISFTGSTR.V	302712
0.9995	69.51	38.89	42.83	R.LPLISFTGSTR.V	302712
0.999	62.47	38.98	37.71	R.LPLISFTGSTR.V	302712
0.9905	49.64	38.89	42.1	R.LPLISFTGSTR.V	302712
0.9907	49.72	38.89	42.09	R.LPLISFTGSTR.V	302712
0.9999	83.13	38.63	37.19	R.AIVGASLTEILAK.R	302765
0.9999	95.09	38.63	36.8	R.AIVGASLTEILAK.R	302765
0.9999	83.13	38.63	37.19	R.AIVGASLTEILAK.R	302765
0.9943	52.13	38.65	36.91	R.AIVGASLTEILAK.R	302765
0.9999	76.19	38.63	32.79	R.AIVGASLTEILAK.R	302765
0.9999	79.88	38.63	36.21	R.AIVGASLTEILAK.R	302765
0.9999	76.19	38.63	32.79	R.AIVGASLTEILAK.R	302765
1	88.47	38.65	35.73	R.AIVGASLTEILAK.R	302765
1	95.09	38.63	36.8	R.AIVGASLTEILAK.R	302765
0.9999	76.85	38.54	31.5	R.AIVGASLTEILAK.R	302765
1	97.41	38.55	35.29	R.AIVGASLTEILAK.R	302765
1	83.3	38.55	39.96	R.AIVGASLTEILAK.R	302765
1	83.3	38.55	39.96	R.AIVGASLTEILAK.R	302765
1	97.41	38.55	35.29	R.AIVGASLTEILAK.R	302765
0.9927	76.85	38.54	31.5	R.AIVGASLTEILAK.R	302765
1	88.47	38.65	35.73	R.AIVGASLTEILAK.R	302765
0.9957	56.63	38.56	45.62	R.IFAPDHIVAK.S	302788
0.9957	56.63	38.56	45.62	R.IFAPDHIVAK.S	302788
0.9901	53.49	38.63	44.7	R.IFAPDHIVAK.S	302788
0.9958	56.78	38.52	45.68	R.IFAPDHIVAK.S	302788
0.9901	53.49	38.63	44.7	R.IFAPDHIVAK.S	302788
0.9958	56.78	38.52	45.68	R.IFAPDHIVAK.S	302788
0.9998	72.84	38.37	36.67	R.GAAQNIIPASTGAAK.A	302823
0.9996	68.57	38.45	35.61	R.GAAQNIIPASTGAAK.A	302823
0.9999	82.9	38.48	38.44	R.GAAQNIIPASTGAAK.A	302823
0.9999	79.43	38.45	39.22	R.GAAQNIIPASTGAAK.A	302823
0.9995	81.92	37.98	30.04	R.VPVHDVSVVDLTC[160.03]R.L	302823
0.9999	79.43	38.45	39.22	R.GAAQNIIPASTGAAK.A	302823
0.9996	68.57	38.45	35.61	R.GAAQNIIPASTGAAK.A	302823
0.9998	72.84	38.37	36.67	R.GAAQNIIPASTGAAK.A	302823
0.9997	70.07	37.96	26.16	R.VPVHDVSVVDLTC[160.03]R.L	302823
0.9996	67.41	38.45	42.13	R.GAAQNIIPASTGAAK.A	302823
1	88.74	38.45	38.7	R.GAAQNIIPASTGAAK.A	302823
1	84.45	38.46	38.46	R.GAAQNIIPASTGAAK.A	302823
0.9989	61.31	38.45	36.56	R.GAAQNIIPASTGAAK.A	302823
0.9909	49.45	38.48	34.23	R.GAAQNIIPASTGAAK.A	302823
0.9998	73.34	38.48	37.66	R.GAAQNIIPASTGAAK.A	302823
0.9963	55.55	39.8	37	K.IGINGFGR.I	302823
0.9997	70.07	37.96	26.16	R.VPVHDVSVVDLTC[160.03]R.L	302823
0.9955	53.54	38.74	37.89	K.VEIIANDQGNR.T	302856	256736
1	87.75	37.86	34.58	R.IINEPTAAAIAYGLDK.K	302856	304735	256736
1	97.29	37.86	31.67	R.IINEPTAAAIAYGLDK.K	302856	304735	256736
0.9997	72.74	38.26	26.95	R.TTPSYVAFTDTER.L	302856	227800
0.9986	59.77	38.23	26.6	R.TTPSYVAFTDTER.L	302856	227800
0.991	49.74	38.75	37.54	K.VEIIANDQGNR.T	302856	256736
1	89.99	37.86	30.89	R.IINEPTAAAIAYGLDK.K	302856	304735	256736
0.9999	76.83	38.21	30.74	R.TTPSYVAFTDTER.L	302856	227800
1	97.18	37.71	34.3	R.IINEPTAAAIAYGLDKK.V	302856	304735	256736
1	100.59	37.7	37.08	R.IINEPTAAAIAYGLDKK.V	302856	304735	256736
0.9999	75.68	37.9	26.99	R.IINEPTAAAIAYGLDK.K	302856	304735	256736
1	90.85	37.86	31.51	R.IINEPTAAAIAYGLDK.K	302856	304735	256736
0.9998	76.95	37.86	29.2	R.IINEPTAAAIAYGLDK.K	302856	304735	256736
0.9999	85.25	37.86	31.79	R.IINEPTAAAIAYGLDK.K	302856	304735	256736
0.9992	63.09	38.23	26.76	R.TTPSYVAFTDTER.L	302856	227800
0.9901	48.38	37.86	26.03	R.IINEPTAAAIAYGLDK.K	302856	304735	256736
1	95.52	37.91	31.71	R.IINEPTAAAIAYGLDK.K	302856	304735	256736
0.9992	62.51	37.71	34.91	R.IINEPTAAAIAYGLDKK.V	302856	304735	256736
0.9971	55.85	38.23	28.59	R.TTPSYVAFTDTER.L	302856	227800
0.9973	55.77	38.23	27.77	R.TTPSYVAFTDTER.L	302856	227800
0.9989	60.47	37.71	42.05	R.IINEPTAAAIAYGLDKK.V	302856	304735	256736
0.9998	74.51	37.86	29.95	R.IINEPTAAAIAYGLDK.K	302856	304735	256736
0.9994	68.47	37.92	32.69	R.IINEPTAAAIAYGLDK.K	302856	304735	256736
0.998	56.96	37.71	32.67	R.IINEPTAAAIAYGLDKK.V	302856	304735	256736
0.9972	55.27	37.86	31.83	R.IINEPTAAAIAYGLDK.K	302856	304735	256736
0.9998	73.51	37.86	31.31	R.IINEPTAAAIAYGLDK.K	302856	304735	256736
0.9984	62.05	38.73	37.32	K.VEIIANDQGNR.T	302856	256736
0.9994	64.63	37.86	29.91	R.IINEPTAAAIAYGLDK.K	302856	304735	256736
0.9999	78.81	37.67	35.36	R.IINEPTAAAIAYGLDKK.V	302856	304735	256736
1	96.91	37.72	36.58	R.IINEPTAAAIAYGLDKK.V	302856	304735	256736
1	94.47	37.69	34.44	R.IINEPTAAAIAYGLDKK.V	302856	304735	256736
0.9958	53.83	38.74	37.8	K.VEIIANDQGNR.T	302856	256736
0.9999	74.39	38.23	28.82	R.TTPSYVAFTDTER.L	302856	227800
0.9999	78.53	37.71	43.06	R.IINEPTAAAIAYGLDKK.V	302856	304735	256736
0.9998	72.56	38.23	27.01	R.TTPSYVAFTDTER.L	302856	227800
0.9999	76.94	38.22	29.67	R.TTPSYVAFTDTER.L	302856	227800
0.998	62.83	37.86	36.19	R.IINEPTAAAIAYGLDK.K	302856	304735	256736
0.9962	56.37	38.26	22.99	R.TTPSYVAFTDTER.L	302856	227800
0.9974	58.45	38.26	24.38	R.TTPSYVAFTDTER.L	302856	227800
0.998	58.07	38.77	38.79	K.VEIIANDQGNR.T	302856	256736
0.9999	76.95	38.22	27.19	R.TTPSYVAFTDTER.L	302856	227800
0.999	61.02	37.87	31.37	R.IINEPTAAAIAYGLDK.K	302856	304735	256736
0.9996	68.22	38.64	32.71	K.FSIDDVETGR.I	303036
0.9996	69.05	38.64	43.76	K.FSIDDVETGR.I	303036
0.997	60.67	38.64	47.67	K.FSIDDVETGR.I	303036
0.9979	58.4	38.55	43.59	K.FSIDDVETGR.I	303036
0.9997	74.56	38.64	43.79	K.FSIDDVETGR.I	303036
0.9969	60.84	38.55	47.69	K.FSIDDVETGR.I	303036
0.9974	72.14	38.58	56.32	K.FSIDDVETGR.I	303036
1	122.05	37.17	53.85	R.VFEVSLTDLQNESDSER.A	303071
0.9964	55.56	39.54	37.26	K.LISEDVQGR.N	303071
0.9964	55.56	39.54	37.26	K.LISEDVQGR.N	303071
0.9956	57.84	38.85	44.67	K.APSM[147.04]FAVR.Q	303071
1	118.03	37.17	38.47	R.VFEVSLTDLQNESDSER.A	303071
0.9997	69.89	37.99	28.45	K.ALQEGEGDLSVSEDR.L	303176	265305
0.9987	63.31	39.06	45.7	R.KLEDGLVYR.L	303204
0.9922	50.66	38.92	40.47	R.KLEDGLVYR.L	303204
0.9961	57.74	39.83	41.76	R.VGEIVVFK.I	303416
1	86.75	37.97	35.01	R.LDQGNFSWGSEGVSR.K	303431
0.9998	78.87	38.87	47.89	K.LTEAEEAVLNK.K	303431
0.9998	78.87	38.87	47.89	K.LTEAEEAVLNK.K	303431
0.9999	76.22	38.85	37.91	K.LTEAEEAVLNK.K	303431
1	94.06	38.8	42.99	K.LTEAEEAVLNK.K	303431
1	94.17	38.81	45.31	K.LTEAEEAVLNK.K	303431
1	86.75	37.97	35.01	R.LDQGNFSWGSEGVSR.K	303431
1	90.49	37.95	37.37	R.LDQGNFSWGSEGVSR.K	303431
0.9998	71.79	37.77	37.97	R.IIDVVYNASNNELVR.T	303431
0.9978	57.8	38.81	38.03	K.LTSYGVAGFR.W	303445
0.9963	57.25	39.01	36.47	K.LTSYGVAGFR.W	303445
1	86.13	38.38	38.69	K.IAVVVGTLTDDPR.I	303528
1	87.39	38.43	37.39	K.IAVVVGTLTDDPR.I	303528
0.9996	71.26	38.42	40.29	K.IAVVVGTLTDDPR.I	303528
0.9999	83.07	38.42	40.58	K.IAVVVGTLTDDPR.I	303528
0.9999	80.89	38.34	45.52	K.IAVVVGTLTDDPR.I	303528
0.9999	75.1	38.42	37.14	K.IAVVVGTLTDDPR.I	303528
0.9999	77.7	38.42	45.05	K.IAVVVGTLTDDPR.I	303528
0.9905	49.39	38.67	33.13	R.INRPPLSVSR.L	303528
0.9999	77.81	38.8	43.48	K.EVTAALSGFLQK.G	303877
0.9999	84.37	38.79	46.63	K.EVTAALSGFLQK.G	303877
0.9998	74.08	38.68	45.6	K.EVTAALSGFLQK.G	303877
0.9994	65.44	38.61	33.38	K.EVTAALSGFLQK.G	303877
0.9998	74.08	38.68	45.6	K.EVTAALSGFLQK.G	303877
0.9994	65.44	38.61	33.38	K.EVTAALSGFLQK.G	303877
0.9978	57.45	38.6	37.07	K.STIGVEFATR.S	304112
0.9993	67.29	38.78	28.61	R.GAVGALLVYDIAK.H	304112
0.9999	85.41	38.72	31.33	R.GAVGALLVYDIAK.H	304112
0.9997	80.31	38.72	35.98	R.GAVGALLVYDIAK.H	304112
0.9947	52.37	38.08	34.32	K.LGLTIDPASFEFTR.F	304126
0.9999	75.13	38.51	40.46	R.DDTGVLADALVDK.Y	304160
0.9926	51.12	39.04	31.92	R.SGQAVEYLPGR.F	304160
0.9968	55.71	39.04	34.38	R.SGQAVEYLPGR.F	304160
0.9998	72.62	38.54	43.83	R.DDTGVLADALVDK.Y	304160
0.9992	74.32	39	33.61	R.EQAAATAAEEAAK.S	304194
0.9978	71.97	38.32	57.35	R.SATVTTTLDQLDR.E	304328
0.9984	71.09	38.32	53.73	R.SATVTTTLDQLDR.E	304328
0.9956	53.23	38.31	41.01	R.SATVTTTLDQLDR.E	304328
0.9989	79.08	38.32	57.98	R.SATVTTTLDQLDR.E	304328
0.9974	56.28	38.39	33.48	K.GPM[147.04]VM[147.04]EVVTYR.Y	304437
0.999	64.47	39.18	45.39	R.VSEQDLAEGR.L	304467
0.9993	67.11	39.17	40.22	R.VSEQDLAEGR.L	304467
0.9999	77.97	39.17	42.7	R.VSEQDLAEGR.L	304467
0.998	58.61	39.17	30.53	R.VSEQDLAEGR.L	304467
0.9982	59.49	38.74	43.8	K.GM[147.04]AFTLAER.Q	304467
0.9998	71.41	36.97	42.57	K.YGVPEEEIFQTADLYER.R	304489
0.9974	70	38.05	38.21	K.TADGAFQSISPVLM[147.04]K.V	304515
0.9995	66.44	38.05	32.46	K.TADGAFQSISPVLM[147.04]K.V	304515
0.9998	72.57	38.04	38.11	K.TADGAFQSISPVLM[147.04]K.V	304515
0.9915	63.31	36.92	45.84	K.LHGGEPANFLDVGGGATSAQVK.E	304522
0.9989	64.11	39.22	45.67	R.ITGAALEIVR.G	304661
0.9989	64.11	39.22	45.67	R.ITGAALEIVR.G	304661
0.9938	52.53	39.52	41	K.ALLSTEISR.Q	304661
0.9994	72.21	38.96	50.17	R.DGSAVEIVGLSR.S	304687
0.9996	68.95	38.99	43.88	R.DGSAVEIVGLSR.S	304687
0.9998	78.73	38.87	48.08	R.DGSAVEIVGLSR.S	304687
0.9998	71.51	37.95	34.56	R.IGADGLALWYTESK.G	304706
1	86.59	37.95	27.76	R.IGADGLALWYTESK.G	304706
0.9983	59.62	39.45	42.07	K.LNDIPEGK.N	304712
0.9915	57.12	39.45	47.52	K.LNDIPEGK.N	304712
0.9972	63.65	39.45	47.97	K.LNDIPEGK.N	304712
0.9978	57.53	38.73	39.16	R.NELESYVYSLK.N	304735
0.9942	54.37	38.72	40.74	R.NELESYVYSLK.N	304735
0.9943	54.46	38.7	35.93	R.NELESYVYSLK.N	304735
0.9991	62.45	38.17	37.99	K.VFAPEEISAM[147.04]VLGK.M	304735
0.9993	64.47	38.73	36.21	R.NELESYVYSLK.N	304735
0.9999	78.14	37.81	29.48	K.NQLTTNPENTVFDAK.R	304735
0.9973	59.68	38.73	43.7	R.NELESYVYSLK.N	304735
0.9968	55.3	38.73	37.41	R.NELESYVYSLK.N	304735
1	86.91	38.01	32.5	K.KTDIDEIVLVGGSTR.I	304735
1	101.02	37.9	33.07	R.ITPSYVAFTADNER.L	304735
1	114.54	38.02	39.51	K.KTDIDEIVLVGGSTR.I	304735
0.9982	58.54	38.73	35.65	R.NELESYVYSLK.N	304735
1	88.74	37.93	33.83	R.ITPSYVAFTADNER.L	304735
0.9994	66.85	37.76	25.31	K.NQLTTNPENTVFDAK.R	304735
1	97.74	37.93	34.4	R.ITPSYVAFTADNER.L	304735
0.9991	101.34	37.93	34.83	R.ITPSYVAFTADNER.L	304735
0.998	57.25	37.9	34.9	R.ITPSYVAFTADNER.L	304735
1	82.56	37.76	30	K.NQLTTNPENTVFDAK.R	304735
0.999	61.91	38.23	36.91	K.VFAPEEISAM[147.04]VLGK.M	304735
1	92.16	38.21	45.35	K.VFAPEEISAM[147.04]VLGK.M	304735
0.9987	60.19	38.17	33.3	K.VFAPEEISAM[147.04]VLGK.M	304735
1	92.11	38.21	44.04	K.VFAPEEISAM[147.04]VLGK.M	304735
0.9983	58.19	37.82	25.23	R.ITPSYVAFTADNER.L	304735
0.9945	51.48	37.88	31.78	R.ITPSYVAFTADNER.L	304735
0.9996	85.43	38.17	38.33	K.VFAPEEISAM[147.04]VLGK.M	304735
1	90.22	36.83	31.74	R.IEIESFFEGDDFSETLTR.A	304735
0.9991	63.21	38.88	39.17	K.DAGVIAGLNVM[147.04]R.I	304735
0.9962	55	39.35	37.02	K.ITITNDQNR.L	304735
0.9997	69.27	38.88	36.75	K.DAGVIAGLNVM[147.04]R.I	304735
0.9991	62.85	38.88	35.21	K.DAGVIAGLNVM[147.04]R.I	304735
0.9992	64.06	38.87	36.04	K.DAGVIAGLNVM[147.04]R.I	304735
0.9985	59.84	38.73	38.23	R.NELESYVYSLK.N	304735
0.9986	63.98	38.23	37.74	K.VFAPEEISAM[147.04]VLGK.M	304735
0.9986	62.14	38.23	39.21	K.VFAPEEISAM[147.04]VLGK.M	304735
0.9998	72.06	37.81	28.87	K.NQLTTNPENTVFDAK.R	304735
0.9951	52.9	38.41	32.23	K.FDLNNIPPAPR.G	304735
0.9997	69.39	37.89	28.4	R.ITPSYVAFTADNER.L	304735
0.9997	69.32	38.87	39.2	K.DAGVIAGLNVM[147.04]R.I	304735
0.9999	77.34	37.81	26.68	K.NQLTTNPENTVFDAK.R	304735
0.9996	68.14	38.74	36.97	R.NELESYVYSLK.N	304735
0.9978	57.36	38.73	38.76	R.NELESYVYSLK.N	304735
0.9944	51.44	37.9	30.11	R.ITPSYVAFTADNER.L	304735
0.9996	66.95	37.78	30.72	K.NQLTTNPENTVFDAK.R	304735
0.995	57.1	38.73	44.63	R.NELESYVYSLK.N	304735
0.9969	59.94	38.73	44.77	R.NELESYVYSLK.N	304735
0.9996	69.88	38.23	34.48	K.TAANVEEAFINTAR.E	304738
0.9995	66.53	38.23	41.85	K.TAANVEEAFINTAR.E	304738
0.9937	51.28	38.36	33.2	K.LVIIANNTPPLRK.S	304893
0.9906	49.17	38.37	37.29	K.LVIIANNTPPLRK.S	304893
0.9902	49.25	38.68	38.02	K.LVIIANNTPPLR.K	304893
0.9965	54.77	38.68	33.93	K.LVIIANNTPPLR.K	304893
0.9937	51.28	38.36	33.2	K.LVIIANNTPPLRK.S	304893
0.9904	49.17	38.37	37.29	K.LVIIANNTPPLRK.S	304893
0.9953	54.77	38.68	33.93	K.LVIIANNTPPLR.K	304893
0.999	64.19	37.98	33.96	K.LGTDESAFNSILATR.S	305145
0.9998	77.73	37.98	32.9	K.LGTDESAFNSILATR.S	305145
0.9984	90.24	37.98	34.84	K.LGTDESAFNSILATR.S	305145
0.9977	57.07	38.54	32.95	R.VYEAPIFILPLK.D	305290
0.9999	76.85	39.07	40.82	K.LGEAVTSSSVR.V	305290
0.9934	51.67	38.75	38.8	K.IQYLEDASR.Y	305290	305290
0.9999	74.7	38.58	35.78	R.VYEAPIFILPLK.D	305290
0.9997	69.19	37.85	40.55	K.SQLILESQHPGGLEK.I	305290
0.9997	70.05	37.85	39.62	K.SQLILESQHPGGLEK.I	305290
0.9955	52.84	38.16	29.83	K.NSSEFQIHNFGSK.S	305290
0.9954	52.72	38.14	31.39	K.NSSEFQIHNFGSK.S	305290
0.9995	86.78	39.06	41.21	K.LGEAVTSSSVR.V	305290
0.9999	75.08	38.63	35.51	K.IAALEEQQVR.E	305290
0.9991	62.71	38.64	33.12	K.LLQGSDATFQAK.L	305290
0.9991	62.79	38.65	37.28	K.LLQGSDATFQAK.L	305290
0.9996	67.98	38.85	33.45	K.IAALEEQQVR.E	305290
0.9995	67.12	38.85	40.58	K.IAALEEQQVR.E	305290
0.9986	62.72	37.94	45.35	K.FQEPQYDIEEISK.S	305290
0.9997	69.86	37.81	39.4	K.SQLILESQHPGGLEK.I	305290
1	96.11	38.35	42.88	R.SEDAGTYTVVAR.N	305290
0.9999	74.64	37.84	40.52	K.SQLILESQHPGGLEK.I	305290
0.992	52.94	39.08	39.01	R.NVIFESQLPK.G	305290
0.9915	65.21	37.85	45.36	K.SQLILESQHPGGLEK.I	305290
0.9989	63.62	37.97	30.21	R.GQPEPIEATSPPEFK.S	305290
0.9941	51.23	37.94	38.19	K.FQEPQYDIEEISK.S	305290
0.9991	61.73	37.98	38.39	K.FQEPQYDIEEISK.S	305290
0.99	48.18	37.72	24.95	R.VVQGQVKPAVPPFFTK.K	305290
0.9907	49.27	38.46	39.37	K.AGLVLDTLDQQR.L	305290
0.9987	60.35	38.46	39.79	K.AGLVLDTLDQQR.L	305290
0.9949	52.77	38.67	36.64	R.FITELQGTTK.L	305290
0.9982	58.43	38.59	33.75	K.EGEPVSLHAR.A	305290
0.9987	60.24	38.46	40.31	K.AGLVLDTLDQQR.L	305290
0.9988	60.78	38.41	28.51	K.SVPAIIM[147.04]QNQM[147.04]PR.G	305290
0.9987	60.11	38.45	40.57	K.AGLVLDTLDQQR.L	305290
0.9999	77.97	38.85	40.17	K.IAALEEQQVR.E	305290
0.9998	71.35	38.86	40.06	K.IAALEEQQVR.E	305290
0.9999	77.01	38.88	40.86	K.IAALEEQQVR.E	305290
0.9951	65.93	38.34	31.69	K.SVPAIIM[147.04]QNQM[147.04]PR.G	305290
0.9987	60.17	38.45	39.9	K.AGLVLDTLDQQR.L	305290
0.9991	66.69	39.07	46.62	K.GEAGLEQIQR.L	305290
0.9997	69.11	38.75	31.28	R.FAQGGDAFFEGK.V	305290
0.9969	55.44	38.58	32.69	R.VYEAPIFILPLK.D	305290
0.995	66.1	38.68	31.07	R.LVEGQSAHFEAR.L	305290
0.999	61.78	38.34	28.53	K.SVPAIIM[147.04]QNQM[147.04]PR.G	305290
0.9911	49.96	38.7	29.82	R.LVEGQSAHFEAR.L	305290
0.9995	65.65	38.34	31.66	K.SVPAIIM[147.04]QNQM[147.04]PR.G	305290
0.9986	59.69	38.34	28.59	K.SVPAIIM[147.04]QNQM[147.04]PR.G	305290
0.9995	67.53	39.12	44.3	K.LGEAVTSSSVR.V	305290
0.9976	59.17	38.4	28.19	K.SVPAIIM[147.04]QNQM[147.04]PR.G	305290
0.9997	70.03	38.85	36.41	K.IAALEEQQVR.E	305290
0.9977	64.13	38.58	47.27	K.GM[147.04]QSVEM[147.04]IR.E	305290
1	93.65	38.78	38.01	R.FAQGGDAFFEGK.V	305290
0.9917	49.89	38.46	37.37	K.AGLVLDTLDQQR.L	305290
0.9953	52.36	37.82	36.61	K.SQLILESQHPGGLEK.I	305290
0.9986	59.25	37.81	33.22	K.SQLILESQHPGGLEK.I	305290
0.9987	60.43	38.39	41.03	K.AGLVLDTLDQQR.L	305290
0.9908	52.18	39.05	33.43	R.NVIFESQLPK.G	305290
0.999	64.72	38.8	35.03	K.IAALEEQQVR.E	305290
[truncated: 1,101 more rows]

## Sheet: ProteinProphet
Entry no.	Group probability	Protein ID	Protein probability	Percent coverage	Number of unique peptides	Total number of peptides	Percent share of spectrum ID's	Description	Is nondegenerate evidence	Weight	Precursor ion charge	Peptide sequence	Nsp adjusted probability	Initial probability	Number of tol termini	Number of sibling peptides bin	Number of instances	Peptide group designator
1	1	106641	1	12.3	2	6	0.06	jgi Dappu1 106641 fgenesh1_pg.C_scaffold_44000014	Y	1	2	NIEEHASADVEK	0.999	0.9984	2	3	5
1	1	106641	1	12.3	2	6	0.06	jgi Dappu1 106641 fgenesh1_pg.C_scaffold_44000014	Y	1	2	ASINVEDAFFTLAR	0.9705	0.9526	2	3	1
2	1	112232	1	22.5	5	27	0.29	jgi Dappu1 112232 fgenesh1_pg.C_scaffold_93000046	Y	1	2	YQDIVATLEAK	0.9997	0.9988	2	5	19
2	1	112232	1	22.5	5	27	0.29	jgi Dappu1 112232 fgenesh1_pg.C_scaffold_93000046	Y	1	2	PGFTNKPIIIDAR	0.9993	0.9972	2	5	3
2	1	112232	1	22.5	5	27	0.29	jgi Dappu1 112232 fgenesh1_pg.C_scaffold_93000046	Y	1	2	QIAPNALR	0.9983	0.9931	2	5	2
2	1	112232	1	22.5	5	27	0.29	jgi Dappu1 112232 fgenesh1_pg.C_scaffold_93000046	Y	1	2	LSHEVGWK	0.2108	0.2108	2	5	1
2	1	112232	1	22.5	5	27	0.29	jgi Dappu1 112232 fgenesh1_pg.C_scaffold_93000046	Y	1	2	AFEGVPPR	0.2072	0.2072	2	5	2
3	1	115970	1	11.9	2	9	0.11	jgi Dappu1 115970 fgenesh1_pg.C_scaffold_171000013	Y	1	2	VVVEPVELAQEFR	0.9975	0.996	2	3	7
3	1	115970	1	11.9	2	9	0.11	jgi Dappu1 115970 fgenesh1_pg.C_scaffold_171000013	Y	1	2	DFPLTGYVEVR	0.9923	0.9875	2	3	2
4	1	126867	1	5.1	2	2	0.03	jgi Dappu1 126867 fgenesh1_pm.C_scaffold_3000019	Y	1	2	GIYNAVLEASR	0.9993	0.9989	2	3	1
4	1	126867	1	5.1	2	2	0.03	jgi Dappu1 126867 fgenesh1_pm.C_scaffold_3000019	Y	1	2	LLDQALEDPELSK	0.9991	0.9986	2	3	1
5	1	127187; 190957; 206519; 235631; 235957; 235965; 235971; 255863; 312260; 312353; 312519; 43601; 43647; 43649; 43738; 43914; 43920; 44077; 44079; 67318; 67720; 97168; 97173	1	50.5	5	30	0.26	jgi Dappu1 127187 fgenesh1_pm.C_scaffold_6000001,jgi Dappu1 190957 estExt_Genewise1Plus.C_30003,jgi Dappu1 206519 estExt_Genewise1.C_30687,jgi Dappu1 235631 SNAP_00003689,jgi Dappu1 235957 SNAP_00004015,jgi Dappu1 235965 SNAP_00004023,jgi Dappu1 235971 SNAP_00004029,jgi Dappu1 255863 SNAP_00023921,jgi Dappu1 312260 NCBI_GNO_0600056,jgi Dappu1 312353 NCBI_GNO_0600152,jgi Dappu1 312519 NCBI_GNO_060…	N	0.99	2	TVTAMDVVYALK	0.9994	0.9976	2	5	6
5	1	127187; 190957; 206519; 235631; 235957; 235965; 235971; 255863; 312260; 312353; 312519; 43601; 43647; 43649; 43738; 43914; 43920; 44077; 44079; 67318; 67720; 97168; 97173	1	50.5	5	30	0.26	jgi Dappu1 127187 fgenesh1_pm.C_scaffold_6000001,jgi Dappu1 190957 estExt_Genewise1Plus.C_30003,jgi Dappu1 206519 estExt_Genewise1.C_30687,jgi Dappu1 235631 SNAP_00003689,jgi Dappu1 235957 SNAP_00004015,jgi Dappu1 235965 SNAP_00004023,jgi Dappu1 235971 SNAP_00004029,jgi Dappu1 255863 SNAP_00023921,jgi Dappu1 312260 NCBI_GNO_0600056,jgi Dappu1 312353 NCBI_GNO_0600152,jgi Dappu1 312519 NCBI_GNO_060…	N	0.98	2	ISGLIYEETR	0.9991	0.9962	2	5	8
5	1	127187; 190957; 206519; 235631; 235957; 235965; 235971; 255863; 312260; 312353; 312519; 43601; 43647; 43649; 43738; 43914; 43920; 44077; 44079; 67318; 67720; 97168; 97173	1	50.5	5	30	0.26	jgi Dappu1 127187 fgenesh1_pm.C_scaffold_6000001,jgi Dappu1 190957 estExt_Genewise1Plus.C_30003,jgi Dappu1 206519 estExt_Genewise1.C_30687,jgi Dappu1 235631 SNAP_00003689,jgi Dappu1 235957 SNAP_00004015,jgi Dappu1 235965 SNAP_00004023,jgi Dappu1 235971 SNAP_00004029,jgi Dappu1 255863 SNAP_00023921,jgi Dappu1 312260 NCBI_GNO_0600056,jgi Dappu1 312353 NCBI_GNO_0600152,jgi Dappu1 312519 NCBI_GNO_060…	N	0.99	2	DNIQGITKPAIR	0.9982	0.9927	2	5	6	a
5	1	127187; 190957; 206519; 235631; 235957; 235965; 235971; 255863; 312260; 312353; 312519; 43601; 43647; 43649; 43738; 43914; 43920; 44077; 44079; 67318; 67720; 97168; 97173	1	50.5	5	30	0.26	jgi Dappu1 127187 fgenesh1_pm.C_scaffold_6000001,jgi Dappu1 190957 estExt_Genewise1Plus.C_30003,jgi Dappu1 206519 estExt_Genewise1.C_30687,jgi Dappu1 235631 SNAP_00003689,jgi Dappu1 235957 SNAP_00004015,jgi Dappu1 235965 SNAP_00004023,jgi Dappu1 235971 SNAP_00004029,jgi Dappu1 255863 SNAP_00023921,jgi Dappu1 312260 NCBI_GNO_0600056,jgi Dappu1 312353 NCBI_GNO_0600152,jgi Dappu1 312519 NCBI_GNO_060…	Y	1	2	VFLENVIR	0.9238	0.7471	2	5	4
5	1	127187; 190957; 206519; 235631; 235957; 235965; 235971; 255863; 312260; 312353; 312519; 43601; 43647; 43649; 43738; 43914; 43920; 44077; 44079; 67318; 67720; 97168; 97173	1	50.5	5	30	0.26	jgi Dappu1 127187 fgenesh1_pm.C_scaffold_6000001,jgi Dappu1 190957 estExt_Genewise1Plus.C_30003,jgi Dappu1 206519 estExt_Genewise1.C_30687,jgi Dappu1 235631 SNAP_00003689,jgi Dappu1 235957 SNAP_00004015,jgi Dappu1 235965 SNAP_00004023,jgi Dappu1 235971 SNAP_00004029,jgi Dappu1 255863 SNAP_00023921,jgi Dappu1 312260 NCBI_GNO_0600056,jgi Dappu1 312353 NCBI_GNO_0600152,jgi Dappu1 312519 NCBI_GNO_060…	N	0.99	2	DAVTYTEHAK	0.7989	0.4989	2	5	6
5	1	127187; 190957; 206519; 235631; 235957; 235965; 235971; 255863; 312260; 312353; 312519; 43601; 43647; 43649; 43738; 43914; 43920; 44077; 44079; 67318; 67720; 97168; 97173	1	50.5	5	30	0.26	jgi Dappu1 127187 fgenesh1_pm.C_scaffold_6000001,jgi Dappu1 190957 estExt_Genewise1Plus.C_30003,jgi Dappu1 206519 estExt_Genewise1.C_30687,jgi Dappu1 235631 SNAP_00003689,jgi Dappu1 235957 SNAP_00004015,jgi Dappu1 235965 SNAP_00004023,jgi Dappu1 235971 SNAP_00004029,jgi Dappu1 255863 SNAP_00023921,jgi Dappu1 312260 NCBI_GNO_0600056,jgi Dappu1 312353 NCBI_GNO_0600152,jgi Dappu1 312519 NCBI_GNO_060…	N	0.99	3	DNIQGITKPAIR	0.0679	0.0679	2	5	2	a
6	1	127463	1	5.7	4	10	0.13	jgi Dappu1 127463 fgenesh1_pm.C_scaffold_8000079	Y	1	2	NELSGALSGLTR	0.9997	0.9989	2	5	4
6	1	127463	1	5.7	4	10	0.13	jgi Dappu1 127463 fgenesh1_pm.C_scaffold_8000079	Y	1	2	LADFGVLHR	0.9996	0.9983	2	5	3
6	1	127463	1	5.7	4	10	0.13	jgi Dappu1 127463 fgenesh1_pm.C_scaffold_8000079	Y	1	2	VYGISFPDNK	0.9931	0.9722	2	5	1
6	1	127463	1	5.7	4	10	0.13	jgi Dappu1 127463 fgenesh1_pm.C_scaffold_8000079	Y	1	2	AILGSVER	0.9354	0.7792	2	5	2
7	1	187316	1	4.6	2	15	0.17	jgi Dappu1 187316 estExt_fgenesh1_pm.C_50002	Y	1	2	YSDEVNIDEVK	0.9993	0.9988	2	3	3
7	1	187316	1	4.6	2	15	0.17	jgi Dappu1 187316 estExt_fgenesh1_pm.C_50002	Y	1	2	VGGAIPITPSESFQK	0.9924	0.9877	2	3	12
8	1	188180	1	17	5	34	0.41	jgi Dappu1 188180 estExt_fgenesh1_pm.C_250018	Y	1	2	ASCGTSFAELLK	0.9998	0.999	2	5	11
8	1	188180	1	17	5	34	0.41	jgi Dappu1 188180 estExt_fgenesh1_pm.C_250018	Y	1	2	VTETVLAAVYK	0.9998	0.999	2	5	1
8	1	188180	1	17	5	34	0.41	jgi Dappu1 188180 estExt_fgenesh1_pm.C_250018	Y	1	2	NTPSYQAILENANVLAR	0.9997	0.9989	2	5	14
8	1	188180	1	17	5	34	0.41	jgi Dappu1 188180 estExt_fgenesh1_pm.C_250018	Y	1	2	GILAADESTATVGK	0.9993	0.9972	2	5	4
8	1	188180	1	17	5	34	0.41	jgi Dappu1 188180 estExt_fgenesh1_pm.C_250018	Y	1	2	ATVTALQR	0.9955	0.9818	2	5	4
9	1	189444	1	7	3	11	0.11	jgi Dappu1 189444 estExt_fgenesh1_pm.C_1310006	Y	1	2	LLELPYVGR	0.9936	0.9841	2	4	8
9	1	189444	1	7	3	11	0.11	jgi Dappu1 189444 estExt_fgenesh1_pm.C_1310006	Y	1	2	TGYIESLDAR	0.9751	0.9399	2	4	2
9	1	189444	1	7	3	11	0.11	jgi Dappu1 189444 estExt_fgenesh1_pm.C_1310006	Y	1	2	LSM[147]FIVLPNK	0.7022	0.485	2	4	1
10	1	190431	1	5.6	3	11	0.1	jgi Dappu1 190431 estExt_Genewise1Plus.C_20041	Y	1	2	IITTGGVTYK	0.9986	0.9964	2	4	7
10	1	190431	1	5.6	3	11	0.1	jgi Dappu1 190431 estExt_Genewise1Plus.C_20041	Y	1	2	GFITDGADILCPECAK	0.997	0.9926	2	4	3
10	1	190431	1	5.6	3	11	0.1	jgi Dappu1 190431 estExt_Genewise1Plus.C_20041	Y	1	2	FISFEDR	0.4271	0.4271	2	4	1
11	1	190689; 300012	1	43.4	7	163	3.41	jgi Dappu1 190689 estExt_Genewise1Plus.C_20413,jgi Dappu1 300012 PASA_GEN_0100278	N	0.5	2	AGFAGDDAPR	0.9998	0.9989	2	6	28
11	1	190689; 300012	1	43.4	7	163	3.41	jgi Dappu1 190689 estExt_Genewise1Plus.C_20413,jgi Dappu1 300012 PASA_GEN_0100278	N	0.5	2	DLYANTVLSGGTTM[147]YPGIADR	0.9998	0.999	2	6	41	a
11	1	190689; 300012	1	43.4	7	163	3.41	jgi Dappu1 190689 estExt_Genewise1Plus.C_20413,jgi Dappu1 300012 PASA_GEN_0100278	N	0.5	2	DSYVGDEAQSK	0.9998	0.9989	2	6	28
11	1	190689; 300012	1	43.4	7	163	3.41	jgi Dappu1 190689 estExt_Genewise1Plus.C_20413,jgi Dappu1 300012 PASA_GEN_0100278	N	0.5	2	DSYVGDEAQSKR	0.9998	0.9989	2	6	22	g
11	1	190689; 300012	1	43.4	7	163	3.41	jgi Dappu1 190689 estExt_Genewise1Plus.C_20413,jgi Dappu1 300012 PASA_GEN_0100278	N	0.5	2	GYSFTTTAER	0.9998	0.9989	2	6	61	d
11	1	190689; 300012	1	43.4	7	163	3.41	jgi Dappu1 190689 estExt_Genewise1Plus.C_20413,jgi Dappu1 300012 PASA_GEN_0100278	N	0.33	2	SYELPDGQVITIGNER	0.9998	0.999	2	6	76
11	1	190689; 300012	1	43.4	7	163	3.41	jgi Dappu1 190689 estExt_Genewise1Plus.C_20413,jgi Dappu1 300012 PASA_GEN_0100278	Y	1	2	VAPEEHPILLTEAPLNPK	0.9998	0.9989	2	6	34	f
11	1	190689; 300012	1	43.4	7	163	3.41	jgi Dappu1 190689 estExt_Genewise1Plus.C_20413,jgi Dappu1 300012 PASA_GEN_0100278	N	0.5	3	KDLYANTVLSGGTTM[147]YPGIADR	0.9997	0.9986	2	6	5
11	1	190689; 300012	1	43.4	7	163	3.41	jgi Dappu1 190689 estExt_Genewise1Plus.C_20413,jgi Dappu1 300012 PASA_GEN_0100278	Y	1	2	QEYDESGPGIVHR	0.9996	0.9981	2	6	26	b
11	1	190689; 300012	1	43.4	7	163	3.41	jgi Dappu1 190689 estExt_Genewise1Plus.C_20413,jgi Dappu1 300012 PASA_GEN_0100278	N	1	2	EITALAPSTIK	0.9995	0.9979	2	6	68	e
11	1	190689; 300012	1	43.4	7	163	3.41	jgi Dappu1 190689 estExt_Genewise1Plus.C_20413,jgi Dappu1 300012 PASA_GEN_0100278	N	0.5	3	DLYANTVLSGGTTM[147]YPGIADR	0.9995	0.9978	2	6	2	a
11	1	190689; 300012	1	43.4	7	163	3.41	jgi Dappu1 190689 estExt_Genewise1Plus.C_20413,jgi Dappu1 300012 PASA_GEN_0100278	Y	1	3	QEYDESGPGIVHR	0.9983	0.9923	2	6	8	b
11	1	190689; 300012	1	43.4	7	163	3.41	jgi Dappu1 190689 estExt_Genewise1Plus.C_20413,jgi Dappu1 300012 PASA_GEN_0100278	N	0.5	2	AVFPSIVGRPR	0.9976	0.9893	2	6	26
11	1	190689; 300012	1	43.4	7	163	3.41	jgi Dappu1 190689 estExt_Genewise1Plus.C_20413,jgi Dappu1 300012 PASA_GEN_0100278	N	0.5	2	DLTDYLM[147]K	0.9874	0.9448	2	6	29	c
11	1	190689; 300012	1	43.4	7	163	3.41	jgi Dappu1 190689 estExt_Genewise1Plus.C_20413,jgi Dappu1 300012 PASA_GEN_0100278	N	0.5	1	DLTDYLM[147]K	0.9843	0.9319	2	6	26	c
11	1	190689; 300012	1	43.4	7	163	3.41	jgi Dappu1 190689 estExt_Genewise1Plus.C_20413,jgi Dappu1 300012 PASA_GEN_0100278	N	0.5	1	GYSFTTTAER	0.9843	0.9319	2	6	12	d
11	1	190689; 300012	1	43.4	7	163	3.41	jgi Dappu1 190689 estExt_Genewise1Plus.C_20413,jgi Dappu1 300012 PASA_GEN_0100278	N	1	1	EITALAPSTIK	0.9842	0.9316	2	6	16	e
11	1	190689; 300012	1	43.4	7	163	3.41	jgi Dappu1 190689 estExt_Genewise1Plus.C_20413,jgi Dappu1 300012 PASA_GEN_0100278	N	0.5	2	DLTDYLMK	0.9811	0.9191	2	6	12
11	1	190689; 300012	1	43.4	7	163	3.41	jgi Dappu1 190689 estExt_Genewise1Plus.C_20413,jgi Dappu1 300012 PASA_GEN_0100278	N	0.33	2	IIAPPERK	0.9758	0.898	2	6	7
11	1	190689; 300012	1	43.4	7	163	3.41	jgi Dappu1 190689 estExt_Genewise1Plus.C_20413,jgi Dappu1 300012 PASA_GEN_0100278	Y	1	3	VAPEEHPILLTEAPLNPK	0.8844	0.6259	2	6	10	f
11	1	190689; 300012	1	43.4	7	163	3.41	jgi Dappu1 190689 estExt_Genewise1Plus.C_20413,jgi Dappu1 300012 PASA_GEN_0100278	N	0.5	3	DSYVGDEAQSKR	0.8766	0.6083	2	6	1	g
11	1	190689; 300012	1	43.4	7	163	3.41	jgi Dappu1 190689 estExt_Genewise1Plus.C_20413,jgi Dappu1 300012 PASA_GEN_0100278	N	1	2	RGILTLK	0.866	0.5857	2	6	1
11	1	190689; 300012	1	43.4	7	163	3.41	jgi Dappu1 190689 estExt_Genewise1Plus.C_20413,jgi Dappu1 300012 PASA_GEN_0100278	N	0.33	2	IIAPPER	0.7535	0.4535	2	6	7
11	1	190689; 300012	1	43.4	7	163	3.41	jgi Dappu1 190689 estExt_Genewise1Plus.C_20413,jgi Dappu1 300012 PASA_GEN_0100278	Y	1	2	YPIEHGIITNWDDM[147]EK	0.1902	0.1902	2	6	1
11	1	190689; 300012	1	43.4	7	163	3.41	jgi Dappu1 190689 estExt_Genewise1Plus.C_20413,jgi Dappu1 300012 PASA_GEN_0100278	N	0.33	2	IKIIAPPER	0.0918	0.0918	2	6	2
12	1	192601; 204033; 44050	1	23.7	7	76	0.98	jgi Dappu1 192601 estExt_Genewise1Plus.C_60384,jgi Dappu1 204033 estExt_Genewise1Plus.C_1820043,jgi Dappu1 44050 e_gw1.6.421.1	Y	1	2	AIASIINANEGFGLLEGK	0.9998	0.999	2	6	15
12	1	192601; 204033; 44050	1	23.7	7	76	0.98	jgi Dappu1 192601 estExt_Genewise1Plus.C_60384,jgi Dappu1 204033 estExt_Genewise1Plus.C_1820043,jgi Dappu1 44050 e_gw1.6.421.1	N	1	2	VNIETTTTTPGAR	0.9998	0.999	2	6	41
12	1	192601; 204033; 44050	1	23.7	7	76	0.98	jgi Dappu1 192601 estExt_Genewise1Plus.C_60384,jgi Dappu1 204033 estExt_Genewise1Plus.C_1820043,jgi Dappu1 44050 e_gw1.6.421.1	N	0.5	3	RPGADDDVSDADAEDITSLYK	0.9998	0.9989	2	6	5
12	1	192601; 204033; 44050	1	23.7	7	76	0.98	jgi Dappu1 192601 estExt_Genewise1Plus.C_60384,jgi Dappu1 204033 estExt_Genewise1Plus.C_1820043,jgi Dappu1 44050 e_gw1.6.421.1	N	0.33	2	TITTILSANSVYYTGVTAR	0.9997	0.9986	2	6	1
12	1	192601; 204033; 44050	1	23.7	7	76	0.98	jgi Dappu1 192601 estExt_Genewise1Plus.C_60384,jgi Dappu1 204033 estExt_Genewise1Plus.C_1820043,jgi Dappu1 44050 e_gw1.6.421.1	N	0.33	2	ALGIPSRPVTNFVSAR	0.9991	0.996	2	6	16
12	1	192601; 204033; 44050	1	23.7	7	76	0.98	jgi Dappu1 192601 estExt_Genewise1Plus.C_60384,jgi Dappu1 204033 estExt_Genewise1Plus.C_1820043,jgi Dappu1 44050 e_gw1.6.421.1	N	0.33	2	GNPVQVVR	0.9991	0.996	2	6	11
12	1	192601; 204033; 44050	1	23.7	7	76	0.98	jgi Dappu1 192601 estExt_Genewise1Plus.C_60384,jgi Dappu1 204033 estExt_Genewise1Plus.C_1820043,jgi Dappu1 44050 e_gw1.6.421.1	N	0.5	2	GPSSVESVR	0.9968	0.9854	2	6	6
12	1	192601; 204033; 44050	1	23.7	7	76	0.98	jgi Dappu1 192601 estExt_Genewise1Plus.C_60384,jgi Dappu1 204033 estExt_Genewise1Plus.C_1820043,jgi Dappu1 44050 e_gw1.6.421.1	N	0.5	2	RGPSSVESVR	0.9939	0.9726	2	6	5
12	1	192601; 204033; 44050	1	23.7	7	76	0.98	jgi Dappu1 192601 estExt_Genewise1Plus.C_60384,jgi Dappu1 204033 estExt_Genewise1Plus.C_1820043,jgi Dappu1 44050 e_gw1.6.421.1	N	0.33	2	QFVLQPGGR	0.992	0.9646	2	6	4
12	1	192601; 204033; 44050	1	23.7	7	76	0.98	jgi Dappu1 192601 estExt_Genewise1Plus.C_60384,jgi Dappu1 204033 estExt_Genewise1Plus.C_1820043,jgi Dappu1 44050 e_gw1.6.421.1	N	0.33	2	IFEHYLR	0.987	0.9431	2	6	2
12	1	192601; 204033; 44050	1	23.7	7	76	0.98	jgi Dappu1 192601 estExt_Genewise1Plus.C_60384,jgi Dappu1 204033 estExt_Genewise1Plus.C_1820043,jgi Dappu1 44050 e_gw1.6.421.1	N	0.33	2	DKIVDYGHIK	0.9815	0.9206	2	6	5
12	1	192601; 204033; 44050	1	23.7	7	76	0.98	jgi Dappu1 192601 estExt_Genewise1Plus.C_60384,jgi Dappu1 204033 estExt_Genewise1Plus.C_1820043,jgi Dappu1 44050 e_gw1.6.421.1	N	0.5	2	EYLM[147]NETGK	0.9299	0.7438	2	6	5
12	1	192601; 204033; 44050	1	23.7	7	76	0.98	jgi Dappu1 192601 estExt_Genewise1Plus.C_60384,jgi Dappu1 204033 estExt_Genewise1Plus.C_1820043,jgi Dappu1 44050 e_gw1.6.421.1	N	0.33	2	IVDYGHIK	0.9179	0.7096	2	6	2
12	1	192601; 204033; 44050	1	23.7	7	76	0.98	jgi Dappu1 192601 estExt_Genewise1Plus.C_60384,jgi Dappu1 204033 estExt_Genewise1Plus.C_1820043,jgi Dappu1 44050 e_gw1.6.421.1	N	1	2	IFAMASVQETK	0.7705	0.4705	2	6	2
12	1	192601; 204033; 44050	1	23.7	7	76	0.98	jgi Dappu1 192601 estExt_Genewise1Plus.C_60384,jgi Dappu1 204033 estExt_Genewise1Plus.C_1820043,jgi Dappu1 44050 e_gw1.6.421.1	Y	1	2	YFDIFGDEM[147]K	0.7529	0.4529	2	6	2
13	1	192727	1	22.6	11	193	2.24	jgi Dappu1 192727 estExt_Genewise1Plus.C_60754	Y	1	2	GNLEDQIVQTNPVLEAFGNAK	0.9998	0.9989	2	6	1
13	1	192727	1	22.6	11	193	2.24	jgi Dappu1 192727 estExt_Genewise1Plus.C_60754	Y	1	2	LAGADIETYLLEK	0.9998	0.999	2	6	53
13	1	192727	1	22.6	11	193	2.24	jgi Dappu1 192727 estExt_Genewise1Plus.C_60754	Y	1	2	NVNQVVYSIGAMAK	0.9998	0.999	2	6	3
13	1	192727	1	22.6	11	193	2.24	jgi Dappu1 192727 estExt_Genewise1Plus.C_60754	Y	1	2	NVNQVVYSIGAM[147]AK	0.9998	0.999	2	6	35
13	1	192727	1	22.6	11	193	2.24	jgi Dappu1 192727 estExt_Genewise1Plus.C_60754	Y	1	2	VIAYM[147]ASVGASTK	0.9998	0.999	2	6	17
13	1	192727	1	22.6	11	193	2.24	jgi Dappu1 192727 estExt_Genewise1Plus.C_60754	Y	1	3	KGNLEDQIVQTNPVLEAFGNAK	0.9998	0.999	2	6	13
13	1	192727	1	22.6	11	193	2.24	jgi Dappu1 192727 estExt_Genewise1Plus.C_60754	Y	1	2	VISQQALER	0.9997	0.9986	2	6	31
13	1	192727	1	22.6	11	193	2.24	jgi Dappu1 192727 estExt_Genewise1Plus.C_60754	Y	1	2	VNETLETGQK	0.9994	0.9972	2	6	25
13	1	192727	1	22.6	11	193	2.24	jgi Dappu1 192727 estExt_Genewise1Plus.C_60754	Y	1	2	FPIYTQR	0.9812	0.9194	2	6	13
13	1	192727	1	22.6	11	193	2.24	jgi Dappu1 192727 estExt_Genewise1Plus.C_60754	Y	1	2	VNETLETGQKR	0.9608	0.8429	2	6	1
13	1	192727	1	22.6	11	193	2.24	jgi Dappu1 192727 estExt_Genewise1Plus.C_60754	Y	1	2	VGNEFVTQGR	0.9116	0.6928	2	6	1
13	1	192727	1	22.6	11	193	2.24	jgi Dappu1 192727 estExt_Genewise1Plus.C_60754	Y	1	2	ATWVPCEK	0.0677	0.0677	2	6	2
14	1	192739	1	24.6	3	3	0.04	jgi Dappu1 192739 estExt_Genewise1Plus.C_60811	Y	1	2	LDILDTAGQEEFSAM[147]R	0.9996	0.999	2	4	1
14	1	192739	1	24.6	3	3	0.04	jgi Dappu1 192739 estExt_Genewise1Plus.C_60811	Y	1	2	M[147]NVDLAFHELVR	0.9529	0.8898	2	4	1
14	1	192739	1	24.6	3	3	0.04	jgi Dappu1 192739 estExt_Genewise1Plus.C_60811	Y	1	2	MVSSDEGHSLAR	0.7954	0.6083	2	4	1
14	1	192739	1	24.6	3	3	0.04	jgi Dappu1 192739 estExt_Genewise1Plus.C_60811	Y	1	2	QCVIDDVVAK	0.098	0.098	2	5	1
15	1	194472	1	29.1	12	115	0.92	jgi Dappu1 194472 estExt_Genewise1Plus.C_120316	Y	1	2	AIASIINANDGFGLLEGK	0.9998	0.999	2	6	18
15	1	194472	1	29.1	12	115	0.92	jgi Dappu1 194472 estExt_Genewise1Plus.C_120316	N	0.5	3	RPGADDDVSDADAEDITSLYK	0.9998	0.9989	2	6	5
15	1	194472	1	29.1	12	115	0.92	jgi Dappu1 194472 estExt_Genewise1Plus.C_120316	N	0.5	2	ASFSFGPNPQVTK	0.9997	0.9988	2	6	22
15	1	194472	1	29.1	12	115	0.92	jgi Dappu1 194472 estExt_Genewise1Plus.C_120316	N	0.33	2	TITTILSANSVYYTGVTAR	0.9997	0.9986	2	6	1
15	1	194472	1	29.1	12	115	0.92	jgi Dappu1 194472 estExt_Genewise1Plus.C_120316	N	0.5	2	YFDVFGDEM[147]K	0.9997	0.9987	2	6	20
15	1	194472	1	29.1	12	115	0.92	jgi Dappu1 194472 estExt_Genewise1Plus.C_120316	Y	1	2	IDSVELYSR	0.9996	0.9981	2	6	10
15	1	194472	1	29.1	12	115	0.92	jgi Dappu1 194472 estExt_Genewise1Plus.C_120316	N	0.33	2	ALGIPSRPVTNFVSAR	0.9991	0.996	2	6	16
15	1	194472	1	29.1	12	115	0.92	jgi Dappu1 194472 estExt_Genewise1Plus.C_120316	N	0.33	2	GNPVQVVR	0.9991	0.996	2	6	11
15	1	194472	1	29.1	12	115	0.92	jgi Dappu1 194472 estExt_Genewise1Plus.C_120316	N	0.5	2	IYAM[147]ASVQETK	0.9987	0.9941	2	6	11
15	1	194472	1	29.1	12	115	0.92	jgi Dappu1 194472 estExt_Genewise1Plus.C_120316	Y	1	2	DDPVYLDSEDLR	0.9932	0.9696	2	6	4
15	1	194472	1	29.1	12	115	0.92	jgi Dappu1 194472 estExt_Genewise1Plus.C_120316	N	0.33	2	QFVLQPGGR	0.992	0.9646	2	6	4
15	1	194472	1	29.1	12	115	0.92	jgi Dappu1 194472 estExt_Genewise1Plus.C_120316	Y	1	2	VSWDEYR	0.9911	0.9604	2	6	4
15	1	194472	1	29.1	12	115	0.92	jgi Dappu1 194472 estExt_Genewise1Plus.C_120316	N	0.33	2	IFEHYLR	0.987	0.9431	2	6	2
15	1	194472	1	29.1	12	115	0.92	jgi Dappu1 194472 estExt_Genewise1Plus.C_120316	N	0.5	2	DVKPGEM[147]ISFVQK	0.9825	0.9246	2	6	10	b
15	1	194472	1	29.1	12	115	0.92	jgi Dappu1 194472 estExt_Genewise1Plus.C_120316	N	0.33	2	DKIVDYGHIK	0.9815	0.9206	2	6	5
15	1	194472	1	29.1	12	115	0.92	jgi Dappu1 194472 estExt_Genewise1Plus.C_120316	N	0.5	2	EYLM[147]NETGK	0.9299	0.7438	2	6	5
15	1	194472	1	29.1	12	115	0.92	jgi Dappu1 194472 estExt_Genewise1Plus.C_120316	N	0.33	2	IVDYGHIK	0.9179	0.7096	2	6	2
15	1	194472	1	29.1	12	115	0.92	jgi Dappu1 194472 estExt_Genewise1Plus.C_120316	Y	1	2	IHVNNYHVGR	0.8728	0.6001	2	6	5	a
15	1	194472	1	29.1	12	115	0.92	jgi Dappu1 194472 estExt_Genewise1Plus.C_120316	N	0.5	2	LVATFNSR	0.2848	0.2848	2	6	2
15	1	194472	1	29.1	12	115	0.92	jgi Dappu1 194472 estExt_Genewise1Plus.C_120316	N	0.5	2	IYAMASVQETK	0.2097	0.2097	2	6	4
15	1	194472	1	29.1	12	115	0.92	jgi Dappu1 194472 estExt_Genewise1Plus.C_120316	Y	1	3	IHVNNYHVGR	0.1556	0.1556	2	6	2	a
15	1	194472	1	29.1	12	115	0.92	jgi Dappu1 194472 estExt_Genewise1Plus.C_120316	N	0.5	3	DVKPGEM[147]ISFVQK	0.0613	0.0613	2	6	1	b
16	1	196131	1	3.2	2	4	0.05	jgi Dappu1 196131 estExt_Genewise1Plus.C_200273	Y	1	2	YLAVTQFEATDAR	0.9996	0.999	2	4	1
16	1	196131	1	3.2	2	4	0.05	jgi Dappu1 196131 estExt_Genewise1Plus.C_200273	Y	1	2	DQLIADHQR	0.9862	0.966	2	4	3
16	1	196131	1	3.2	2	4	0.05	jgi Dappu1 196131 estExt_Genewise1Plus.C_200273	Y	1	2	EIM[147]DTWTFK	0.1165	0.1165	2	4	1
17	1	199162; 249955; 68162	1	9.6	3	5	0.06	jgi Dappu1 199162 estExt_Genewise1Plus.C_510030,jgi Dappu1 249955 SNAP_00018013,jgi Dappu1 68162 e_gw1.1476.3.1	Y	1	2	QAVAYTLAQDYGFTR	0.9971	0.9928	2	4	1
17	1	199162; 249955; 68162	1	9.6	3	5	0.06	jgi Dappu1 199162 estExt_Genewise1Plus.C_510030,jgi Dappu1 249955 SNAP_00018013,jgi Dappu1 68162 e_gw1.1476.3.1	N	1	2	GNKGFFAM[147]AK	0.9907	0.977	2	4	2
17	1	199162; 249955; 68162	1	9.6	3	5	0.06	jgi Dappu1 199162 estExt_Genewise1Plus.C_510030,jgi Dappu1 249955 SNAP_00018013,jgi Dappu1 68162 e_gw1.1476.3.1	Y	1	2	AFIFTDNHDNQR	0.9864	0.9666	2	4	2
18	1	200882	1	11.1	8	35	0.38	jgi Dappu1 200882 estExt_Genewise1Plus.C_750105	Y	1	2	KLVALLDATPTR	0.9998	0.999	2	6	1
18	1	200882	1	11.1	8	35	0.38	jgi Dappu1 200882 estExt_Genewise1Plus.C_750105	Y	1	2	VIGPLSNNEDFAR	0.9998	0.999	2	6	14
18	1	200882	1	11.1	8	35	0.38	jgi Dappu1 200882 estExt_Genewise1Plus.C_750105	Y	1	2	LVALLDATPTR	0.9997	0.9985	2	6	11
18	1	200882	1	11.1	8	35	0.38	jgi Dappu1 200882 estExt_Genewise1Plus.C_750105	Y	1	2	LEEQILTDPHSPSR	0.9996	0.9982	2	6	2
18	1	200882	1	11.1	8	35	0.38	jgi Dappu1 200882 estExt_Genewise1Plus.C_750105	Y	1	2	TETTLM[147]IANLK	0.9996	0.9982	2	6	2
18	1	200882	1	11.1	8	35	0.38	jgi Dappu1 200882 estExt_Genewise1Plus.C_750105	Y	1	2	DFLTLR	0.8434	0.5434	2	6	2
18	1	200882	1	11.1	8	35	0.38	jgi Dappu1 200882 estExt_Genewise1Plus.C_750105	Y	1	2	EPNNPDDAIPVNTAR	0.4469	0.4469	2	6	2
18	1	200882	1	11.1	8	35	0.38	jgi Dappu1 200882 estExt_Genewise1Plus.C_750105	Y	1	3	VILREPNNPDDAIPVNTAR	0.3149	0.3149	2	6	1	a
18	1	200882	1	11.1	8	35	0.38	jgi Dappu1 200882 estExt_Genewise1Plus.C_750105	Y	1	2	VILREPNNPDDAIPVNTAR	0.1383	0.1383	2	6	1	a
19	1	202596	1	22.6	6	44	0.48	jgi Dappu1 202596 estExt_Genewise1Plus.C_1070005	Y	1	2	NLDDANEAALK	0.9997	0.9987	2	5	27
19	1	202596	1	22.6	6	44	0.48	jgi Dappu1 202596 estExt_Genewise1Plus.C_1070005	Y	1	2	DYEINEINILVNDLR	0.9979	0.9913	2	5	2
19	1	202596	1	22.6	6	44	0.48	jgi Dappu1 202596 estExt_Genewise1Plus.C_1070005	Y	1	2	AAEFNFR	0.9895	0.9584	2	5	9
19	1	202596	1	22.6	6	44	0.48	jgi Dappu1 202596 estExt_Genewise1Plus.C_1070005	Y	1	2	WDLDFEVR	0.9887	0.9551	2	5	1
19	1	202596	1	22.6	6	44	0.48	jgi Dappu1 202596 estExt_Genewise1Plus.C_1070005	Y	1	2	GFM[147]TPER	0.9076	0.7053	2	5	4
19	1	202596	1	22.6	6	44	0.48	jgi Dappu1 202596 estExt_Genewise1Plus.C_1070005	Y	1	2	KAAEFNFR	0.2553	0.2553	2	5	1
19	1	202596	1	22.6	6	44	0.48	jgi Dappu1 202596 estExt_Genewise1Plus.C_1070005	Y	1	2	KAAEELK	0.0651	0.0651	2	5	2
20	1	206384	1	10.7	23	76	0.87	jgi Dappu1 206384 estExt_Genewise1.C_30440	Y	1	2	DLASVQTLQR	0.9998	0.9989	2	7	5
20	1	206384	1	10.7	23	76	0.87	jgi Dappu1 206384 estExt_Genewise1.C_30440	Y	1	2	DVAGAEALLER	0.9998	0.9989	2	7	16
20	1	206384	1	10.7	23	76	0.87	jgi Dappu1 206384 estExt_Genewise1.C_30440	Y	1	2	VTEVLELADR	0.9998	0.9989	2	7	4
20	1	206384	1	10.7	23	76	0.87	jgi Dappu1 206384 estExt_Genewise1.C_30440	Y	1	2	HQTFEQELTANK	0.9997	0.9987	2	7	1
20	1	206384	1	10.7	23	76	0.87	jgi Dappu1 206384 estExt_Genewise1.C_30440	Y	1	2	LGESQTLQQFSR	0.9997	0.9986	2	7	3
20	1	206384	1	10.7	23	76	0.87	jgi Dappu1 206384 estExt_Genewise1.C_30440	Y	1	2	LLDSYDLQR	0.9997	0.9985	2	7	2
20	1	206384	1	10.7	23	76	0.87	jgi Dappu1 206384 estExt_Genewise1.C_30440	Y	1	2	LQQALVLVQFLR	0.9996	0.9984	2	7	1
20	1	206384	1	10.7	23	76	0.87	jgi Dappu1 206384 estExt_Genewise1.C_30440	Y	1	2	ILETAEDIQER	0.9993	0.997	2	7	2
20	1	206384	1	10.7	23	76	0.87	jgi Dappu1 206384 estExt_Genewise1.C_30440	Y	1	2	DVVLSSDDFGR	0.9992	0.9962	2	7	5
20	1	206384	1	10.7	23	76	0.87	jgi Dappu1 206384 estExt_Genewise1.C_30440	Y	1	2	AIIAADELAK	0.9981	0.9915	2	7	10
20	1	206384	1	10.7	23	76	0.87	jgi Dappu1 206384 estExt_Genewise1.C_30440	Y	1	2	IEELDAVGR	0.9979	0.9904	2	7	6
20	1	206384	1	10.7	23	76	0.87	jgi Dappu1 206384 estExt_Genewise1.C_30440	Y	1	2	KFDDFNADLK	0.9976	0.989	2	7	2
20	1	206384	1	10.7	23	76	0.87	jgi Dappu1 206384 estExt_Genewise1.C_30440	Y	1	3	HQLVDADILAHEDR	0.9971	0.987	2	7	2
20	1	206384	1	10.7	23	76	0.87	jgi Dappu1 206384 estExt_Genewise1.C_30440	Y	1	2	DLSSVQTLLTK	0.9958	0.9811	2	7	4
20	1	206384	1	10.7	23	76	0.87	jgi Dappu1 206384 estExt_Genewise1.C_30440	Y	1	2	QNLLTLWEER	0.9771	0.9032	2	7	1
20	1	206384	1	10.7	23	76	0.87	jgi Dappu1 206384 estExt_Genewise1.C_30440	Y	1	2	SRIEELDAVGR	0.9236	0.7256	2	7	1
20	1	206384	1	10.7	23	76	0.87	jgi Dappu1 206384 estExt_Genewise1.C_30440	Y	1	3	EAFVSSDEFGSDLEHVEVLQR	0.904	0.673	2	7	1
20	1	206384	1	10.7	23	76	0.87	jgi Dappu1 206384 estExt_Genewise1.C_30440	Y	1	2	VM[147]TLGQEAAR	0.8873	0.6327	2	7	1
20	1	206384	1	10.7	23	76	0.87	jgi Dappu1 206384 estExt_Genewise1.C_30440	Y	1	2	RVLLEDSFR	0.7608	0.4608	2	7	2
20	1	206384	1	10.7	23	76	0.87	jgi Dappu1 206384 estExt_Genewise1.C_30440	N	1	2	LLALNR	0.7595	0.4595	2	7	1
20	1	206384	1	10.7	23	76	0.87	jgi Dappu1 206384 estExt_Genewise1.C_30440	Y	1	3	LIEGQHYAAEDVAQR	0.3912	0.3912	2	7	2
20	1	206384	1	10.7	23	76	0.87	jgi Dappu1 206384 estExt_Genewise1.C_30440	Y	1	2	QGFVPAAYVK	0.3295	0.3295	2	7	1
20	1	206384	1	10.7	23	76	0.87	jgi Dappu1 206384 estExt_Genewise1.C_30440	Y	1	3	LQLATEESYRDPANIQSK	0.2013	0.2013	2	7	3
20	1	206384	1	10.7	23	76	0.87	jgi Dappu1 206384 estExt_Genewise1.C_30440	Y	1	3	DLAALEDKVM[147]TLGQEAAR	0.1725	0.1725	2	7	1
20	1	206384	1	10.7	23	76	0.87	jgi Dappu1 206384 estExt_Genewise1.C_30440	Y	1	2	FDDFNADLK	0.1415	0.1415	2	7	1
21	1	208250	1	18.8	35	197	2.17	jgi Dappu1 208250 estExt_Genewise1.C_80108	Y	1	2	EAGAGSLAISVEGPSK	0.9998	0.999	2	7	15
21	1	208250	1	18.8	35	197	2.17	jgi Dappu1 208250 estExt_Genewise1.C_80108	Y	1	2	FIGSLETDLSDGLK	0.9998	0.9989	2	7	7
21	1	208250	1	18.8	35	197	2.17	jgi Dappu1 208250 estExt_Genewise1.C_80108	N	1	2	GVTETSSVM[147]VETVTK	0.9998	0.999	2	7	7
21	1	208250	1	18.8	35	197	2.17	jgi Dappu1 208250 estExt_Genewise1.C_80108	Y	1	2	NAGSGGLSLAVEGPSK	0.9998	0.999	2	7	2
21	1	208250	1	18.8	35	197	2.17	jgi Dappu1 208250 estExt_Genewise1.C_80108	Y	1	2	NQISVGSNSEVPLPAAGR	0.9998	0.999	2	7	2
21	1	208250	1	18.8	35	197	2.17	jgi Dappu1 208250 estExt_Genewise1.C_80108	Y	1	2	THTDNTFNVDTR	0.9998	0.999	2	7	3
21	1	208250	1	18.8	35	197	2.17	jgi Dappu1 208250 estExt_Genewise1.C_80108	Y	1	2	VHTEGAGEGQLDIR	0.9998	0.9989	2	7	3	a
21	1	208250	1	18.8	35	197	2.17	jgi Dappu1 208250 estExt_Genewise1.C_80108	N	1	2	VPCTGELLASK	0.9998	0.9989	2	7	12
21	1	208250	1	18.8	35	197	2.17	jgi Dappu1 208250 estExt_Genewise1.C_80108	Y	1	2	EDADPAAVHAAGPGLVK	0.9997	0.9985	2	7	4
21	1	208250	1	18.8	35	197	2.17	jgi Dappu1 208250 estExt_Genewise1.C_80108	Y	1	2	FADQFIPGSPFK	0.9997	0.9986	2	7	21
21	1	208250	1	18.8	35	197	2.17	jgi Dappu1 208250 estExt_Genewise1.C_80108	Y	1	2	LIALVEVLSGK	0.9997	0.9988	2	7	14
21	1	208250	1	18.8	35	197	2.17	jgi Dappu1 208250 estExt_Genewise1.C_80108	Y	1	2	GAGSGGLGLAIEGPSEAK	0.9995	0.9979	2	7	6
21	1	208250	1	18.8	35	197	2.17	jgi Dappu1 208250 estExt_Genewise1.C_80108	Y	1	3	VGKEDADPAAVHAAGPGLVK	0.9995	0.9979	2	7	3
21	1	208250	1	18.8	35	197	2.17	jgi Dappu1 208250 estExt_Genewise1.C_80108	Y	1	3	YNDVHIPGSPFQFTVGPLR	0.9995	0.9977	2	7	3
21	1	208250	1	18.8	35	197	2.17	jgi Dappu1 208250 estExt_Genewise1.C_80108	Y	1	2	ATYTPDDLGQYK	0.9993	0.997	2	7	6
21	1	208250	1	18.8	35	197	2.17	jgi Dappu1 208250 estExt_Genewise1.C_80108	Y	1	2	DGTVSIQYEPR	0.9993	0.9968	2	7	1
21	1	208250	1	18.8	35	197	2.17	jgi Dappu1 208250 estExt_Genewise1.C_80108	N	1	2	GPCEEVFVK	0.9993	0.9966	2	7	9
21	1	208250	1	18.8	35	197	2.17	jgi Dappu1 208250 estExt_Genewise1.C_80108	Y	1	2	DNGVHYVHVK	0.9986	0.9935	2	7	3
21	1	208250	1	18.8	35	197	2.17	jgi Dappu1 208250 estExt_Genewise1.C_80108	Y	1	2	SPFEVNVGPYK	0.998	0.9907	2	7	5
21	1	208250	1	18.8	35	197	2.17	jgi Dappu1 208250 estExt_Genewise1.C_80108	Y	1	2	LENVSVALK	0.9961	0.9822	2	7	6
21	1	208250	1	18.8	35	197	2.17	jgi Dappu1 208250 estExt_Genewise1.C_80108	Y	1	2	YVDANSVR	0.996	0.982	2	7	2
21	1	208250	1	18.8	35	197	2.17	jgi Dappu1 208250 estExt_Genewise1.C_80108	Y	1	3	VHTEGAGEGQLDIR	0.9958	0.9811	2	7	2	a
21	1	208250	1	18.8	35	197	2.17	jgi Dappu1 208250 estExt_Genewise1.C_80108	N	1	2	DRGDYVIIVK	0.993	0.9688	2	7	6
21	1	208250	1	18.8	35	197	2.17	jgi Dappu1 208250 estExt_Genewise1.C_80108	Y	1	2	FLEHDEGIR	0.9914	0.9618	2	7	9
21	1	208250	1	18.8	35	197	2.17	jgi Dappu1 208250 estExt_Genewise1.C_80108	Y	1	2	M[147]LPNGNLGISFTPR	0.99	0.9559	2	7	1
21	1	208250	1	18.8	35	197	2.17	jgi Dappu1 208250 estExt_Genewise1.C_80108	Y	1	2	SPYM[147]ANILPK	0.9877	0.9463	2	7	4
21	1	208250	1	18.8	35	197	2.17	jgi Dappu1 208250 estExt_Genewise1.C_80108	Y	1	2	IQQNTFTR	0.9726	0.8857	2	7	7
21	1	208250	1	18.8	35	197	2.17	jgi Dappu1 208250 estExt_Genewise1.C_80108	Y	1	3	TGVLSGKLAPFTVDTR	0.9716	0.8821	2	7	6
21	1	208250	1	18.8	35	197	2.17	jgi Dappu1 208250 estExt_Genewise1.C_80108	Y	1	2	AFGPGLER	0.9693	0.8735	2	7	3
21	1	208250	1	18.8	35	197	2.17	jgi Dappu1 208250 estExt_Genewise1.C_80108	Y	1	2	IVNIDSSDIVDCK	0.9342	0.7564	2	7	1
21	1	208250	1	18.8	35	197	2.17	jgi Dappu1 208250 estExt_Genewise1.C_80108	Y	1	2	APLAVDIR	0.9278	0.7377	2	7	9
21	1	208250	1	18.8	35	197	2.17	jgi Dappu1 208250 estExt_Genewise1.C_80108	N	0.99	2	YTPLVPGDYFIAVK	0.9054	0.6766	2	7	6
21	1	208250	1	18.8	35	197	2.17	jgi Dappu1 208250 estExt_Genewise1.C_80108	Y	1	2	VQVFGPGVEK	0.3254	0.3254	2	7	6
21	1	208250	1	18.8	35	197	2.17	jgi Dappu1 208250 estExt_Genewise1.C_80108	Y	1	2	FNGVHIPGSPFPLK	0.2231	0.2231	2	7	1
21	1	208250	1	18.8	35	197	2.17	jgi Dappu1 208250 estExt_Genewise1.C_80108	Y	1	2	SPFEVK	0.2187	0.2187	2	7	2
21	1	208250	1	18.8	35	197	2.17	jgi Dappu1 208250 estExt_Genewise1.C_80108	Y	1	2	HIAGSPFAAK	0.1445	0.1445	2	7	2
21	1	208250	1	18.8	35	197	2.17	jgi Dappu1 208250 estExt_Genewise1.C_80108	Y	1	2	HIPDSPFR	0.1308	0.1308	2	7	4
21	1	208250	1	18.8	35	197	2.17	jgi Dappu1 208250 estExt_Genewise1.C_80108	Y	1	2	IECHDNGDGSADVR	0.0948	0.0948	2	7	1
21	1	208250	1	18.8	35	197	2.17	jgi Dappu1 208250 estExt_Genewise1.C_80108	Y	1	2	SPSDSK	0.0624	0.0624	2	7	1
21	1	208250	1	18.8	35	197	2.17	jgi Dappu1 208250 estExt_Genewise1.C_80108	Y	1	2	VNVLYAGK	0.0525	0.0525	2	7	1
22	1	208978	1	16.3	3	5	0.05	jgi Dappu1 208978 estExt_Genewise1.C_100334	Y	1	2	LGDFSVLDSEFNSIR	0.9992	0.9981	2	4	2
22	1	208978	1	16.3	3	5	0.05	jgi Dappu1 208978 estExt_Genewise1.C_100334	Y	1	2	GTNPELIR	0.9785	0.9478	2	4	1
22	1	208978	1	16.3	3	5	0.05	jgi Dappu1 208978 estExt_Genewise1.C_100334	Y	1	2	FDVAQYTPEEIVVK	0.9143	0.8099	2	4	2
23	1	210624	1	10.2	4	8	0.07	jgi Dappu1 210624 estExt_Genewise1.C_170423	Y	1	2	VESGDLESDWDFLPAK	0.9996	0.9989	2	4	2
23	1	210624	1	10.2	4	8	0.07	jgi Dappu1 210624 estExt_Genewise1.C_170423	Y	1	2	DLGIQTSQDAR	0.9927	0.982	2	4	4
23	1	210624	1	10.2	4	8	0.07	jgi Dappu1 210624 estExt_Genewise1.C_170423	Y	1	2	VHVIFNYK	0.2911	0.2911	2	5	1
23	1	210624	1	10.2	4	8	0.07	jgi Dappu1 210624 estExt_Genewise1.C_170423	Y	1	3	FYGDAEKDLGIQTSQDAR	0.2335	0.2335	2	5	1
24	1	213033	1	6.7	3	17	0.16	jgi Dappu1 213033 estExt_Genewise1.C_350084	Y	1	2	IFEGENM[147]VADSGNVFDSTLK	0.9996	0.999	2	4	2
24	1	213033	1	6.7	3	17	0.16	jgi Dappu1 213033 estExt_Genewise1.C_350084	Y	1	2	AVAEPGIQLK	0.9966	0.9914	2	4	11
24	1	213033	1	6.7	3	17	0.16	jgi Dappu1 213033 estExt_Genewise1.C_350084	Y	1	2	IYATDFR	0.9388	0.8597	2	4	4
24	1	213033	1	6.7	3	17	0.16	jgi Dappu1 213033 estExt_Genewise1.C_350084	Y	1	2	CHNLITGFR	0.0618	0.0618	2	5	1
25	1	213575	1	3.7	5	13	0.12	jgi Dappu1 213575 estExt_Genewise1.C_420119	Y	1	2	LAITLVHLK	0.9986	0.9941	2	5	5
25	1	213575	1	3.7	5	13	0.12	jgi Dappu1 213575 estExt_Genewise1.C_420119	Y	1	2	IVLDSSVFSDHR	0.9974	0.9894	2	5	1
25	1	213575	1	3.7	5	13	0.12	jgi Dappu1 213575 estExt_Genewise1.C_420119	Y	1	2	LLLPWLESR	0.9923	0.9692	2	5	2
25	1	213575	1	3.7	5	13	0.12	jgi Dappu1 213575 estExt_Genewise1.C_420119	Y	1	2	HELIEFR	0.9621	0.8609	2	5	4
25	1	213575	1	3.7	5	13	0.12	jgi Dappu1 213575 estExt_Genewise1.C_420119	Y	1	3	IHEGSVEPATHNALAK	0.9062	0.7018	2	5	1
25	1	213575	1	3.7	5	13	0.12	jgi Dappu1 213575 estExt_Genewise1.C_420119	Y	1	2	AM[147]LQANIR	0.0506	0.0506	2	5	1
26	1	215225	1	25.8	8	22	0.24	jgi Dappu1 215225 estExt_Genewise1.C_630056	Y	1	2	LFINGQFVDSQSGK	0.9998	0.999	2	6	4
26	1	215225	1	25.8	8	22	0.24	jgi Dappu1 215225 estExt_Genewise1.C_630056	Y	1	2	SPIVVFPDVDLDK	0.9993	0.9968	2	6	3
26	1	215225	1	25.8	8	22	0.24	jgi Dappu1 215225 estExt_Genewise1.C_630056	Y	1	2	TFVHESIYDKFVEK	0.9986	0.9937	2	6	1
26	1	215225	1	25.8	8	22	0.24	jgi Dappu1 215225 estExt_Genewise1.C_630056	Y	1	2	IAFTGSTAVGK	0.9974	0.988	2	6	6
26	1	215225	1	25.8	8	22	0.24	jgi Dappu1 215225 estExt_Genewise1.C_630056	Y	1	3	KLGDPFGEVDQGPQVSELQFNR	0.9971	0.9867	2	6	1
26	1	215225	1	25.8	8	22	0.24	jgi Dappu1 215225 estExt_Genewise1.C_630056	Y	1	2	IM[147]ALIEAGKK	0.9836	0.9293	2	6	3
26	1	215225	1	25.8	8	22	0.24	jgi Dappu1 215225 estExt_Genewise1.C_630056	Y	1	2	FSTM[147]EEVIK	0.9451	0.7901	2	6	2
26	1	215225	1	25.8	8	22	0.24	jgi Dappu1 215225 estExt_Genewise1.C_630056	Y	1	2	IHGQSIPADGNVFVVTR	0.8749	0.6046	2	6	2
26	1	215225	1	25.8	8	22	0.24	jgi Dappu1 215225 estExt_Genewise1.C_630056	Y	1	2	IAKEEIFGPVQQIM[147]K	0.0557	0.0557	2	6	1
27	1	218706	1	5.9	2	7	0.09	jgi Dappu1 218706 estExt_Genewise1.C_1580020	Y	1	3	TPTSATFDSPESHISVAQR	0.9991	0.9986	2	3	2
27	1	218706	1	5.9	2	7	0.09	jgi Dappu1 218706 estExt_Genewise1.C_1580020	N	1	2	TPVEDVLYGQFK	0.9977	0.9963	2	3	5
28	1	218819	1	7.9	13	25	0.28	jgi Dappu1 218819 estExt_Genewise1.C_1660028	Y	1	2	VAAVNEIADQLM[147]GAR	0.9997	0.9986	2	6	4
28	1	218819	1	7.9	13	25	0.28	jgi Dappu1 218819 estExt_Genewise1.C_1660028	Y	1	2	VQQLEDAYAELVK	0.9997	0.9988	2	6	3
28	1	218819	1	7.9	13	25	0.28	jgi Dappu1 218819 estExt_Genewise1.C_1660028	Y	1	3	SLGETSTQLIAEGHPDSDQIAVR	0.9997	0.9986	2	6	2
28	1	218819	1	7.9	13	25	0.28	jgi Dappu1 218819 estExt_Genewise1.C_1660028	Y	1	2	TAGYQNVNIR	0.9996	0.9983	2	6	1
28	1	218819	1	7.9	13	25	0.28	jgi Dappu1 218819 estExt_Genewise1.C_1660028	Y	1	2	VAVVNQLAR	0.9993	0.997	2	6	2
28	1	218819	1	7.9	13	25	0.28	jgi Dappu1 218819 estExt_Genewise1.C_1660028	Y	1	2	VVGLAM[147]ENDR	0.995	0.9776	2	6	1
28	1	218819	1	7.9	13	25	0.28	jgi Dappu1 218819 estExt_Genewise1.C_1660028	Y	1	3	LVSSEDVGRDEANVQSLLK	0.9922	0.9652	2	6	1
28	1	218819	1	7.9	13	25	0.28	jgi Dappu1 218819 estExt_Genewise1.C_1660028	Y	1	2	HLM[147]GVEDLLQK	0.9889	0.9512	2	6	4
28	1	218819	1	7.9	13	25	0.28	jgi Dappu1 218819 estExt_Genewise1.C_1660028	Y	1	2	LLDALSLYK	0.9821	0.9231	2	6	1
28	1	218819	1	7.9	13	25	0.28	jgi Dappu1 218819 estExt_Genewise1.C_1660028	Y	1	2	LADTGDLFR	0.9768	0.902	2	6	1
28	1	218819	1	7.9	13	25	0.28	jgi Dappu1 218819 estExt_Genewise1.C_1660028	Y	1	2	NIIAQDETYR	0.9766	0.9011	2	6	2
28	1	218819	1	7.9	13	25	0.28	jgi Dappu1 218819 estExt_Genewise1.C_1660028	Y	1	2	FAALER	0.8994	0.6616	2	6	2
28	1	218819	1	7.9	13	25	0.28	jgi Dappu1 218819 estExt_Genewise1.C_1660028	Y	1	2	M[147]LETM[147]VPAK	0.2328	0.2328	2	6	1
28	1	218819	1	7.9	13	25	0.28	jgi Dappu1 218819 estExt_Genewise1.C_1660028	Y	1	2	VYLTLR	0.1087	0.1087	2	6	3
28	1	218819	1	7.9	13	25	0.28	jgi Dappu1 218819 estExt_Genewise1.C_1660028	Y	1	2	DAMDNR	0.0835	0.0835	2	6	1
28	1	218819	1	7.9	13	25	0.28	jgi Dappu1 218819 estExt_Genewise1.C_1660028	Y	1	3	VQAVVAVAQELEAENYHDIDR	0.0579	0.0579	2	6	1
29	1	219409	1	33.4	24	219	2.64	jgi Dappu1 219409 estExt_Genewise1.C_2380001	Y	1	2	AESAETNLNFVR	0.9998	0.9989	2	7	2
29	1	219409	1	33.4	24	219	2.64	jgi Dappu1 219409 estExt_Genewise1.C_2380001	Y	1	2	LDELTALYDASQR	0.9998	0.999	2	7	7
29	1	219409	1	33.4	24	219	2.64	jgi Dappu1 219409 estExt_Genewise1.C_2380001	Y	1	2	LEEAEGGAGNQLEINK	0.9998	0.999	2	7	23
29	1	219409	1	33.4	24	219	2.64	jgi Dappu1 219409 estExt_Genewise1.C_2380001	Y	1	2	LEEVETNALVSSK	0.9998	0.999	2	7	27
29	1	219409	1	33.4	24	219	2.64	jgi Dappu1 219409 estExt_Genewise1.C_2380001	Y	1	2	QLQITM[147]DQYGVAQR	0.9998	0.999	2	7	12
29	1	219409	1	33.4	24	219	2.64	jgi Dappu1 219409 estExt_Genewise1.C_2380001	Y	1	2	QSLQLTELQSM[147]YEETQR	0.9998	0.9989	2	7	4	b
29	1	219409	1	33.4	24	219	2.64	jgi Dappu1 219409 estExt_Genewise1.C_2380001	Y	1	2	VTELEEQISALISK	0.9998	0.999	2	7	30
29	1	219409	1	33.4	24	219	2.64	jgi Dappu1 219409 estExt_Genewise1.C_2380001	Y	1	2	LSTENIELTK	0.9997	0.9987	2	7	15
29	1	219409	1	33.4	24	219	2.64	jgi Dappu1 219409 estExt_Genewise1.C_2380001	Y	1	2	LVQEDLETER	0.9997	0.9986	2	7	27
29	1	219409	1	33.4	24	219	2.64	jgi Dappu1 219409 estExt_Genewise1.C_2380001	Y	1	2	SKLDELTALYDASQR	0.9997	0.9987	2	7	11	c
29	1	219409	1	33.4	24	219	2.64	jgi Dappu1 219409 estExt_Genewise1.C_2380001	Y	1	2	VSYENISYLK	0.9997	0.9985	2	7	19
29	1	219409	1	33.4	24	219	2.64	jgi Dappu1 219409 estExt_Genewise1.C_2380001	Y	1	3	KQSLQLTELQSM[147]YEETQR	0.9997	0.9987	2	7	4
29	1	219409	1	33.4	24	219	2.64	jgi Dappu1 219409 estExt_Genewise1.C_2380001	Y	1	2	QM[147]SIEIDQLNSR	0.9996	0.9984	2	7	8
29	1	219409	1	33.4	24	219	2.64	jgi Dappu1 219409 estExt_Genewise1.C_2380001	Y	1	2	VRDIELELDEER	0.9989	0.9952	2	7	1	a
29	1	219409	1	33.4	24	219	2.64	jgi Dappu1 219409 estExt_Genewise1.C_2380001	Y	1	3	LLEDVHLESEETAHM[147]LR	0.9979	0.9904	2	7	3
29	1	219409	1	33.4	24	219	2.64	jgi Dappu1 219409 estExt_Genewise1.C_2380001	Y	1	2	HTM[147]DVLHEEQER	0.9951	0.9778	2	7	1
29	1	219409	1	33.4	24	219	2.64	jgi Dappu1 219409 estExt_Genewise1.C_2380001	Y	1	3	HQEAVVDLQDQLELLAK	0.992	0.9643	2	7	2
29	1	219409	1	33.4	24	219	2.64	jgi Dappu1 219409 estExt_Genewise1.C_2380001	Y	1	3	DKADLSVM[147]VIQLQER	0.9871	0.9438	2	7	1
29	1	219409	1	33.4	24	219	2.64	jgi Dappu1 219409 estExt_Genewise1.C_2380001	Y	1	2	DIELELDEER	0.9304	0.7451	2	7	8
29	1	219409	1	33.4	24	219	2.64	jgi Dappu1 219409 estExt_Genewise1.C_2380001	Y	1	3	VRDIELELDEER	0.9086	0.6848	2	7	3	a
29	1	219409	1	33.4	24	219	2.64	jgi Dappu1 219409 estExt_Genewise1.C_2380001	Y	1	2	VQLEEEAEAR	0.8699	0.5938	2	7	4
29	1	219409	1	33.4	24	219	2.64	jgi Dappu1 219409 estExt_Genewise1.C_2380001	Y	1	2	NQISSQFEDLRR	0.8326	0.5326	2	7	5
29	1	219409	1	33.4	24	219	2.64	jgi Dappu1 219409 estExt_Genewise1.C_2380001	Y	1	2	EIIIQGEEDHK	0.2877	0.2877	2	7	1
29	1	219409	1	33.4	24	219	2.64	jgi Dappu1 219409 estExt_Genewise1.C_2380001	Y	1	3	VKLEQELSVYAADFEEASK	0.2522	0.2522	2	7	1
29	1	219409	1	33.4	24	219	2.64	jgi Dappu1 219409 estExt_Genewise1.C_2380001	Y	1	3	EIIIQGEEDHKNVSLLQDSVEK	0.1716	0.1716	2	7	2
29	1	219409	1	33.4	24	219	2.64	jgi Dappu1 219409 estExt_Genewise1.C_2380001	Y	1	3	QSLQLTELQSM[147]YEETQR	0.0762	0.0762	2	7	1	b
29	1	219409	1	33.4	24	219	2.64	jgi Dappu1 219409 estExt_Genewise1.C_2380001	Y	1	3	SKLDELTALYDASQR	0.0577	0.0577	2	7	1	c
29	1	219409	1	33.4	24	219	2.64	jgi Dappu1 219409 estExt_Genewise1.C_2380001	Y	1	2	ANM[147]EAALR	0.0547	0.0547	2	7	1
29	1	219409	1	33.4	24	219	2.64	jgi Dappu1 219409 estExt_Genewise1.C_2380001	Y	1	2	KALEVEIK	0.0543	0.0543	2	7	1
30	1	219465	1	8	3	5	0.05	jgi Dappu1 219465 estExt_Genewise1.C_2620012	Y	1	2	GLGITFVSDENDAK	0.9988	0.9971	2	4	1
30	1	219465	1	8	3	5	0.05	jgi Dappu1 219465 estExt_Genewise1.C_2620012	Y	1	2	ILVATDLFGR	0.9984	0.9959	2	4	1
30	1	219465	1	8	3	5	0.05	jgi Dappu1 219465 estExt_Genewise1.C_2620012	Y	1	2	DFLLKPEILR	0.9314	0.8444	2	4	3
31	1	219769	1	8.9	15	124	1.13	jgi Dappu1 219769 estExt_Genewise1.C_9580001	N	0.5	2	LLPAPELCQNFPVYEIVK	0.9998	0.9989	2	6	6
31	1	219769	1	8.9	15	124	1.13	jgi Dappu1 219769 estExt_Genewise1.C_9580001	Y	1	2	NAENEVLAVIK	0.9998	0.9989	2	6	30
31	1	219769	1	8.9	15	124	1.13	jgi Dappu1 219769 estExt_Genewise1.C_9580001	Y	1	3	TADNFIEVDSPMSHMIR	0.9998	0.9989	2	6	13	b
31	1	219769	1	8.9	15	124	1.13	jgi Dappu1 219769 estExt_Genewise1.C_9580001	N	0.5	2	EIVGTLLM[147]PIFFNK	0.9997	0.9988	2	6	14
31	1	219769	1	8.9	15	124	1.13	jgi Dappu1 219769 estExt_Genewise1.C_9580001	N	0.5	2	ITTALSLSR	0.9997	0.9985	2	6	10
31	1	219769	1	8.9	15	124	1.13	jgi Dappu1 219769 estExt_Genewise1.C_9580001	N	0.37	2	YSEVDPGQEVR	0.9997	0.9988	2	6	11
31	1	219769	1	8.9	15	124	1.13	jgi Dappu1 219769 estExt_Genewise1.C_9580001	Y	1	2	EVVVLASPIHR	0.9995	0.9978	2	6	10	a
31	1	219769	1	8.9	15	124	1.13	jgi Dappu1 219769 estExt_Genewise1.C_9580001	Y	1	2	GVIYGLEPGR	0.9985	0.9932	2	6	16
31	1	219769	1	8.9	15	124	1.13	jgi Dappu1 219769 estExt_Genewise1.C_9580001	Y	1	2	NAENEVLAVIKK	0.9908	0.9592	2	6	2
31	1	219769	1	8.9	15	124	1.13	jgi Dappu1 219769 estExt_Genewise1.C_9580001	N	0.5	2	YLPLLDSFAR	0.9879	0.9472	2	6	7
31	1	219769	1	8.9	15	124	1.13	jgi Dappu1 219769 estExt_Genewise1.C_9580001	N	0.5	2	LVGKPGLR	0.9597	0.8391	2	6	5
31	1	219769	1	8.9	15	124	1.13	jgi Dappu1 219769 estExt_Genewise1.C_9580001	N	0.5	2	LEINFHK	0.884	0.6251	2	6	2
31	1	219769	1	8.9	15	124	1.13	jgi Dappu1 219769 estExt_Genewise1.C_9580001	N	0.5	2	LSSILNK	0.872	0.5984	2	6	1
31	1	219769	1	8.9	15	124	1.13	jgi Dappu1 219769 estExt_Genewise1.C_9580001	Y	1	3	EVVVLASPIHR	0.8419	0.5419	2	6	2	a
31	1	219769	1	8.9	15	124	1.13	jgi Dappu1 219769 estExt_Genewise1.C_9580001	Y	1	2	EKIEIFPAQQK	0.3092	0.3092	2	6	5
31	1	219769	1	8.9	15	124	1.13	jgi Dappu1 219769 estExt_Genewise1.C_9580001	Y	1	2	TADNFIEVDSPMSHMIR	0.2344	0.2344	2	6	1	b
31	1	219769	1	8.9	15	124	1.13	jgi Dappu1 219769 estExt_Genewise1.C_9580001	N	0.5	2	LGFHCLPK	0.117	0.117	2	6	2
31	1	219769	1	8.9	15	124	1.13	jgi Dappu1 219769 estExt_Genewise1.C_9580001	N	0.5	2	EEPLWIVNFK	0.1132	0.1132	2	6	1
31	1	219769	1	8.9	15	124	1.13	jgi Dappu1 219769 estExt_Genewise1.C_9580001	N	0.5	2	DEAER	0.0613	0.0613	2	6	1
31	1	219769	1	8.9	15	124	1.13	jgi Dappu1 219769 estExt_Genewise1.C_9580001	N	0.5	2	DLM[147]DVAYELK	0.0531	0.0531	2	6	1
32	1	220693	1	38.7	14	179	1.97	jgi Dappu1 220693 estExt_fgenesh1_pg.C_30029	Y	1	2	GTAGEHTEAEGGVYDISNK	0.9998	0.9989	2	6	7	a
32	1	220693	1	38.7	14	179	1.97	jgi Dappu1 220693 estExt_fgenesh1_pg.C_30029	Y	1	2	VVASLSSLEGELK	0.9998	0.999	2	6	51
32	1	220693	1	38.7	14	179	1.97	jgi Dappu1 220693 estExt_fgenesh1_pg.C_30029	Y	1	2	EM[147]YDGLQELIR	0.9997	0.9985	2	6	9
32	1	220693	1	38.7	14	179	1.97	jgi Dappu1 220693 estExt_fgenesh1_pg.C_30029	Y	1	2	EVQTQLIQDR	0.9997	0.9988	2	6	22
32	1	220693	1	38.7	14	179	1.97	jgi Dappu1 220693 estExt_fgenesh1_pg.C_30029	Y	1	2	M[147]GLTEYQAVK	0.9997	0.9988	2	6	22
32	1	220693	1	38.7	14	179	1.97	jgi Dappu1 220693 estExt_fgenesh1_pg.C_30029	Y	1	2	SLAGYAFNPCLTEANYK	0.9997	0.9986	2	6	1
32	1	220693	1	38.7	14	179	1.97	jgi Dappu1 220693 estExt_fgenesh1_pg.C_30029	Y	1	2	FLQAANACR	0.9996	0.9981	2	6	16
32	1	220693	1	38.7	14	179	1.97	jgi Dappu1 220693 estExt_fgenesh1_pg.C_30029	Y	1	3	GTAGEHTEAEGGVYDISNKR	0.9996	0.9981	2	6	2
32	1	220693	1	38.7	14	179	1.97	jgi Dappu1 220693 estExt_fgenesh1_pg.C_30029	Y	1	2	LVNAINEIEKR	0.9994	0.9971	2	6	19	c
32	1	220693	1	38.7	14	179	1.97	jgi Dappu1 220693 estExt_fgenesh1_pg.C_30029	Y	1	2	YGFLTFCPTNLGTTIR	0.9993	0.9969	2	6	2
32	1	220693	1	38.7	14	179	1.97	jgi Dappu1 220693 estExt_fgenesh1_pg.C_30029	Y	1	2	ASVHIALPK	0.999	0.9954	2	6	19	b
32	1	220693	1	38.7	14	179	1.97	jgi Dappu1 220693 estExt_fgenesh1_pg.C_30029	Y	1	3	GTAGEHTEAEGGVYDISNK	0.9989	0.9949	2	6	4	a
32	1	220693	1	38.7	14	179	1.97	jgi Dappu1 220693 estExt_fgenesh1_pg.C_30029	Y	1	2	LVNAINEIEK	0.9945	0.9754	2	6	4
32	1	220693	1	38.7	14	179	1.97	jgi Dappu1 220693 estExt_fgenesh1_pg.C_30029	Y	1	2	LEAGFQK	0.2077	0.2077	2	6	1
32	1	220693	1	38.7	14	179	1.97	jgi Dappu1 220693 estExt_fgenesh1_pg.C_30029	Y	1	3	ASVHIALPK	0.191	0.191	2	6	2	b
32	1	220693	1	38.7	14	179	1.97	jgi Dappu1 220693 estExt_fgenesh1_pg.C_30029	Y	1	3	LVNAINEIEKR	0.1483	0.1483	2	6	1	c
32	1	220693	1	38.7	14	179	1.97	jgi Dappu1 220693 estExt_fgenesh1_pg.C_30029	Y	1	3	SLAGYAFNPCLTEANYKEM[147]EEK	0.058	0.058	2	6	1
33	1	220840	1	21.9	8	25	0.21	jgi Dappu1 220840 estExt_fgenesh1_pg.C_30282	Y	1	2	IPLTSNDIIER	0.9997	0.9987	2	6	6
33	1	220840	1	21.9	8	25	0.21	jgi Dappu1 220840 estExt_fgenesh1_pg.C_30282	Y	1	2	RIPLTSNDIIER	0.9961	0.9823	2	6	3
33	1	220840	1	21.9	8	25	0.21	jgi Dappu1 220840 estExt_fgenesh1_pg.C_30282	Y	1	2	LPAVPESLLK	0.9716	0.8819	2	6	5
33	1	220840	1	21.9	8	25	0.21	jgi Dappu1 220840 estExt_fgenesh1_pg.C_30282	Y	1	2	AGNFYVPAQSK	0.969	0.8723	2	6	1
33	1	220840	1	21.9	8	25	0.21	jgi Dappu1 220840 estExt_fgenesh1_pg.C_30282	Y	1	2	SKLPAVPESLLK	0.9664	0.8628	2	6	6
33	1	220840	1	21.9	8	25	0.21	jgi Dappu1 220840 estExt_fgenesh1_pg.C_30282	Y	1	2	ATLNM[147]LR	0.9294	0.7421	2	6	1
33	1	220840	1	21.9	8	25	0.21	jgi Dappu1 220840 estExt_fgenesh1_pg.C_30282	Y	1	2	LAFVIR	0.9124	0.6948	2	6	1
33	1	220840	1	21.9	8	25	0.21	jgi Dappu1 220840 estExt_fgenesh1_pg.C_30282	Y	1	2	QINNGVFVK	0.4227	0.4227	2	6	2
34	1	221682	1	6.4	2	16	0.21	jgi Dappu1 221682 estExt_fgenesh1_pg.C_60017	Y	1	2	LAAQQAYFQGR	0.9993	0.9989	2	3	8
34	1	221682	1	6.4	2	16	0.21	jgi Dappu1 221682 estExt_fgenesh1_pg.C_60017	Y	1	2	YVVNPSGGLISK	0.9974	0.9957	2	3	8
34	1	221682	1	6.4	2	16	0.21	jgi Dappu1 221682 estExt_fgenesh1_pg.C_60017	Y	1	2	KVLVVGVGM[147]TK	0.081	0.081	2	4	2
35	1	222083	1	17.2	2	7	0.1	jgi Dappu1 222083 estExt_fgenesh1_pg.C_80042	Y	1	2	DCGSTAALTAVR	0.9994	0.999	2	3	3
35	1	222083	1	17.2	2	7	0.1	jgi Dappu1 222083 estExt_fgenesh1_pg.C_80042	Y	1	2	VPGCNALPCIVYR	0.9991	0.9985	2	3	4
36	1	227532	1	29.8	5	18	0.2	jgi Dappu1 227532 estExt_fgenesh1_pg.C_770088	Y	1	2	KSAINEVVTR	0.9997	0.9988	2	5	6
36	1	227532	1	29.8	5	18	0.2	jgi Dappu1 227532 estExt_fgenesh1_pg.C_770088	Y	1	2	KFAEQAM[147]GTPDVR	0.9996	0.9984	2	5	4
36	1	227532	1	29.8	5	18	0.2	jgi Dappu1 227532 estExt_fgenesh1_pg.C_770088	Y	1	2	FAEQAM[147]GTPDVR	0.9971	0.988	2	5	5
36	1	227532	1	29.8	5	18	0.2	jgi Dappu1 227532 estExt_fgenesh1_pg.C_770088	Y	1	2	SAINEVVTR	0.9789	0.9187	2	5	1
36	1	227532	1	29.8	5	18	0.2	jgi Dappu1 227532 estExt_fgenesh1_pg.C_770088	Y	1	2	LYTLVSFIPVATFK	0.7995	0.4995	2	5	2
36	1	227532	1	29.8	5	18	0.2	jgi Dappu1 227532 estExt_fgenesh1_pg.C_770088	Y	1	2	FAEQAMGTPDVR	0.1902	0.1902	2	5	2
37	1	227800	1	15.9	6	33	0.29	jgi Dappu1 227800 estExt_fgenesh1_pg.C_850025	N	0.5	2	NQVAM[147]NPTNTVFDAK	0.9998	0.999	2	5	3
37	1	227800	1	15.9	6	33	0.29	jgi Dappu1 227800 estExt_fgenesh1_pg.C_850025	N	0.5	2	FEELNADLFR	0.9997	0.9988	2	5	11
37	1	227800	1	15.9	6	33	0.29	jgi Dappu1 227800 estExt_fgenesh1_pg.C_850025	Y	1	2	TQIQDIVLVGGSTR	0.9997	0.9989	2	5	2
37	1	227800	1	15.9	6	33	0.29	jgi Dappu1 227800 estExt_fgenesh1_pg.C_850025	N	0.5	2	TTPSYVAFTDTER	0.9997	0.9989	2	5	20
37	1	227800	1	15.9	6	33	0.29	jgi Dappu1 227800 estExt_fgenesh1_pg.C_850025	N	0.5	2	LLQDFFNGK	0.9978	0.991	2	5	5
37	1	227800	1	15.9	6	33	0.29	jgi Dappu1 227800 estExt_fgenesh1_pg.C_850025	N	0.5	2	M[147]KETAEAYLGK	0.9835	0.9357	2	5	2
37	1	227800	1	15.9	6	33	0.29	jgi Dappu1 227800 estExt_fgenesh1_pg.C_850025	Y	1	3	M[147]DKTQIQDIVLVGGSTR	0.8427	0.5662	2	5	1
37	1	227800	1	15.9	6	33	0.29	jgi Dappu1 227800 estExt_fgenesh1_pg.C_850025	N	0.5	2	M[147]VNHFVQEFK	0.0981	0.0981	2	5	1
37	1	227800	1	15.9	6	33	0.29	jgi Dappu1 227800 estExt_fgenesh1_pg.C_850025	Y	1	2	TFFPEEISSM[147]VLLK	0.0643	0.0643	2	5	1
38	1	230081	1	23.9	7	36	0.4	jgi Dappu1 230081 estExt_fgenesh1_kg.C_10018	Y	1	2	ALQTAEGEVAGLNR	0.9998	0.999	2	5	22
38	1	230081	1	23.9	7	36	0.4	jgi Dappu1 230081 estExt_fgenesh1_kg.C_10018	Y	1	2	IVELEEELR	0.9995	0.9981	2	5	2
38	1	230081	1	23.9	7	36	0.4	jgi Dappu1 230081 estExt_fgenesh1_kg.C_10018	Y	1	2	VQLLEEDLER	0.9995	0.9981	2	5	2
38	1	230081	1	23.9	7	36	0.4	jgi Dappu1 230081 estExt_fgenesh1_kg.C_10018	Y	1	2	LAM[147]VEADLER	0.9994	0.9977	2	5	5
38	1	230081	1	23.9	7	36	0.4	jgi Dappu1 230081 estExt_fgenesh1_kg.C_10018	Y	1	3	KLAM[147]VEADLER	0.772	0.472	2	5	1
38	1	230081	1	23.9	7	36	0.4	jgi Dappu1 230081 estExt_fgenesh1_kg.C_10018	Y	1	2	SLSDEERM[147]DALENQLK	0.3387	0.3387	2	5	3
38	1	230081	1	23.9	7	36	0.4	jgi Dappu1 230081 estExt_fgenesh1_kg.C_10018	Y	1	2	FLAEEADR	0.2063	0.2063	2	5	1
39	1	230160	1	11.9	2	13	0.14	jgi Dappu1 230160 estExt_fgenesh1_kg.C_20030	Y	1	2	LDGTM[147]TDLDR	0.9993	0.9989	2	3	6
39	1	230160	1	11.9	2	13	0.14	jgi Dappu1 230160 estExt_fgenesh1_kg.C_20030	Y	1	2	FPLDFVFSK	0.9988	0.9981	2	3	7
40	1	230172	1	6.3	2	18	0.23	jgi Dappu1 230172 estExt_fgenesh1_kg.C_20043	Y	1	2	VIGSGTNLDSSR	0.9993	0.9989	2	3	16
40	1	230172	1	6.3	2	18	0.23	jgi Dappu1 230172 estExt_fgenesh1_kg.C_20043	Y	1	2	LCIVTAGAR	0.9985	0.9975	2	3	2
41	1	230219	1	23.1	3	15	0.1	jgi Dappu1 230219 estExt_fgenesh1_kg.C_30025	Y	1	2	YCAEIAHAVSSK	0.9994	0.9986	2	4	4
41	1	230219	1	23.1	3	15	0.1	jgi Dappu1 230219 estExt_fgenesh1_kg.C_30025	Y	1	2	ELEILM[147]M[147]QNR	0.8087	0.6281	2	4	6
41	1	230219	1	23.1	3	15	0.1	jgi Dappu1 230219 estExt_fgenesh1_kg.C_30025	Y	1	2	FKGQYLM[147]PK	0.7425	0.5352	2	4	5
42	1	230243	1	33.5	6	42	0.43	jgi Dappu1 230243 estExt_fgenesh1_kg.C_30049	Y	1	2	SFDDGTGHIDGENLR	0.9997	0.9989	2	5	6
42	1	230243	1	33.5	6	42	0.43	jgi Dappu1 230243 estExt_fgenesh1_kg.C_30049	Y	1	2	DAPGPINFTALLM[147]M[147]FAER	0.9996	0.9984	2	5	1
42	1	230243	1	33.5	6	42	0.43	jgi Dappu1 230243 estExt_fgenesh1_kg.C_30049	Y	1	2	ATYDELGR	0.9989	0.9953	2	5	17
42	1	230243	1	33.5	6	42	0.43	jgi Dappu1 230243 estExt_fgenesh1_kg.C_30049	Y	1	2	EGFQLM[147]DR	0.9989	0.9957	2	5	13
42	1	230243	1	33.5	6	42	0.43	jgi Dappu1 230243 estExt_fgenesh1_kg.C_30049	Y	1	2	IASEKELDEM[147]LK	0.9739	0.9009	2	5	3
42	1	230243	1	33.5	6	42	0.43	jgi Dappu1 230243 estExt_fgenesh1_kg.C_30049	Y	1	2	HALM[147]TWGEK	0.9246	0.7492	2	5	2
43	1	230321; 230323; 305541	1	29.4	8	39	0.39	jgi Dappu1 230321 estExt_fgenesh1_kg.C_40031,jgi Dappu1 230323 estExt_fgenesh1_kg.C_40033,jgi Dappu1 305541 PASA_GEN_0400152	Y	1	2	LFEGNALLR	0.9997	0.9985	2	6	11
43	1	230321; 230323; 305541	1	29.4	8	39	0.39	jgi Dappu1 230321 estExt_fgenesh1_kg.C_40031,jgi Dappu1 230323 estExt_fgenesh1_kg.C_40033,jgi Dappu1 305541 PASA_GEN_0400152	Y	1	2	LIGEYGLR	0.9993	0.9966	2	6	7
43	1	230321; 230323; 305541	1	29.4	8	39	0.39	jgi Dappu1 230321 estExt_fgenesh1_kg.C_40031,jgi Dappu1 230323 estExt_fgenesh1_kg.C_40033,jgi Dappu1 305541 PASA_GEN_0400152	Y	1	2	ELLTLDEK	0.9952	0.9784	2	6	5
43	1	230321; 230323; 305541	1	29.4	8	39	0.39	jgi Dappu1 230321 estExt_fgenesh1_kg.C_40031,jgi Dappu1 230323 estExt_fgenesh1_kg.C_40033,jgi Dappu1 305541 PASA_GEN_0400152	Y	1	2	VEDFLER	0.9947	0.976	2	6	3
43	1	230321; 230323; 305541	1	29.4	8	39	0.39	jgi Dappu1 230321 estExt_fgenesh1_kg.C_40031,jgi Dappu1 230323 estExt_fgenesh1_kg.C_40033,jgi Dappu1 305541 PASA_GEN_0400152	Y	1	2	HIDFALR	0.9266	0.7342	2	6	2
43	1	230321; 230323; 305541	1	29.4	8	39	0.39	jgi Dappu1 230321 estExt_fgenesh1_kg.C_40031,jgi Dappu1 230323 estExt_fgenesh1_kg.C_40033,jgi Dappu1 305541 PASA_GEN_0400152	Y	1	2	M[147]KLDYVLSLK	0.9226	0.7228	2	6	2
43	1	230321; 230323; 305541	1	29.4	8	39	0.39	jgi Dappu1 230321 estExt_fgenesh1_kg.C_40031,jgi Dappu1 230323 estExt_fgenesh1_kg.C_40033,jgi Dappu1 305541 PASA_GEN_0400152	Y	1	2	RLQTQVFK	0.9147	0.7011	2	6	6
43	1	230321; 230323; 305541	1	29.4	8	39	0.39	jgi Dappu1 230321 estExt_fgenesh1_kg.C_40031,jgi Dappu1 230323 estExt_fgenesh1_kg.C_40033,jgi Dappu1 305541 PASA_GEN_0400152	Y	1	2	LDYVLSLK	0.8007	0.5007	2	6	3
44	1	230332	1	19.4	2	10	0.15	jgi Dappu1 230332 estExt_fgenesh1_kg.C_40042	Y	1	2	LDTIISAM[147]DDK	0.9997	0.9986	2	5	7
44	1	230332	1	19.4	2	10	0.15	jgi Dappu1 230332 estExt_fgenesh1_kg.C_40042	N	0.5	2	FANVAVDSLSGNADYEK	0.984	0.9376	2	5	4
44	1	230332	1	19.4	2	10	0.15	jgi Dappu1 230332 estExt_fgenesh1_kg.C_40042	Y	1	2	QTFEDFAR	0.9831	0.9342	2	5	3
44	1	230332	1	19.4	2	10	0.15	jgi Dappu1 230332 estExt_fgenesh1_kg.C_40042	N	0.5	2	QIALVADR	0.981	0.9263	2	5	6
44	1	230332	1	19.4	2	10	0.15	jgi Dappu1 230332 estExt_fgenesh1_kg.C_40042	N	0.33	2	LQLLGNINYM[147]R	0.9325	0.771	2	5	5
44	1	230332	1	19.4	2	10	0.15	jgi Dappu1 230332 estExt_fgenesh1_kg.C_40042	Y	1	2	GVLTIFVNGVSPK	0.1033	0.1033	2	5	2
45	1	230422	1	40.1	7	61	0.52	jgi Dappu1 230422 estExt_fgenesh1_kg.C_60006	Y	1	2	LVQAFQFTDK	0.9998	0.9989	2	6	5
45	1	230422	1	40.1	7	61	0.52	jgi Dappu1 230422 estExt_fgenesh1_kg.C_60006	N	0.5	2	QVTINDLPVGR	0.9998	0.9989	2	6	17
45	1	230422	1	40.1	7	61	0.52	jgi Dappu1 230422 estExt_fgenesh1_kg.C_60006	Y	1	2	QGGLGSLNIPLLADK	0.9996	0.9983	2	6	10
45	1	230422	1	40.1	7	61	0.52	jgi Dappu1 230422 estExt_fgenesh1_kg.C_60006	Y	1	2	GTAVVDGQFK	0.9993	0.9968	2	6	5
45	1	230422	1	40.1	7	61	0.52	jgi Dappu1 230422 estExt_fgenesh1_kg.C_60006	Y	1	2	EISLEDYK	0.9968	0.9853	2	6	9
45	1	230422	1	40.1	7	61	0.52	jgi Dappu1 230422 estExt_fgenesh1_kg.C_60006	Y	1	2	GLFIIDEQQR	0.9922	0.9652	2	6	14
45	1	230422	1	40.1	7	61	0.52	jgi Dappu1 230422 estExt_fgenesh1_kg.C_60006	Y	1	2	SYGVYKEDEGLTFR	0.8614	0.576	2	6	1
45	1	230422	1	40.1	7	61	0.52	jgi Dappu1 230422 estExt_fgenesh1_kg.C_60006	Y	1	2	KQGGLGSLNIPLLADK	0.0912	0.0912	2	6	1
46	1	230437	1	16.5	7	81	1.03	jgi Dappu1 230437 estExt_fgenesh1_kg.C_70001	Y	1	2	M[147]AGISVLLSR	0.9998	0.999	2	6	18
46	1	230437	1	16.5	7	81	1.03	jgi Dappu1 230437 estExt_fgenesh1_kg.C_70001	Y	1	2	NAYTAAGELDNGLAALR	0.9998	0.999	2	6	16
46	1	230437	1	16.5	7	81	1.03	jgi Dappu1 230437 estExt_fgenesh1_kg.C_70001	Y	1	2	GLVFINEWGSLR	0.9997	0.9988	2	6	10
46	1	230437	1	16.5	7	81	1.03	jgi Dappu1 230437 estExt_fgenesh1_kg.C_70001	Y	1	2	QQIDYALGSTGR	0.9997	0.9988	2	6	20
46	1	230437	1	16.5	7	81	1.03	jgi Dappu1 230437 estExt_fgenesh1_kg.C_70001	Y	1	2	SILFYEAQR	0.999	0.9954	2	6	13
46	1	230437	1	16.5	7	81	1.03	jgi Dappu1 230437 estExt_fgenesh1_kg.C_70001	Y	1	2	WGADWILK	0.9344	0.757	2	6	2
46	1	230437	1	16.5	7	81	1.03	jgi Dappu1 230437 estExt_fgenesh1_kg.C_70001	N	1	2	QLYDFAK	0.933	0.7527	2	6	2
47	1	230600	1	16.1	3	20	0.2	jgi Dappu1 230600 estExt_fgenesh1_kg.C_120013	Y	1	2	VANVSLLALYK	0.9995	0.9988	2	4	13
47	1	230600	1	16.1	3	20	0.2	jgi Dappu1 230600 estExt_fgenesh1_kg.C_120013	Y	1	2	KGHAVGDIPGVR	0.9971	0.9927	2	4	2
47	1	230600	1	16.1	3	20	0.2	jgi Dappu1 230600 estExt_fgenesh1_kg.C_120013	Y	1	2	GHAVGDIPGVR	0.9794	0.95	2	4	5
48	1	230652	1	29.5	3	9	0.11	jgi Dappu1 230652 estExt_fgenesh1_kg.C_140009	Y	1	2	VTPDVVSCFGFR	0.9985	0.9962	2	4	4
48	1	230652	1	29.5	3	9	0.11	jgi Dappu1 230652 estExt_fgenesh1_kg.C_140009	Y	1	2	KQM[147]VVDVLHPGR	0.9984	0.9961	2	4	3
48	1	230652	1	29.5	3	9	0.11	jgi Dappu1 230652 estExt_fgenesh1_kg.C_140009	N	1	2	STGFALVYDSM[147]DFLK	0.998	0.995	2	4	2
49	1	230667	1	20.8	4	23	0.23	jgi Dappu1 230667 estExt_fgenesh1_kg.C_140024	Y	1	2	AVIIFVPVPQLR	0.9989	0.9957	2	5	9
49	1	230667	1	20.8	4	23	0.23	jgi Dappu1 230667 estExt_fgenesh1_kg.C_140024	Y	1	2	VETFAAIYK	0.9972	0.9884	2	5	4
49	1	230667	1	20.8	4	23	0.23	jgi Dappu1 230667 estExt_fgenesh1_kg.C_140024	Y	1	2	HVVFIAQR	0.8946	0.6741	2	5	7
49	1	230667	1	20.8	4	23	0.23	jgi Dappu1 230667 estExt_fgenesh1_kg.C_140024	Y	1	2	EVTFEFPEAYL	0.8552	0.59	2	5	3
50	1	230815	1	39.8	5	29	0.37	jgi Dappu1 230815 estExt_fgenesh1_kg.C_190032	Y	1	2	IILPATEDIAQEK	0.9998	0.999	2	5	7
50	1	230815	1	39.8	5	29	0.37	jgi Dappu1 230815 estExt_fgenesh1_kg.C_190032	Y	1	2	VVLPDAEAVQQEK	0.9997	0.9988	2	5	9
50	1	230815	1	39.8	5	29	0.37	jgi Dappu1 230815 estExt_fgenesh1_kg.C_190032	Y	1	2	VVLPTAEEM[147]ATEK	0.9996	0.9982	2	5	7
50	1	230815	1	39.8	5	29	0.37	jgi Dappu1 230815 estExt_fgenesh1_kg.C_190032	Y	1	2	EGIETFDPANLK	0.9949	0.9794	2	5	3
50	1	230815	1	39.8	5	29	0.37	jgi Dappu1 230815 estExt_fgenesh1_kg.C_190032	Y	1	2	SALKPTDTVEK	0.9685	0.8823	2	5	3
50	1	230815	1	39.8	5	29	0.37	jgi Dappu1 230815 estExt_fgenesh1_kg.C_190032	N	1	2	LEDLPK	0.1148	0.1148	2	5	1
51	1	230889	1	10.5	2	29	0.28	jgi Dappu1 230889 estExt_fgenesh1_kg.C_230012	Y	1	2	VDFPLPAIR	0.9986	0.9977	2	3	10
51	1	230889	1	10.5	2	29	0.28	jgi Dappu1 230889 estExt_fgenesh1_kg.C_230012	Y	1	2	ASFCQTFAEIK	0.9983	0.9973	2	3	19
52	1	230893	1	16.1	3	9	0.1	jgi Dappu1 230893 estExt_fgenesh1_kg.C_240004	Y	1	2	KYDAFLASEALIK	0.9996	0.999	2	4	5
52	1	230893	1	16.1	3	9	0.1	jgi Dappu1 230893 estExt_fgenesh1_kg.C_240004	Y	1	2	LLGPGLNK	0.9946	0.9865	2	4	2
52	1	230893	1	16.1	3	9	0.1	jgi Dappu1 230893 estExt_fgenesh1_kg.C_240004	Y	1	2	FPGPLTHSDSM[147]VQK	0.991	0.9778	2	4	2
53	1	231133	1	17.8	5	55	0.62	jgi Dappu1 231133 estExt_fgenesh1_kg.C_420002	Y	1	2	LTFDSTFAPQTGK	0.9997	0.9989	2	5	19
53	1	231133	1	17.8	5	55	0.62	jgi Dappu1 231133 estExt_fgenesh1_kg.C_420002	Y	1	2	YQLDNDSAVR	0.9997	0.9989	2	5	14
53	1	231133	1	17.8	5	55	0.62	jgi Dappu1 231133 estExt_fgenesh1_kg.C_420002	Y	1	2	APPVYADLGK	0.9986	0.9943	2	5	17
53	1	231133	1	17.8	5	55	0.62	jgi Dappu1 231133 estExt_fgenesh1_kg.C_420002	Y	1	2	GYHFSLLK	0.9685	0.8823	2	5	3
53	1	231133	1	17.8	5	55	0.62	jgi Dappu1 231133 estExt_fgenesh1_kg.C_420002	Y	1	1	IGM[147]ALELEA	0.2951	0.2951	2	5	2
54	1	231144	1	24	5	26	0.33	jgi Dappu1 231144 estExt_fgenesh1_kg.C_420013	Y	1	2	ATQGFVIYR	0.9994	0.9974	2	5	5
54	1	231144	1	24	5	26	0.33	jgi Dappu1 231144 estExt_fgenesh1_kg.C_420013	Y	1	2	NLQAIAEER	0.9993	0.997	2	5	13
54	1	231144	1	24	5	26	0.33	jgi Dappu1 231144 estExt_fgenesh1_kg.C_420013	Y	1	2	VLNSYWVGQDSTFK	0.9965	0.9859	2	5	1
54	1	231144	1	24	5	26	0.33	jgi Dappu1 231144 estExt_fgenesh1_kg.C_420013	Y	1	2	YM[147]QELYR	0.9926	0.9702	2	5	3
54	1	231144	1	24	5	26	0.33	jgi Dappu1 231144 estExt_fgenesh1_kg.C_420013	Y	1	2	TQWIVNPVHK	0.9898	0.9594	2	5	4
55	1	231190	1	22.6	4	11	0.13	jgi Dappu1 231190 estExt_fgenesh1_kg.C_450004	Y	1	2	EGINVEQAFQTIAR	0.9997	0.9987	2	5	3
55	1	231190	1	22.6	4	11	0.13	jgi Dappu1 231190 estExt_fgenesh1_kg.C_450004	Y	1	2	FQSLGVAFYR	0.9995	0.9978	2	5	2
55	1	231190	1	22.6	4	11	0.13	jgi Dappu1 231190 estExt_fgenesh1_kg.C_450004	Y	1	2	DPENFPFVVLGNK	0.9931	0.9721	2	5	4
55	1	231190	1	22.6	4	11	0.13	jgi Dappu1 231190 estExt_fgenesh1_kg.C_450004	Y	1	2	ATIGADFLTK	0.9876	0.9509	2	5	2
56	1	231341	1	43.4	6	28	0.23	jgi Dappu1 231341 estExt_fgenesh1_kg.C_660007	N	0.5	2	LGEIVTTIPTIGFNVETVEYK	0.9998	0.999	2	5	2
56	1	231341	1	43.4	6	28	0.23	jgi Dappu1 231341 estExt_fgenesh1_kg.C_660007	Y	1	2	QDLPNAM[147]NAAEITDK	0.9998	0.999	2	5	9
56	1	231341	1	43.4	6	28	0.23	jgi Dappu1 231341 estExt_fgenesh1_kg.C_660007	N	0.5	2	ILM[147]VGLDAAGK	0.9997	0.9988	2	5	10
56	1	231341	1	43.4	6	28	0.23	jgi Dappu1 231341 estExt_fgenesh1_kg.C_660007	Y	1	2	NISFTVWDVGGQDK	0.9997	0.9989	2	5	2
56	1	231341	1	43.4	6	28	0.23	jgi Dappu1 231341 estExt_fgenesh1_kg.C_660007	Y	1	2	M[147]LAEDELR	0.9922	0.9689	2	5	2
56	1	231341	1	43.4	6	28	0.23	jgi Dappu1 231341 estExt_fgenesh1_kg.C_660007	N	0.5	2	ILMVGLDAAGK	0.9879	0.9519	2	5	3
56	1	231341	1	43.4	6	28	0.23	jgi Dappu1 231341 estExt_fgenesh1_kg.C_660007	Y	1	2	EAVLLIFANK	0.0836	0.0836	2	5	2
57	1	231352	1	11.5	3	29	0.26	jgi Dappu1 231352 estExt_fgenesh1_kg.C_690001	Y	1	2	NFGIGQDIQPK	0.9996	0.9989	2	4	21
57	1	231352	1	11.5	3	29	0.26	jgi Dappu1 231352 estExt_fgenesh1_kg.C_690001	Y	1	2	KVVNPLFEK	0.9445	0.8717	2	4	4
57	1	231352	1	11.5	3	29	0.26	jgi Dappu1 231352 estExt_fgenesh1_kg.C_690001	Y	1	2	LKVPPPINQFR	0.2343	0.2343	2	4	4
58	1	231574	1	18.1	3	13	0.14	jgi Dappu1 231574 estExt_fgenesh1_kg.C_940003	Y	1	2	IAAIIDIIDQNR	0.9994	0.9986	2	4	8
58	1	231574	1	18.1	3	13	0.14	jgi Dappu1 231574 estExt_fgenesh1_kg.C_940003	Y	1	2	ALLDGPCTGVPR	0.9981	0.9952	2	4	4
58	1	231574	1	18.1	3	13	0.14	jgi Dappu1 231574 estExt_fgenesh1_kg.C_940003	Y	1	2	TAFFAIR	0.9916	0.9791	2	4	1
59	1	231613	1	11.1	3	7	0.05	jgi Dappu1 231613 estExt_fgenesh1_kg.C_990003	Y	1	2	AFGLDETM[147]NAFEGPK	0.9969	0.9922	2	4	1
59	1	231613	1	11.1	3	7	0.05	jgi Dappu1 231613 estExt_fgenesh1_kg.C_990003	N	1	2	FAAVGFDESLR	0.9885	0.9717	2	4	5
59	1	231613	1	11.1	3	7	0.05	jgi Dappu1 231613 estExt_fgenesh1_kg.C_990003	Y	1	2	TELAVDGR	0.9408	0.8638	2	4	1
60	1	231628	1	21	6	27	0.24	jgi Dappu1 231628 estExt_fgenesh1_kg.C_1000005	Y	1	2	GAPLAVVHFR	0.9996	0.9983	2	5	5
60	1	231628	1	21	6	27	0.24	jgi Dappu1 231628 estExt_fgenesh1_kg.C_1000005	Y	1	2	AM[147]VGIVAGGGR	0.9993	0.997	2	5	7
60	1	231628	1	21	6	27	0.24	jgi Dappu1 231628 estExt_fgenesh1_kg.C_1000005	Y	1	2	FRPEDFAER	0.9641	0.8673	2	5	11	a
60	1	231628	1	21	6	27	0.24	jgi Dappu1 231628 estExt_fgenesh1_kg.C_1000005	Y	1	2	KVGLIAAR	0.9394	0.7907	2	5	2
60	1	231628	1	21	6	27	0.24	jgi Dappu1 231628 estExt_fgenesh1_kg.C_1000005	Y	1	3	TSGNYATVIGHNTDTK	0.8829	0.6475	2	5	1
60	1	231628	1	21	6	27	0.24	jgi Dappu1 231628 estExt_fgenesh1_kg.C_1000005	Y	1	3	FRPEDFAER	0.3788	0.3788	2	5	1	a
61	1	231635	1	25.4	8	21	0.25	jgi Dappu1 231635 estExt_fgenesh1_kg.C_1000012	Y	1	2	DVLSVAFSADNR	0.9998	0.999	2	6	5
61	1	231635	1	25.4	8	21	0.25	jgi Dappu1 231635 estExt_fgenesh1_kg.C_1000012	Y	1	2	FPDM[147]ILSASR	0.9997	0.9987	2	6	5
61	1	231635	1	25.4	8	21	0.25	jgi Dappu1 231635 estExt_fgenesh1_kg.C_1000012	Y	1	2	LWNTLAQCK	0.9992	0.9964	2	6	2
61	1	231635	1	25.4	8	21	0.25	jgi Dappu1 231635 estExt_fgenesh1_kg.C_1000012	Y	1	3	TM[147]VDELKNEVISQNTQNSK	0.9989	0.9951	2	6	1
61	1	231635	1	25.4	8	21	0.25	jgi Dappu1 231635 estExt_fgenesh1_kg.C_1000012	Y	1	2	IWDLEGK	0.9835	0.9286	2	6	4
61	1	231635	1	25.4	8	21	0.25	jgi Dappu1 231635 estExt_fgenesh1_kg.C_1000012	Y	1	2	LWDLSAGK	0.9666	0.8635	2	6	2
61	1	231635	1	25.4	8	21	0.25	jgi Dappu1 231635 estExt_fgenesh1_kg.C_1000012	Y	1	2	VWNLANCR	0.2759	0.2759	2	6	1
61	1	231635	1	25.4	8	21	0.25	jgi Dappu1 231635 estExt_fgenesh1_kg.C_1000012	Y	1	2	DKTLIVWK	0.2006	0.2006	2	6	1
62	1	231811	1	25.9	4	7	0.09	jgi Dappu1 231811 estExt_fgenesh1_kg.C_1740002	Y	1	2	INVNEIFYDLVR	0.9997	0.9989	2	5	1
62	1	231811	1	25.9	4	7	0.09	jgi Dappu1 231811 estExt_fgenesh1_kg.C_1740002	Y	1	2	IVVLGSGGVGK	0.9997	0.9986	2	5	3
62	1	231811	1	25.9	4	7	0.09	jgi Dappu1 231811 estExt_fgenesh1_kg.C_1740002	Y	1	2	VKDTDDVPLVLVGNK	0.9992	0.9969	2	5	2
62	1	231811	1	25.9	4	7	0.09	jgi Dappu1 231811 estExt_fgenesh1_kg.C_1740002	Y	1	2	YDPTIEDSYR	0.9841	0.9378	2	5	1
63	1	231884	1	18.9	3	15	0.14	jgi Dappu1 231884 estExt_fgenesh1_kg.C_2750008	Y	1	2	KVLQALEAIK	0.9992	0.9979	2	4	8
63	1	231884	1	18.9	3	15	0.14	jgi Dappu1 231884 estExt_fgenesh1_kg.C_2750008	Y	1	2	VPEWADLVK	0.9466	0.8762	2	4	6
63	1	231884	1	18.9	3	15	0.14	jgi Dappu1 231884 estExt_fgenesh1_kg.C_2750008	Y	1	2	RLTSQGFR	0.2468	0.2468	2	4	1
64	1	232498	1	6.3	12	72	0.84	jgi Dappu1 232498 SNAP_00000556	Y	1	2	ASYVESSVLDTTITNIR	0.9998	0.999	2	6	4
64	1	232498	1	6.3	12	72	0.84	jgi Dappu1 232498 SNAP_00000556	Y	1	2	FTDSDVILTSGR	0.9998	0.999	2	6	15
64	1	232498	1	6.3	12	72	0.84	jgi Dappu1 232498 SNAP_00000556	Y	1	2	TVFTTDIQGFALTDK	0.9998	0.999	2	6	4
64	1	232498	1	6.3	12	72	0.84	jgi Dappu1 232498 SNAP_00000556	Y	1	2	VTSYGGQISITQR	0.9997	0.9988	2	6	3
64	1	232498	1	6.3	12	72	0.84	jgi Dappu1 232498 SNAP_00000556	Y	1	2	GYQLLSYGGQIK	0.9996	0.9981	2	6	9
64	1	232498	1	6.3	12	72	0.84	jgi Dappu1 232498 SNAP_00000556	Y	1	2	LDTGLAVTR	0.9996	0.9982	2	6	12
64	1	232498	1	6.3	12	72	0.84	jgi Dappu1 232498 SNAP_00000556	Y	1	2	RLDTGLAVTR	0.9994	0.9974	2	6	9
64	1	232498	1	6.3	12	72	0.84	jgi Dappu1 232498 SNAP_00000556	Y	1	2	APDVILR	0.999	0.9953	2	6	5
64	1	232498	1	6.3	12	72	0.84	jgi Dappu1 232498 SNAP_00000556	Y	1	2	TYPADQTILQGR	0.9941	0.9737	2	6	3
64	1	232498	1	6.3	12	72	0.84	jgi Dappu1 232498 SNAP_00000556	Y	1	2	LSNEVHYWK	0.9785	0.9089	2	6	2
64	1	232498	1	6.3	12	72	0.84	jgi Dappu1 232498 SNAP_00000556	Y	1	2	EVVFQCR	0.9629	0.8503	2	6	5
64	1	232498	1	6.3	12	72	0.84	jgi Dappu1 232498 SNAP_00000556	Y	1	2	VTVNSVSR	0.3294	0.3294	2	6	1
65	1	232692	1	7.5	36	95	0.85	jgi Dappu1 232692 SNAP_00000750	Y	1	2	SDPLTTAQAIEAK	0.9998	0.999	2	7	4
65	1	232692	1	7.5	36	95	0.85	jgi Dappu1 232692 SNAP_00000750	Y	1	2	VPDLTEGEEYEFR	0.9998	0.999	2	7	3
65	1	232692	1	7.5	36	95	0.85	jgi Dappu1 232692 SNAP_00000750	Y	1	2	EEPIFLNVQPLPK	0.9997	0.9985	2	7	5
65	1	232692	1	7.5	36	95	0.85	jgi Dappu1 232692 SNAP_00000750	Y	1	2	LVAENELGM[147]DSVIIK	0.9996	0.9981	2	7	2
65	1	232692	1	7.5	36	95	0.85	jgi Dappu1 232692 SNAP_00000750	Y	1	2	SFLEDLVVR	0.9994	0.9971	2	7	10
65	1	232692	1	7.5	36	95	0.85	jgi Dappu1 232692 SNAP_00000750	Y	1	2	DVTQLDSGPYR	0.9986	0.9934	2	7	2
65	1	232692	1	7.5	36	95	0.85	jgi Dappu1 232692 SNAP_00000750	Y	1	3	AVNKEGESEELETDQTIVAK	0.9983	0.9921	2	7	2
65	1	232692	1	7.5	36	95	0.85	jgi Dappu1 232692 SNAP_00000750	Y	1	2	IYAENVYGR	0.9965	0.9843	2	7	2
65	1	232692	1	7.5	36	95	0.85	jgi Dappu1 232692 SNAP_00000750	Y	1	2	LTVEDYSIK	0.995	0.9777	2	7	7
65	1	232692	1	7.5	36	95	0.85	jgi Dappu1 232692 SNAP_00000750	Y	1	2	IQGYQIER	0.9917	0.963	2	7	5
65	1	232692	1	7.5	36	95	0.85	jgi Dappu1 232692 SNAP_00000750	Y	1	2	LSIGDSIR	0.9904	0.9575	2	7	1
65	1	232692	1	7.5	36	95	0.85	jgi Dappu1 232692 SNAP_00000750	Y	1	2	LIDFGLATK	0.9878	0.9466	2	7	2
65	1	232692	1	7.5	36	95	0.85	jgi Dappu1 232692 SNAP_00000750	Y	1	2	DAGIYTLQAENK	0.9874	0.9448	2	7	4
65	1	232692	1	7.5	36	95	0.85	jgi Dappu1 232692 SNAP_00000750	Y	1	2	GPLEVTDVHK	0.9839	0.9304	2	7	2
65	1	232692	1	7.5	36	95	0.85	jgi Dappu1 232692 SNAP_00000750	Y	1	3	VTAINDEGDSEPLTTTHAIVAK	0.9839	0.9303	2	7	2
65	1	232692	1	7.5	36	95	0.85	jgi Dappu1 232692 SNAP_00000750	Y	1	2	ITSDLSIR	0.9791	0.911	2	7	1
65	1	232692	1	7.5	36	95	0.85	jgi Dappu1 232692 SNAP_00000750	Y	1	2	AGEDFSIM[147]VPYR	0.9787	0.9094	2	7	2
65	1	232692	1	7.5	36	95	0.85	jgi Dappu1 232692 SNAP_00000750	Y	1	3	AENAYGLSEPLTGKPVAAK	0.9709	0.8793	2	7	1
65	1	232692	1	7.5	36	95	0.85	jgi Dappu1 232692 SNAP_00000750	Y	1	2	HSFNVPGAPGM[147]PR	0.9694	0.8738	2	7	2
65	1	232692	1	7.5	36	95	0.85	jgi Dappu1 232692 SNAP_00000750	Y	1	3	VSDSGSDSATLTWERPR	0.9693	0.8734	2	7	3
65	1	232692	1	7.5	36	95	0.85	jgi Dappu1 232692 SNAP_00000750	Y	1	2	TSFIITK	0.9564	0.8276	2	7	1
65	1	232692	1	7.5	36	95	0.85	jgi Dappu1 232692 SNAP_00000750	Y	1	2	GPLAVSEVTAEGCK	0.9545	0.8212	2	7	1
65	1	232692	1	7.5	36	95	0.85	jgi Dappu1 232692 SNAP_00000750	Y	1	2	FPFTIPEPPGQPR	0.9528	0.8153	2	7	8
65	1	232692	1	7.5	36	95	0.85	jgi Dappu1 232692 SNAP_00000750	Y	1	2	EVGGAFWVR	0.9361	0.7621	2	7	2
65	1	232692	1	7.5	36	95	0.85	jgi Dappu1 232692 SNAP_00000750	Y	1	2	FIPVSQAVEK	0.86	0.5732	2	7	1
65	1	232692	1	7.5	36	95	0.85	jgi Dappu1 232692 SNAP_00000750	Y	1	3	IKDPNAASPPEILTPLR	0.7982	0.4982	2	7	2
65	1	232692	1	7.5	36	95	0.85	jgi Dappu1 232692 SNAP_00000750	Y	1	2	INVPPR	0.7885	0.4885	2	7	3
65	1	232692	1	7.5	36	95	0.85	jgi Dappu1 232692 SNAP_00000750	Y	1	2	FGIWEK	0.7714	0.4714	2	7	1
65	1	232692	1	7.5	36	95	0.85	jgi Dappu1 232692 SNAP_00000750	Y	1	2	NVLGLENR	0.7537	0.4537	2	7	1
65	1	232692	1	7.5	36	95	0.85	jgi Dappu1 232692 SNAP_00000750	Y	1	2	FLAPHIDRK	0.4469	0.4469	2	7	1
65	1	232692	1	7.5	36	95	0.85	jgi Dappu1 232692 SNAP_00000750	Y	1	2	EGQQYQFR	0.4439	0.4439	2	7	3
65	1	232692	1	7.5	36	95	0.85	jgi Dappu1 232692 SNAP_00000750	Y	1	2	LSVEWK	0.3829	0.3829	2	7	1
65	1	232692	1	7.5	36	95	0.85	jgi Dappu1 232692 SNAP_00000750	Y	1	2	QPPTYNVTGLEPGK	0.3692	0.3692	2	7	2
65	1	232692	1	7.5	36	95	0.85	jgi Dappu1 232692 SNAP_00000750	Y	1	2	APELVEGTEYEFR	0.3042	0.3042	2	7	1
65	1	232692	1	7.5	36	95	0.85	jgi Dappu1 232692 SNAP_00000750	Y	1	2	DDGGVPISYYQVEK	0.2928	0.2928	2	7	2
65	1	232692	1	7.5	36	95	0.85	jgi Dappu1 232692 SNAP_00000750	Y	1	2	AAEVPASQTNAR	0.2283	0.2283	2	7	3
65	1	232692	1	7.5	36	95	0.85	jgi Dappu1 232692 SNAP_00000750	Y	1	2	IPFTGNPRPK	0.1282	0.1282	2	7	2
65	1	232692	1	7.5	36	95	0.85	jgi Dappu1 232692 SNAP_00000750	Y	1	2	SAFAYEGQSAK	0.1197	0.1197	2	7	1
65	1	232692	1	7.5	36	95	0.85	jgi Dappu1 232692 SNAP_00000750	Y	1	2	NSVLTVR	0.1049	0.1049	2	7	1
65	1	232692	1	7.5	36	95	0.85	jgi Dappu1 232692 SNAP_00000750	Y	1	2	VSVDKYER	0.075	0.075	2	7	1
65	1	232692	1	7.5	36	95	0.85	jgi Dappu1 232692 SNAP_00000750	Y	1	3	AGQSEPSDSTKPHVAK	0.0735	0.0735	2	7	1
66	1	234212	1	28.3	13	46	0.45	jgi Dappu1 234212 SNAP_00002270	Y	1	2	QYLAAAQEVDDFR	0.9998	0.999	2	6	4
66	1	234212	1	28.3	13	46	0.45	jgi Dappu1 234212 SNAP_00002270	Y	1	2	VDATEQAELAEENK	0.9998	0.999	2	6	4
66	1	234212	1	28.3	13	46	0.45	jgi Dappu1 234212 SNAP_00002270	Y	1	2	VDATEQAELAEENKIR	0.9997	0.9986	2	6	1	a
66	1	234212	1	28.3	13	46	0.45	jgi Dappu1 234212 SNAP_00002270	Y	1	2	DFVQDFIDGK	0.9996	0.998	2	6	3
66	1	234212	1	28.3	13	46	0.45	jgi Dappu1 234212 SNAP_00002270	Y	1	3	VDATEQAELAEENKIR	0.9996	0.9982	2	6	2	a
66	1	234212	1	28.3	13	46	0.45	jgi Dappu1 234212 SNAP_00002270	Y	1	2	TESLPLVIEFNHESAQK	0.9985	0.993	2	6	3
66	1	234212	1	28.3	13	46	0.45	jgi Dappu1 234212 SNAP_00002270	Y	1	2	QLVPIYDELGEK	0.9945	0.9751	2	6	5
66	1	234212	1	28.3	13	46	0.45	jgi Dappu1 234212 SNAP_00002270	Y	1	2	FAISADADVLK	0.9934	0.9707	2	6	5
66	1	234212	1	28.3	13	46	0.45	jgi Dappu1 234212 SNAP_00002270	Y	1	2	LIHLEEEM[147]TK	0.9933	0.97	2	6	10	b
66	1	234212	1	28.3	13	46	0.45	jgi Dappu1 234212 SNAP_00002270	Y	1	2	ALEPEYIK	0.9888	0.9506	2	6	3
66	1	234212	1	28.3	13	46	0.45	jgi Dappu1 234212 SNAP_00002270	Y	1	2	DQGVLVLEK	0.9586	0.8351	2	6	1
66	1	234212	1	28.3	13	46	0.45	jgi Dappu1 234212 SNAP_00002270	Y	1	2	IQSFPTIK	0.8447	0.5447	2	6	2
66	1	234212	1	28.3	13	46	0.45	jgi Dappu1 234212 SNAP_00002270	Y	1	2	ILEFFGM[147]KK	0.7897	0.4897	2	6	3
66	1	234212	1	28.3	13	46	0.45	jgi Dappu1 234212 SNAP_00002270	Y	1	2	VLFVTVDTDEDDHQR	0.1826	0.1826	2	6	1
66	1	234212	1	28.3	13	46	0.45	jgi Dappu1 234212 SNAP_00002270	Y	1	2	AIATVDEAK	0.1361	0.1361	2	6	2
66	1	234212	1	28.3	13	46	0.45	jgi Dappu1 234212 SNAP_00002270	Y	1	3	LIHLEEEM[147]TK	0.0753	0.0753	2	6	1	b
67	1	243700; 52566	1	44.5	3	44	0.55	jgi Dappu1 243700 SNAP_00011758,jgi Dappu1 52566 e_gw1.30.266.1	N	1	2	TITLEVEPSDTIENVK	0.9996	0.999	2	4	22
67	1	243700; 52566	1	44.5	3	44	0.55	jgi Dappu1 243700 SNAP_00011758,jgi Dappu1 52566 e_gw1.30.266.1	Y	1	2	ESTLHLVLR	0.9992	0.998	2	4	7
67	1	243700; 52566	1	44.5	3	44	0.55	jgi Dappu1 243700 SNAP_00011758,jgi Dappu1 52566 e_gw1.30.266.1	Y	1	2	TLSDYNIQK	0.9966	0.9914	2	4	15
68	1	26459	1	22.5	5	37	0.47	jgi Dappu1 26459 gw1.6.537.1	Y	1	2	LVQEIFADHPGQSGGK	0.9998	0.999	2	5	6
68	1	26459	1	22.5	5	37	0.47	jgi Dappu1 26459 gw1.6.537.1	Y	1	2	EQLNNLM[147]TTLR	0.9994	0.9977	2	5	15
68	1	26459	1	22.5	5	37	0.47	jgi Dappu1 26459 gw1.6.537.1	Y	1	2	GGGFSTVSSAYR	0.9994	0.9976	2	5	12
68	1	26459	1	22.5	5	37	0.47	jgi Dappu1 26459 gw1.6.537.1	Y	1	2	GKGGGFSTVSSAYR	0.9989	0.9954	2	5	3
68	1	26459	1	22.5	5	37	0.47	jgi Dappu1 26459 gw1.6.537.1	Y	1	2	CIIPNETK	0.2886	0.2886	2	5	1
69	1	265305; 303176	1	5.3	2	2	0.03	jgi Dappu1 265305 SNAP_00033363,jgi Dappu1 303176 PASA_GEN_0200292	Y	1	2	ALQEGEGDLSVSEDR	0.9992	0.9987	2	3	1
69	1	265305; 303176	1	5.3	2	2	0.03	jgi Dappu1 265305 SNAP_00033363,jgi Dappu1 303176 PASA_GEN_0200292	Y	1	2	NFITIQDALSR	0.9859	0.9772	2	3	1
69	1	265305; 303176	1	5.3	2	2	0.03	jgi Dappu1 265305 SNAP_00033363,jgi Dappu1 303176 PASA_GEN_0200292	Y	1	2	KSPNDFALWK	0.088	0.088	2	4	2
70	1	299795	1	9.6	3	6	0.07	jgi Dappu1 299795 PASA_GEN_0100018	Y	1	3	ALDNPERPFLAILGGAK	0.9959	0.9898	2	4	3
70	1	299795	1	9.6	3	6	0.07	jgi Dappu1 299795 PASA_GEN_0100018	Y	1	2	IVAALDTVK	0.9701	0.9284	2	4	2
70	1	299795	1	9.6	3	6	0.07	jgi Dappu1 299795 PASA_GEN_0100018	Y	1	2	ASGFLLK	0.8444	0.5694	2	5	1
70	1	299795	1	9.6	3	6	0.07	jgi Dappu1 299795 PASA_GEN_0100018	Y	1	2	ELAYFAK	0.1393	0.1393	2	5	1
71	1	299913	1	11.8	4	28	0.29	jgi Dappu1 299913 PASA_GEN_0100154	Y	1	2	VPTFNVNDSVTK	0.9996	0.9983	2	5	17
71	1	299913	1	11.8	4	28	0.29	jgi Dappu1 299913 PASA_GEN_0100154	Y	1	2	GISEETTTGVLNLYK	0.9967	0.9866	2	5	4
71	1	299913	1	11.8	4	28	0.29	jgi Dappu1 299913 PASA_GEN_0100154	Y	1	2	VADISLADFGR	0.9585	0.8491	2	5	6
71	1	299913	1	11.8	4	28	0.29	jgi Dappu1 299913 PASA_GEN_0100154	Y	1	3	KLDEEVAALHLEK	0.8822	0.646	2	5	1
72	1	299917	1	10.3	3	10	0.1	jgi Dappu1 299917 PASA_GEN_0100161	Y	1	2	GAVDGGIDVPHSTK	0.9996	0.999	2	4	3
72	1	299917	1	10.3	3	10	0.1	jgi Dappu1 299917 PASA_GEN_0100161	Y	1	2	DFNAEVHR	0.9891	0.9732	2	4	6
72	1	299917	1	10.3	3	10	0.1	jgi Dappu1 299917 PASA_GEN_0100161	Y	1	2	ACLDVGLAR	0.4435	0.4435	2	4	1
73	1	299958	1	6.8	4	26	0.32	jgi Dappu1 299958 PASA_GEN_0100215	Y	1	2	DGSSIGAIDTK	0.9996	0.9985	2	5	6
73	1	299958	1	6.8	4	26	0.32	jgi Dappu1 299958 PASA_GEN_0100215	Y	1	2	LPTVAATIYR	0.9996	0.9982	2	5	6
73	1	299958	1	6.8	4	26	0.32	jgi Dappu1 299958 PASA_GEN_0100215	Y	1	2	DGSSIGAIDTKK	0.9983	0.9932	2	5	3
73	1	299958	1	6.8	4	26	0.32	jgi Dappu1 299958 PASA_GEN_0100215	Y	1	2	ALGLPLERPK	0.9932	0.9725	2	5	11
74	1	300069	1	13	6	16	0.17	jgi Dappu1 300069 PASA_GEN_0100359	Y	1	2	EILQEEEDLSEIVQLVGK	0.9997	0.9988	2	5	2
74	1	300069	1	13	6	16	0.17	jgi Dappu1 300069 PASA_GEN_0100359	Y	1	2	TSLVANTSNM[147]PVAAR	0.9996	0.9982	2	5	2
74	1	300069	1	13	6	16	0.17	jgi Dappu1 300069 PASA_GEN_0100359	Y	1	2	GNEM[147]SEVLR	0.9992	0.9966	2	5	2
74	1	300069	1	13	6	16	0.17	jgi Dappu1 300069 PASA_GEN_0100359	Y	1	2	ESM[147]GNILYQLSSM[147]K	0.9987	0.9948	2	5	1
74	1	300069	1	13	6	16	0.17	jgi Dappu1 300069 PASA_GEN_0100359	Y	1	2	LPANYPLLTGQR	0.9887	0.9552	2	5	6
74	1	300069	1	13	6	16	0.17	jgi Dappu1 300069 PASA_GEN_0100359	Y	1	2	DINELTQSIYIPR	0.9734	0.8991	2	5	3
75	1	300308	1	23.2	8	111	1.13	jgi Dappu1 300308 PASA_GEN_1000133	N	0.99	2	IGGIGTVPVGR	0.9998	0.9989	2	6	17
75	1	300308	1	23.2	8	111	1.13	jgi Dappu1 300308 PASA_GEN_1000133	N	1	2	M[147]DSTEPPFSEAR	0.9998	0.9989	2	6	16
75	1	300308	1	23.2	8	111	1.13	jgi Dappu1 300308 PASA_GEN_1000133	N	1	2	STTTGHLIYK	0.9996	0.9981	2	6	26
75	1	300308	1	23.2	8	111	1.13	jgi Dappu1 300308 PASA_GEN_1000133	N	0.99	2	LPLQDVYK	0.9994	0.9972	2	6	27
75	1	300308	1	23.2	8	111	1.13	jgi Dappu1 300308 PASA_GEN_1000133	N	1	2	FYVTIIDAPGHR	0.997	0.9866	2	6	8
75	1	300308	1	23.2	8	111	1.13	jgi Dappu1 300308 PASA_GEN_1000133	N	1	2	EVSSYIK	0.9443	0.7874	2	6	6
75	1	300308	1	23.2	8	111	1.13	jgi Dappu1 300308 PASA_GEN_1000133	Y	1	2	QLIVGINK	0.9329	0.7525	2	6	9
75	1	300308	1	23.2	8	111	1.13	jgi Dappu1 300308 PASA_GEN_1000133	N	1	2	GWAVER	0.881	0.6183	2	6	2
75	1	300308	1	23.2	8	111	1.13	jgi Dappu1 300308 PASA_GEN_1000133	N	1	3	VETGVIKPGM[147]VVTFAPCQLTTEVK	0.1815	0.1815	2	6	1
75	1	300308	1	23.2	8	111	1.13	jgi Dappu1 300308 PASA_GEN_1000133	N	0.99	2	QTVAVGVIK	0.1261	0.1261	2	6	4
76	1	300630	1	12.9	3	18	0.21	jgi Dappu1 300630 PASA_GEN_10600005	Y	1	2	LPAAGVGDM[147]FVATVK	0.9996	0.9989	2	4	8
76	1	300630	1	12.9	3	18	0.21	jgi Dappu1 300630 PASA_GEN_10600005	Y	1	3	LNRLPAAGVGDM[147]FVATVK	0.9992	0.9979	2	4	2
76	1	300630	1	12.9	3	18	0.21	jgi Dappu1 300630 PASA_GEN_10600005	Y	1	2	LPAAGVGDMFVATVK	0.999	0.9976	2	4	8
77	1	300650	1	43.4	10	66	0.74	jgi Dappu1 300650 PASA_GEN_106900001	N	1	2	VNDTIQLDIATNK	0.9998	0.999	2	6	8
77	1	300650	1	43.4	10	66	0.74	jgi Dappu1 300650 PASA_GEN_106900001	N	1	2	DALGHLFATR	0.9997	0.9986	2	6	5
77	1	300650	1	43.4	10	66	0.74	jgi Dappu1 300650 PASA_GEN_106900001	Y	1	2	TDSNYPAGFM[147]DVITIDK	0.9997	0.9987	2	6	4
77	1	300650	1	43.4	10	66	0.74	jgi Dappu1 300650 PASA_GEN_106900001	Y	1	2	YALNNSEVTK	0.9997	0.9986	2	6	13
77	1	300650	1	43.4	10	66	0.74	jgi Dappu1 300650 PASA_GEN_106900001	N	1	2	LNNVFIIGK	0.9996	0.9983	2	6	8
77	1	300650	1	43.4	10	66	0.74	jgi Dappu1 300650 PASA_GEN_106900001	N	1	2	GIPFITTHDGR	0.9993	0.9969	2	6	8
77	1	300650	1	43.4	10	66	0.74	jgi Dappu1 300650 PASA_GEN_106900001	Y	1	2	TGEYFR	0.9906	0.9585	2	6	3
77	1	300650	1	43.4	10	66	0.74	jgi Dappu1 300650 PASA_GEN_106900001	Y	1	2	ESLPLVVFLR	0.9828	0.9261	2	6	15
77	1	300650	1	43.4	10	66	0.74	jgi Dappu1 300650 PASA_GEN_106900001	Y	1	2	FDSGNLCM[147]ITGGR	0.9638	0.8533	2	6	1
77	1	300650	1	43.4	10	66	0.74	jgi Dappu1 300650 PASA_GEN_106900001	N	1	2	YPDPLVK	0.7708	0.4708	2	6	1
78	1	300691	1	38.8	7	35	0.41	jgi Dappu1 300691 PASA_GEN_10900005	Y	1	2	AGELSEEEVEK	0.9997	0.9988	2	5	12
78	1	300691	1	38.8	7	35	0.41	jgi Dappu1 300691 PASA_GEN_10900005	Y	1	2	FSQVTSNM[147]LENK	0.9997	0.9988	2	5	10
78	1	300691	1	38.8	7	35	0.41	jgi Dappu1 300691 PASA_GEN_10900005	Y	1	2	ILNTNIDGK	0.9992	0.9969	2	5	2
78	1	300691	1	38.8	7	35	0.41	jgi Dappu1 300691 PASA_GEN_10900005	Y	1	2	IPDWFLNR	0.9932	0.9726	2	5	7
78	1	300691	1	38.8	7	35	0.41	jgi Dappu1 300691 PASA_GEN_10900005	Y	1	2	IM[147]FAVTSIK	0.9928	0.9712	2	5	1
78	1	300691	1	38.8	7	35	0.41	jgi Dappu1 300691 PASA_GEN_10900005	Y	1	2	LITIM[147]ANPR	0.7983	0.4983	2	6	2
78	1	300691	1	38.8	7	35	0.41	jgi Dappu1 300691 PASA_GEN_10900005	Y	1	3	RAGELSEEEVEK	0.2744	0.2744	2	6	1
79	1	300823	1	1.6	2	3	0.03	jgi Dappu1 300823 PASA_GEN_1100127	Y	1	2	ASESVQEVEGLR	0.9993	0.9988	2	3	1
79	1	300823	1	1.6	2	3	0.03	jgi Dappu1 300823 PASA_GEN_1100127	Y	1	2	AGSIPFLGGSPAADYR	0.9932	0.9889	2	3	2
80	1	301074	1	7.3	2	5	0.07	jgi Dappu1 301074 PASA_GEN_1200044	Y	1	2	VEYQDALVLLSEK	0.9989	0.9982	2	3	3
80	1	301074	1	7.3	2	5	0.07	jgi Dappu1 301074 PASA_GEN_1200044	Y	1	2	IGLQVVAVK	0.9969	0.995	2	3	2
80	1	301074	1	7.3	2	5	0.07	jgi Dappu1 301074 PASA_GEN_1200044	Y	1	2	GYISPYFINTAK	0.0665	0.0665	2	4	1
80	1	301074	1	7.3	2	5	0.07	jgi Dappu1 301074 PASA_GEN_1200044	Y	1	2	GANPVEVR	0.0569	0.0569	2	4	2
81	1	301215	1	20.3	5	39	0.4	jgi Dappu1 301215 PASA_GEN_12100068	Y	1	2	AGAGSATLSM[147]AM[147]AGAR	0.9997	0.9987	2	5	16
81	1	301215	1	20.3	5	39	0.4	jgi Dappu1 301215 PASA_GEN_12100068	Y	1	2	DDLFNINASIVR	0.9997	0.9988	2	5	10
81	1	301215	1	20.3	5	39	0.4	jgi Dappu1 301215 PASA_GEN_12100068	Y	1	2	VAVM[147]GASGGIGQPLSLLLK	0.9997	0.9989	2	5	2
81	1	301215	1	20.3	5	39	0.4	jgi Dappu1 301215 PASA_GEN_12100068	Y	1	2	NLGLGNLSDYEK	0.9914	0.9654	2	5	10
81	1	301215	1	20.3	5	39	0.4	jgi Dappu1 301215 PASA_GEN_12100068	Y	1	2	IQEAGTEVVK	0.8048	0.5048	2	5	1
82	1	301221; 307196	1	15.8	4	17	0.21	jgi Dappu1 301221 PASA_GEN_12200001,jgi Dappu1 307196 PASA_GEN_6000032	Y	1	2	GLADADIAVFK	0.9998	0.999	2	5	14
82	1	301221; 307196	1	15.8	4	17	0.21	jgi Dappu1 301221 PASA_GEN_12200001,jgi Dappu1 307196 PASA_GEN_6000032	Y	1	2	GGGIEGSSGLEHVFLGEK	0.9971	0.988	2	5	1
82	1	301221; 307196	1	15.8	4	17	0.21	jgi Dappu1 301221 PASA_GEN_12200001,jgi Dappu1 307196 PASA_GEN_6000032	Y	1	2	NGNSISGYHGWIK	0.9669	0.8767	2	5	1
82	1	301221; 307196	1	15.8	4	17	0.21	jgi Dappu1 301221 PASA_GEN_12200001,jgi Dappu1 307196 PASA_GEN_6000032	Y	1	3	GLADADIAVFKEYLR	0.301	0.301	2	5	1
83	1	301437	1	13.3	4	15	0.16	jgi Dappu1 301437 PASA_GEN_13200003	Y	1	2	NSVGSNAYVSDEIITSR	0.9998	0.999	2	5	2
83	1	301437	1	13.3	4	15	0.16	jgi Dappu1 301437 PASA_GEN_13200003	Y	1	2	GVTYDTGGCDIK	0.9994	0.9977	2	5	3
83	1	301437	1	13.3	4	15	0.16	jgi Dappu1 301437 PASA_GEN_13200003	Y	1	2	EYPLFAAVNR	0.9981	0.9924	2	5	9
83	1	301437	1	13.3	4	15	0.16	jgi Dappu1 301437 PASA_GEN_13200003	Y	1	3	VVDELKPTNVEVVGAM[147]AM[147]VR	0.968	0.8806	2	5	1
83	1	301437	1	13.3	4	15	0.16	jgi Dappu1 301437 PASA_GEN_13200003	Y	1	2	CGSAAVAAFM[147]K	0.0881	0.0881	2	5	3
84	1	301619	1	17.4	8	45	0.53	jgi Dappu1 301619 PASA_GEN_1400082	Y	1	2	AQAAILYHATQGR	0.9998	0.999	2	6	8
84	1	301619	1	17.4	8	45	0.53	jgi Dappu1 301619 PASA_GEN_1400082	Y	1	2	IGGVEEAFSK	0.9997	0.9986	2	6	20
84	1	301619	1	17.4	8	45	0.53	jgi Dappu1 301619 PASA_GEN_1400082	Y	1	2	AM[147]EESAFFNK	0.9996	0.9984	2	6	4
84	1	301619	1	17.4	8	45	0.53	jgi Dappu1 301619 PASA_GEN_1400082	Y	1	2	SAGNAAITILAPSDEAFQK	0.9972	0.9875	2	6	3
84	1	301619	1	17.4	8	45	0.53	jgi Dappu1 301619 PASA_GEN_1400082	Y	1	2	LTTFM[147]ELVK	0.9961	0.9825	2	6	7
84	1	301619	1	17.4	8	45	0.53	jgi Dappu1 301619 PASA_GEN_1400082	Y	1	2	DVSEIVTSDGR	0.981	0.9186	2	6	1
84	1	301619	1	17.4	8	45	0.53	jgi Dappu1 301619 PASA_GEN_1400082	Y	1	3	ADM[147]EGQNGVIHIINR	0.4163	0.4163	2	6	1
84	1	301619	1	17.4	8	45	0.53	jgi Dappu1 301619 PASA_GEN_1400082	Y	1	2	NLLELAESQR	0.2418	0.2418	2	6	1
84	1	301619	1	17.4	8	45	0.53	jgi Dappu1 301619 PASA_GEN_1400082	Y	1	3	TDLM[147]NTNGVIHVIDK	0.0779	0.0779	2	6	1
84	1	301619	1	17.4	8	45	0.53	jgi Dappu1 301619 PASA_GEN_1400082	Y	1	2	NILETAR	0.0546	0.0546	2	6	1
85	1	301703	1	22.8	4	14	0.16	jgi Dappu1 301703 PASA_GEN_14200022	Y	1	2	ICEEIAIIPSKPLR	0.9997	0.9987	2	5	4	a
85	1	301703	1	22.8	4	14	0.16	jgi Dappu1 301703 PASA_GEN_14200022	Y	1	2	LTLDFHTNK	0.9931	0.9721	2	5	6
85	1	301703	1	22.8	4	14	0.16	jgi Dappu1 301703 PASA_GEN_14200022	Y	1	2	IAGFVTHLM[147]K	0.9489	0.819	2	5	2
85	1	301703	1	22.8	4	14	0.16	jgi Dappu1 301703 PASA_GEN_14200022	Y	1	3	ICEEIAIIPSKPLR	0.784	0.484	2	5	2	a
86	1	301844	1	26.6	7	43	0.57	jgi Dappu1 301844 PASA_GEN_1500033	Y	1	2	AAVPSGASTGIHEALELR	0.9998	0.999	2	6	3	a
86	1	301844	1	26.6	7	43	0.57	jgi Dappu1 301844 PASA_GEN_1500033	Y	1	2	FGLDATAVGDEGGFAPNILNNK	0.9998	0.999	2	6	1
86	1	301844	1	26.6	7	43	0.57	jgi Dappu1 301844 PASA_GEN_1500033	Y	1	2	SGETEDSFIGDLVVGLSTGQIK	0.9998	0.999	2	6	3
86	1	301844	1	26.6	7	43	0.57	jgi Dappu1 301844 PASA_GEN_1500033	Y	1	2	GNPTVEVDLTTEK	0.9997	0.9987	2	6	10
86	1	301844	1	26.6	7	43	0.57	jgi Dappu1 301844 PASA_GEN_1500033	Y	1	2	LAELYQEFIK	0.9997	0.9987	2	6	10
86	1	301844	1	26.6	7	43	0.57	jgi Dappu1 301844 PASA_GEN_1500033	Y	1	2	IEEELGAAAK	0.9997	0.9986	2	6	13
86	1	301844	1	26.6	7	43	0.57	jgi Dappu1 301844 PASA_GEN_1500033	Y	1	2	IEIGM[147]DVAASEFHK	0.9997	0.9988	2	6	3
86	1	301844	1	26.6	7	43	0.57	jgi Dappu1 301844 PASA_GEN_1500033	Y	1	3	AAVPSGASTGIHEALELR	0.1081	0.1081	2	6	1	a
86	1	301844	1	26.6	7	43	0.57	jgi Dappu1 301844 PASA_GEN_1500033	Y	1	2	YDLDFK	0.095	0.095	2	6	1
87	1	301901	1	26.1	6	27	0.68	jgi Dappu1 301901 PASA_GEN_1500103	Y	1	3	RPGADDDVSDADAEDISSLYK	0.9998	0.9989	2	6	7
87	1	301901	1	26.1	6	27	0.68	jgi Dappu1 301901 PASA_GEN_1500103	N	0.5	2	ASFSFGPNPQVTK	0.9997	0.9988	2	6	22
87	1	301901	1	26.1	6	27	0.68	jgi Dappu1 301901 PASA_GEN_1500103	N	0.33	2	TITTILSANSVYYTGVTAR	0.9997	0.9986	2	6	1
87	1	301901	1	26.1	6	27	0.68	jgi Dappu1 301901 PASA_GEN_1500103	N	0.5	2	YFDVFGDEM[147]K	0.9997	0.9987	2	6	20
87	1	301901	1	26.1	6	27	0.68	jgi Dappu1 301901 PASA_GEN_1500103	N	0.33	2	ALGIPSRPVTNFVSAR	0.9991	0.996	2	6	16
87	1	301901	1	26.1	6	27	0.68	jgi Dappu1 301901 PASA_GEN_1500103	N	0.33	2	GNPVQVVR	0.9991	0.996	2	6	11
87	1	301901	1	26.1	6	27	0.68	jgi Dappu1 301901 PASA_GEN_1500103	N	0.5	2	IYAM[147]ASVQETK	0.9987	0.9941	2	6	11
87	1	301901	1	26.1	6	27	0.68	jgi Dappu1 301901 PASA_GEN_1500103	N	0.5	2	GPSSVESVR	0.9968	0.9854	2	6	6
87	1	301901	1	26.1	6	27	0.68	jgi Dappu1 301901 PASA_GEN_1500103	N	0.5	2	RGPSSVESVR	0.9939	0.9726	2	6	5
87	1	301901	1	26.1	6	27	0.68	jgi Dappu1 301901 PASA_GEN_1500103	N	0.33	2	QFVLQPGGR	0.992	0.9646	2	6	4
87	1	301901	1	26.1	6	27	0.68	jgi Dappu1 301901 PASA_GEN_1500103	Y	1	2	DDPVYLDNEELRK	0.9896	0.9539	2	6	5
87	1	301901	1	26.1	6	27	0.68	jgi Dappu1 301901 PASA_GEN_1500103	N	0.33	2	IFEHYLR	0.987	0.9431	2	6	2
87	1	301901	1	26.1	6	27	0.68	jgi Dappu1 301901 PASA_GEN_1500103	N	0.5	2	DVKPGEM[147]ISFVQK	0.9825	0.9246	2	6	10	a
87	1	301901	1	26.1	6	27	0.68	jgi Dappu1 301901 PASA_GEN_1500103	N	0.33	2	DKIVDYGHIK	0.9815	0.9206	2	6	5
87	1	301901	1	26.1	6	27	0.68	jgi Dappu1 301901 PASA_GEN_1500103	N	0.33	2	IVDYGHIK	0.9179	0.7096	2	6	2
87	1	301901	1	26.1	6	27	0.68	jgi Dappu1 301901 PASA_GEN_1500103	Y	1	2	EYLM[147]NESGK	0.3268	0.3268	2	6	2
87	1	301901	1	26.1	6	27	0.68	jgi Dappu1 301901 PASA_GEN_1500103	N	0.5	2	LVATFNSR	0.2848	0.2848	2	6	2
87	1	301901	1	26.1	6	27	0.68	jgi Dappu1 301901 PASA_GEN_1500103	N	0.5	2	IYAMASVQETK	0.2097	0.2097	2	6	4
87	1	301901	1	26.1	6	27	0.68	jgi Dappu1 301901 PASA_GEN_1500103	N	1	3	ELGDIVGSRPIHVR	0.1414	0.1414	2	6	1
87	1	301901	1	26.1	6	27	0.68	jgi Dappu1 301901 PASA_GEN_1500103	N	0.5	3	DVKPGEM[147]ISFVQK	0.0613	0.0613	2	6	1	a
88	1	301996	1	10.4	2	3	0.04	jgi Dappu1 301996 PASA_GEN_15200013	Y	1	2	ISAFAYLECSAK	0.996	0.9935	2	3	2
88	1	301996	1	10.4	2	3	0.04	jgi Dappu1 301996 PASA_GEN_15200013	Y	1	2	EVFETATR	0.989	0.9822	2	3	1
89	1	302274	1	12.4	2	25	0.22	jgi Dappu1 302274 PASA_GEN_1700013	Y	1	2	VLEQLTGQQPVFSK	0.9993	0.9989	2	3	13
89	1	302274	1	12.4	2	25	0.22	jgi Dappu1 302274 PASA_GEN_1700013	Y	1	2	YDGIILPTK	0.9696	0.9513	2	3	12
90	1	302344	1	14.7	6	28	0.35	jgi Dappu1 302344 PASA_GEN_1700079	Y	1	2	LLM[147]ANFLAQTEALM[147]K	0.9998	0.999	2	5	6
90	1	302344	1	14.7	6	28	0.35	jgi Dappu1 302344 PASA_GEN_1700079	Y	1	2	TFTTQETITNAESAK	0.9998	0.999	2	5	13
90	1	302344	1	14.7	6	28	0.35	jgi Dappu1 302344 PASA_GEN_1700079	Y	1	2	LNPETTLFIIASK	0.9997	0.9987	2	5	5
90	1	302344	1	14.7	6	28	0.35	jgi Dappu1 302344 PASA_GEN_1700079	Y	1	3	DLNIHQLFVQDPER	0.99	0.96	2	5	1
90	1	302344	1	14.7	6	28	0.35	jgi Dappu1 302344 PASA_GEN_1700079	Y	1	2	LIPADFIAPAQSLHPIR	0.9722	0.895	2	5	2
90	1	302344	1	14.7	6	28	0.35	jgi Dappu1 302344 PASA_GEN_1700079	Y	1	2	AVLHTALR	0.9654	0.8717	2	5	1
91	1	302452	1	15.9	7	24	0.27	jgi Dappu1 302452 PASA_GEN_17300027	Y	1	2	NPDDISQEEYGEFYK	0.9997	0.9986	2	5	3
91	1	302452	1	15.9	7	24	0.27	jgi Dappu1 302452 PASA_GEN_17300027	N	0.99	2	DQVSNSSFVER	0.9995	0.998	2	5	6
91	1	302452	1	15.9	7	24	0.27	jgi Dappu1 302452 PASA_GEN_17300027	N	0.99	2	ADLVNNLGTIAK	0.9989	0.9955	2	5	9
91	1	302452	1	15.9	7	24	0.27	jgi Dappu1 302452 PASA_GEN_17300027	Y	1	3	YHTSASGEDQVSFK	0.9838	0.9369	2	5	1
91	1	302452	1	15.9	7	24	0.27	jgi Dappu1 302452 PASA_GEN_17300027	Y	1	2	ELISNSSDALDK	0.9374	0.7848	2	5	1
91	1	302452	1	15.9	7	24	0.27	jgi Dappu1 302452 PASA_GEN_17300027	N	0.99	2	FYEQFSK	0.8805	0.6171	2	6	3
91	1	302452	1	15.9	7	24	0.27	jgi Dappu1 302452 PASA_GEN_17300027	Y	1	2	HSQFIGYPIK	0.338	0.338	2	6	1
91	1	302452	1	15.9	7	24	0.27	jgi Dappu1 302452 PASA_GEN_17300027	Y	1	2	YSVDEELNK	0.1237	0.1237	2	6	3
91	1	302452	1	15.9	7	24	0.27	jgi Dappu1 302452 PASA_GEN_17300027	Y	1	2	EVSDDEAEEEEK	0.0694	0.0694	2	6	1
91	1	302452	1	15.9	7	24	0.27	jgi Dappu1 302452 PASA_GEN_17300027	N	1	2	VEDVGEDEEADK	0.06	0.06	2	6	1
92	1	302682	1	37.7	12	134	1.37	jgi Dappu1 302682 PASA_GEN_18200006	Y	1	2	AAYFGLYDSASGM[147]LPDPK	0.9998	0.999	2	6	2
92	1	302682	1	37.7	12	134	1.37	jgi Dappu1 302682 PASA_GEN_18200006	Y	1	2	DFIAGGVSAAVSK	0.9998	0.999	2	6	4
92	1	302682	1	37.7	12	134	1.37	jgi Dappu1 302682 PASA_GEN_18200006	Y	1	2	TDGLVGLYR	0.9997	0.9988	2	6	19
92	1	302682	1	37.7	12	134	1.37	jgi Dappu1 302682 PASA_GEN_18200006	Y	1	2	YFPTQALNFAFK	0.9997	0.9985	2	6	5
92	1	302682	1	37.7	12	134	1.37	jgi Dappu1 302682 PASA_GEN_18200006	Y	1	2	EYSGLVNCLTK	0.9995	0.9975	2	6	20
92	1	302682	1	37.7	12	134	1.37	jgi Dappu1 302682 PASA_GEN_18200006	Y	1	2	GIVDAFVR	0.9993	0.9966	2	6	15	a
92	1	302682	1	37.7	12	134	1.37	jgi Dappu1 302682 PASA_GEN_18200006	Y	1	2	GNLANVIR	0.9993	0.9966	2	6	22
92	1	302682	1	37.7	12	134	1.37	jgi Dappu1 302682 PASA_GEN_18200006	Y	1	2	LLLQVQHASK	0.9984	0.9929	2	6	13
92	1	302682	1	37.7	12	134	1.37	jgi Dappu1 302682 PASA_GEN_18200006	Y	1	2	GALSNVLR	0.9953	0.9787	2	6	14
92	1	302682	1	37.7	12	134	1.37	jgi Dappu1 302682 PASA_GEN_18200006	Y	1	2	TADPLSFAK	0.9923	0.9659	2	6	3
92	1	302682	1	37.7	12	134	1.37	jgi Dappu1 302682 PASA_GEN_18200006	Y	1	1	GIVDAFVR	0.9618	0.8464	2	6	4	a
92	1	302682	1	37.7	12	134	1.37	jgi Dappu1 302682 PASA_GEN_18200006	Y	1	2	TAVAPIER	0.8543	0.5618	2	6	13
93	1	302823	1	24.7	7	46	0.49	jgi Dappu1 302823 PASA_GEN_1900067	Y	1	2	GAAQNIIPASTGAAK	0.9998	0.999	2	6	25
93	1	302823	1	24.7	7	46	0.49	jgi Dappu1 302823 PASA_GEN_1900067	Y	1	2	VPVHDVSVVDLTCR	0.9997	0.9987	2	6	6	a
93	1	302823	1	24.7	7	46	0.49	jgi Dappu1 302823 PASA_GEN_1900067	Y	1	2	IGINGFGR	0.999	0.9953	2	6	1
93	1	302823	1	24.7	7	46	0.49	jgi Dappu1 302823 PASA_GEN_1900067	Y	1	3	VPVHDVSVVDLTCR	0.9948	0.9766	2	6	2	a
93	1	302823	1	24.7	7	46	0.49	jgi Dappu1 302823 PASA_GEN_1900067	Y	1	3	VINDNFGIIEGLM[147]TTVHAITATQK	0.9844	0.9323	2	6	4
93	1	302823	1	24.7	7	46	0.49	jgi Dappu1 302823 PASA_GEN_1900067	Y	1	2	LTGM[147]AFR	0.9833	0.9281	2	6	4
93	1	302823	1	24.7	7	46	0.49	jgi Dappu1 302823 PASA_GEN_1900067	Y	1	2	EASYDEIK	0.9458	0.7922	2	6	4
93	1	302823	1	24.7	7	46	0.49	jgi Dappu1 302823 PASA_GEN_1900067	N	1	2	VVDLIK	0.0694	0.0694	2	6	3
94	1	303071	1	21.3	6	26	0.23	jgi Dappu1 303071 PASA_GEN_0200147	Y	1	2	VFEVSLTDLQNESDSER	0.9998	0.999	2	5	6
94	1	303071	1	21.3	6	26	0.23	jgi Dappu1 303071 PASA_GEN_0200147	Y	1	2	LISEDVQGR	0.9989	0.9954	2	5	6
94	1	303071	1	21.3	6	26	0.23	jgi Dappu1 303071 PASA_GEN_0200147	Y	1	2	APSM[147]FAVR	0.9987	0.9946	2	5	10
94	1	303071	1	21.3	6	26	0.23	jgi Dappu1 303071 PASA_GEN_0200147	Y	1	2	VFCIGFTK	0.9566	0.8432	2	5	1
94	1	303071	1	21.3	6	26	0.23	jgi Dappu1 303071 PASA_GEN_0200147	Y	1	2	EVGSVDLK	0.2644	0.2644	2	5	1
94	1	303071	1	21.3	6	26	0.23	jgi Dappu1 303071 PASA_GEN_0200147	Y	1	2	IIDPFTR	0.2069	0.2069	2	5	2
95	1	303431	1	29.8	6	17	0.2	jgi Dappu1 303431 PASA_GEN_2100043	Y	1	2	LDQGNFSWGSEGVSR	0.9998	0.999	2	5	3
95	1	303431	1	29.8	6	17	0.2	jgi Dappu1 303431 PASA_GEN_2100043	Y	1	2	LTEAEEAVLNK	0.9998	0.999	2	5	6
95	1	303431	1	29.8	6	17	0.2	jgi Dappu1 303431 PASA_GEN_2100043	Y	1	2	IIDVVYNASNNELVR	0.9997	0.9988	2	5	1
95	1	303431	1	29.8	6	17	0.2	jgi Dappu1 303431 PASA_GEN_2100043	Y	1	2	ADGYILEGR	0.9954	0.9813	2	5	1
95	1	303431	1	29.8	6	17	0.2	jgi Dappu1 303431 PASA_GEN_2100043	Y	1	2	FELGRPPANTK	0.9727	0.8968	2	5	4
95	1	303431	1	29.8	6	17	0.2	jgi Dappu1 303431 PASA_GEN_2100043	Y	1	2	LTEAEEAVLNKK	0.7984	0.4984	2	5	2
96	1	303445	1	6.4	3	10	0.09	jgi Dappu1 303445 PASA_GEN_2100059	Y	1	2	LTSYGVAGFR	0.9987	0.9968	2	4	2
96	1	303445	1	6.4	3	10	0.09	jgi Dappu1 303445 PASA_GEN_2100059	Y	1	2	LSGM[147]PDLYQGSEYVR	0.9298	0.8411	2	4	5
96	1	303445	1	6.4	3	10	0.09	jgi Dappu1 303445 PASA_GEN_2100059	Y	1	2	LDNLPTAK	0.9154	0.8121	2	4	3
97	1	303528	1	23.4	4	25	0.27	jgi Dappu1 303528 PASA_GEN_21100010	Y	1	2	IAVVVGTLTDDPR	0.9998	0.999	2	5	11
97	1	303528	1	23.4	4	25	0.27	jgi Dappu1 303528 PASA_GEN_21100010	Y	1	2	INRPPLSVSR	0.9974	0.9895	2	5	12
97	1	303528	1	23.4	4	25	0.27	jgi Dappu1 303528 PASA_GEN_21100010	Y	1	2	AGGHVLTFDQLALR	0.9905	0.9619	2	5	1
97	1	303528	1	23.4	4	25	0.27	jgi Dappu1 303528 PASA_GEN_21100010	Y	1	2	LTVCALR	0.2013	0.2013	2	5	1
98	1	304112	1	14.9	3	7	0.08	jgi Dappu1 304112 PASA_GEN_2500153	Y	1	2	GAVGALLVYDIAK	0.9996	0.9989	2	4	3
98	1	304112	1	14.9	3	7	0.08	jgi Dappu1 304112 PASA_GEN_2500153	Y	1	2	STIGVEFATR	0.9987	0.9968	2	4	1
98	1	304112	1	14.9	3	7	0.08	jgi Dappu1 304112 PASA_GEN_2500153	Y	1	2	HLTYENVER	0.9944	0.986	2	4	3
99	1	304160	1	4	2	8	0.1	jgi Dappu1 304160 PASA_GEN_25200006	Y	1	2	DDTGVLADALVDK	0.9993	0.9989	2	3	3
99	1	304160	1	4	2	8	0.1	jgi Dappu1 304160 PASA_GEN_25200006	Y	1	2	SGQAVEYLPGR	0.9974	0.9958	2	3	5
100	1	304467	1	9.7	4	11	0.12	jgi Dappu1 304467 PASA_GEN_2900067	Y	1	2	VSEQDLAEGR	0.9997	0.9989	2	5	5
100	1	304467	1	9.7	4	11	0.12	jgi Dappu1 304467 PASA_GEN_2900067	Y	1	2	GM[147]AFTLAER	0.9993	0.9972	2	5	3
100	1	304467	1	9.7	4	11	0.12	jgi Dappu1 304467 PASA_GEN_2900067	Y	1	2	ILGLGDLGAYGM[147]GIPVGK	0.965	0.8705	2	5	2
100	1	304467	1	9.7	4	11	0.12	jgi Dappu1 304467 PASA_GEN_2900067	Y	1	2	GLFISIHDK	0.3046	0.3046	2	5	1
100	1	304467	1	9.7	4	11	0.12	jgi Dappu1 304467 PASA_GEN_2900067	Y	1	2	GHIYSM[147]LR	0.0562	0.0562	2	5	1
101	1	304661	1	1.9	5	14	0.12	jgi Dappu1 304661 PASA_GEN_0300127	Y	1	2	ITGAALEIVR	0.9995	0.9979	2	5	4
101	1	304661	1	1.9	5	14	0.12	jgi Dappu1 304661 PASA_GEN_0300127	Y	1	2	ALLSTEISR	0.9982	0.9928	2	5	5
101	1	304661	1	1.9	5	14	0.12	jgi Dappu1 304661 PASA_GEN_0300127	Y	1	2	LLAVALPAK	0.9897	0.9589	2	5	1
101	1	304661	1	1.9	5	14	0.12	jgi Dappu1 304661 PASA_GEN_0300127	Y	1	2	IVNEATYAR	0.3436	0.3436	2	5	2
101	1	304661	1	1.9	5	14	0.12	jgi Dappu1 304661 PASA_GEN_0300127	Y	1	2	EENIVTVR	0.2353	0.2353	2	5	2
101	1	304661	1	1.9	5	14	0.12	jgi Dappu1 304661 PASA_GEN_0300127	Y	1	2	NLYELTAK	0.0676	0.0676	2	5	1
101	1	304661	1	1.9	5	14	0.12	jgi Dappu1 304661 PASA_GEN_0300127	Y	1	2	DKPANIK	0.0557	0.0557	2	5	1
102	1	304687	1	3.1	4	15	0.13	jgi Dappu1 304687 PASA_GEN_0300157	Y	1	2	DGSAVEIVGLSR	0.9997	0.9988	2	5	3
102	1	304687	1	3.1	4	15	0.13	jgi Dappu1 304687 PASA_GEN_0300157	Y	1	2	FVNESSTFVK	0.995	0.9799	2	5	4
102	1	304687	1	3.1	4	15	0.13	jgi Dappu1 304687 PASA_GEN_0300157	Y	1	2	LGISSLIR	0.9878	0.9517	2	5	2
102	1	304687	1	3.1	4	15	0.13	jgi Dappu1 304687 PASA_GEN_0300157	Y	1	2	EMLDAGFNNK	0.9816	0.9287	2	5	6
102	1	304687	1	3.1	4	15	0.13	jgi Dappu1 304687 PASA_GEN_0300157	Y	1	2	GLLLLTGR	0.1019	0.1019	2	5	1
103	1	304706	1	4.9	2	5	0.06	jgi Dappu1 304706 PASA_GEN_0300181	Y	1	2	IGADGLALWYTESK	0.9994	0.999	2	3	2
103	1	304706	1	4.9	2	5	0.06	jgi Dappu1 304706 PASA_GEN_0300181	Y	1	2	ELGQIFAGQSK	0.9753	0.9603	2	3	3
104	1	304735	1	24.7	11	68	0.96	jgi Dappu1 304735 PASA_GEN_0300217	Y	1	2	KTDIDEIVLVGGSTR	0.9998	0.999	2	6	2	a
104	1	304735	1	24.7	11	68	0.96	jgi Dappu1 304735 PASA_GEN_0300217	Y	1	2	IEIESFFEGDDFSETLTR	0.9998	0.999	2	6	1
104	1	304735	1	24.7	11	68	0.96	jgi Dappu1 304735 PASA_GEN_0300217	N	0.33	2	IINEPTAAAIAYGLDK	0.9998	0.999	2	6	16
104	1	304735	1	24.7	11	68	0.96	jgi Dappu1 304735 PASA_GEN_0300217	N	0.33	2	IINEPTAAAIAYGLDKK	0.9998	0.999	2	6	10
104	1	304735	1	24.7	11	68	0.96	jgi Dappu1 304735 PASA_GEN_0300217	Y	1	2	ITPSYVAFTADNER	0.9998	0.999	2	6	10
104	1	304735	1	24.7	11	68	0.96	jgi Dappu1 304735 PASA_GEN_0300217	Y	1	2	NQLTTNPENTVFDAK	0.9998	0.999	2	6	8
104	1	304735	1	24.7	11	68	0.96	jgi Dappu1 304735 PASA_GEN_0300217	Y	1	2	VFAPEEISAM[147]VLGK	0.9998	0.999	2	6	17
104	1	304735	1	24.7	11	68	0.96	jgi Dappu1 304735 PASA_GEN_0300217	Y	1	2	DAGVIAGLNVM[147]R	0.9997	0.9987	2	6	5
104	1	304735	1	24.7	11	68	0.96	jgi Dappu1 304735 PASA_GEN_0300217	Y	1	2	NELESYVYSLK	0.9997	0.9986	2	6	13
104	1	304735	1	24.7	11	68	0.96	jgi Dappu1 304735 PASA_GEN_0300217	Y	1	2	ITITNDQNR	0.9989	0.9952	2	6	4
104	1	304735	1	24.7	11	68	0.96	jgi Dappu1 304735 PASA_GEN_0300217	Y	1	2	FDLNNIPPAPR	0.9987	0.9941	2	6	4
104	1	304735	1	24.7	11	68	0.96	jgi Dappu1 304735 PASA_GEN_0300217	Y	1	2	NAKPYIQVETSQGTK	0.9961	0.9823	2	6	3	b
104	1	304735	1	24.7	11	68	0.96	jgi Dappu1 304735 PASA_GEN_0300217	Y	1	2	AKFEELNM[147]DLFR	0.9056	0.6771	2	6	1
104	1	304735	1	24.7	11	68	0.96	jgi Dappu1 304735 PASA_GEN_0300217	Y	1	3	KTDIDEIVLVGGSTR	0.1365	0.1365	2	6	1	a
104	1	304735	1	24.7	11	68	0.96	jgi Dappu1 304735 PASA_GEN_0300217	Y	1	3	NAKPYIQVETSQGTK	0.058	0.058	2	6	1	b
105	1	304893	1	11	2	8	0.11	jgi Dappu1 304893 PASA_GEN_30700001	Y	1	2	LVIIANNTPPLR	0.9972	0.9955	2	3	4
105	1	304893	1	11	2	8	0.11	jgi Dappu1 304893 PASA_GEN_30700001	Y	1	2	LVIIANNTPPLRK	0.9955	0.9927	2	3	4
106	1	305290	1	9.8	35	145	1.6	jgi Dappu1 305290 PASA_GEN_3700024	Y	1	2	FAQGGDAFFEGK	0.9998	0.999	2	7	9
106	1	305290	1	9.8	35	145	1.6	jgi Dappu1 305290 PASA_GEN_3700024	Y	1	2	IAALEEQQVR	0.9998	0.9989	2	7	13
106	1	305290	1	9.8	35	145	1.6	jgi Dappu1 305290 PASA_GEN_3700024	Y	1	2	LGEAVTSSSVR	0.9998	0.9989	2	7	5
106	1	305290	1	9.8	35	145	1.6	jgi Dappu1 305290 PASA_GEN_3700024	Y	1	2	SEDAGTYTVVAR	0.9998	0.999	2	7	1
106	1	305290	1	9.8	35	145	1.6	jgi Dappu1 305290 PASA_GEN_3700024	Y	1	2	SQLILESQHPGGLEK	0.9998	0.9989	2	7	7
106	1	305290	1	9.8	35	145	1.6	jgi Dappu1 305290 PASA_GEN_3700024	Y	1	2	VPADQEVGEGK	0.9998	0.9989	2	7	7
106	1	305290	1	9.8	35	145	1.6	jgi Dappu1 305290 PASA_GEN_3700024	Y	1	2	VYEAPIFILPLK	0.9998	0.9989	2	7	7
106	1	305290	1	9.8	35	145	1.6	jgi Dappu1 305290 PASA_GEN_3700024	Y	1	2	LLQGSDATFQAK	0.9997	0.9987	2	7	3
106	1	305290	1	9.8	35	145	1.6	jgi Dappu1 305290 PASA_GEN_3700024	Y	1	2	SVPAIIM[147]QNQM[147]PR	0.9997	0.9985	2	7	6
106	1	305290	1	9.8	35	145	1.6	jgi Dappu1 305290 PASA_GEN_3700024	Y	1	2	AGLVLDTLDQQR	0.9996	0.9984	2	7	14
106	1	305290	1	9.8	35	145	1.6	jgi Dappu1 305290 PASA_GEN_3700024	Y	1	2	FQEPQYDIEEISK	0.9996	0.9981	2	7	5
106	1	305290	1	9.8	35	145	1.6	jgi Dappu1 305290 PASA_GEN_3700024	Y	1	2	GEAGLEQIQR	0.9996	0.9981	2	7	8
106	1	305290	1	9.8	35	145	1.6	jgi Dappu1 305290 PASA_GEN_3700024	Y	1	2	NSSEFQIHNFGSK	0.9996	0.9981	2	7	3
106	1	305290	1	9.8	35	145	1.6	jgi Dappu1 305290 PASA_GEN_3700024	Y	1	2	GQPEPIEATSPPEFK	0.9995	0.9979	2	7	1
106	1	305290	1	9.8	35	145	1.6	jgi Dappu1 305290 PASA_GEN_3700024	Y	1	2	EGEPVSLHAR	0.9994	0.9972	2	7	2
106	1	305290	1	9.8	35	145	1.6	jgi Dappu1 305290 PASA_GEN_3700024	Y	1	2	GM[147]QSVEM[147]IR	0.9993	0.9967	2	7	1
106	1	305290	1	9.8	35	145	1.6	jgi Dappu1 305290 PASA_GEN_3700024	Y	1	2	FITELQGTTK	0.9987	0.9939	2	7	3
106	1	305290	1	9.8	35	145	1.6	jgi Dappu1 305290 PASA_GEN_3700024	Y	1	2	LVEGQSAHFEAR	0.9987	0.994	2	7	3
106	1	305290	1	9.8	35	145	1.6	jgi Dappu1 305290 PASA_GEN_3700024	Y	1	2	IQYLEDASR	0.9983	0.9924	2	7	9
106	1	305290	1	9.8	35	145	1.6	jgi Dappu1 305290 PASA_GEN_3700024	Y	1	2	NVIFESQLPK	0.998	0.991	2	7	4
106	1	305290	1	9.8	35	145	1.6	jgi Dappu1 305290 PASA_GEN_3700024	Y	1	2	VVQGQVKPAVPPFFTK	0.9976	0.989	2	7	2	a
106	1	305290	1	9.8	35	145	1.6	jgi Dappu1 305290 PASA_GEN_3700024	Y	1	3	VVQGQVKPAVPPFFTK	0.9973	0.9879	2	7	3	a
106	1	305290	1	9.8	35	145	1.6	jgi Dappu1 305290 PASA_GEN_3700024	Y	1	2	LEPVQDPNLK	0.9883	0.9488	2	7	2
106	1	305290	1	9.8	35	145	1.6	jgi Dappu1 305290 PASA_GEN_3700024	Y	1	2	GGEASFQVR	0.9877	0.946	2	7	3
106	1	305290	1	9.8	35	145	1.6	jgi Dappu1 305290 PASA_GEN_3700024	Y	1	2	ENIYLDTQHPQGK	0.9839	0.9306	2	7	1
106	1	305290	1	9.8	35	145	1.6	jgi Dappu1 305290 PASA_GEN_3700024	Y	1	2	GGVYSDSLQPDSLAK	0.9826	0.9253	2	7	2
106	1	305290	1	9.8	35	145	1.6	jgi Dappu1 305290 PASA_GEN_3700024	Y	1	2	GGLVPPSFLSTIQDTSVK	0.9782	0.9077	2	7	3
106	1	305290	1	9.8	35	145	1.6	jgi Dappu1 305290 PASA_GEN_3700024	Y	1	3	CSANLVVEERPVGR	0.969	0.8722	2	7	1
106	1	305290	1	9.8	35	145	1.6	jgi Dappu1 305290 PASA_GEN_3700024	Y	1	2	GQAVSTGTLR	0.9475	0.7979	2	7	2
106	1	305290	1	9.8	35	145	1.6	jgi Dappu1 305290 PASA_GEN_3700024	Y	1	2	FGEDFTR	0.9435	0.785	2	7	2
106	1	305290	1	9.8	35	145	1.6	jgi Dappu1 305290 PASA_GEN_3700024	Y	1	2	GIIYDSQLPK	0.9367	0.7639	2	7	3
106	1	305290	1	9.8	35	145	1.6	jgi Dappu1 305290 PASA_GEN_3700024	Y	1	2	LEENLYK	0.9001	0.6632	2	7	3
106	1	305290	1	9.8	35	145	1.6	jgi Dappu1 305290 PASA_GEN_3700024	Y	1	2	LIPVSDPTM[147]R	0.7525	0.4525	2	7	5
106	1	305290	1	9.8	35	145	1.6	jgi Dappu1 305290 PASA_GEN_3700024	Y	1	2	LEPQNDSTLR	0.4256	0.4256	2	7	1
106	1	305290	1	9.8	35	145	1.6	jgi Dappu1 305290 PASA_GEN_3700024	Y	1	3	YTSEIFLTEDDIYDADKR	0.2453	0.2453	2	7	1
106	1	305290	1	9.8	35	145	1.6	jgi Dappu1 305290 PASA_GEN_3700024	Y	1	2	LIPVGDSSM[147]R	0.156	0.156	2	7	5
106	1	305290	1	9.8	35	145	1.6	jgi Dappu1 305290 PASA_GEN_3700024	Y	1	3	REDIDEIVAIRPR	0.1439	0.1439	2	7	1
106	1	305290	1	9.8	35	145	1.6	jgi Dappu1 305290 PASA_GEN_3700024	Y	1	3	DGQSAHFECTLVPVGDPNLK	0.0847	0.0847	2	7	1
106	1	305290	1	9.8	35	145	1.6	jgi Dappu1 305290 PASA_GEN_3700024	Y	1	2	NNCPVTIGSR	0.0731	0.0731	2	7	1
106	1	305290	1	9.8	35	145	1.6	jgi Dappu1 305290 PASA_GEN_3700024	Y	1	2	EKPVFVLQPK	0.0523	0.0523	2	7	2
107	1	305638	1	45.7	17	198	2.06	jgi Dappu1 305638 PASA_GEN_0400273	N	0.99	2	AVLVDLEPGTM[147]DSVR	0.9998	0.9989	2	6	20
107	1	305638	1	45.7	17	198	2.06	jgi Dappu1 305638 PASA_GEN_0400273	Y	1	2	EVDEQM[147]LNVQNK	0.9998	0.9989	2	6	8
107	1	305638	1	45.7	17	198	2.06	jgi Dappu1 305638 PASA_GEN_0400273	Y	1	2	ALSVPELTQQM[147]FDAK	0.9997	0.9985	2	6	8
107	1	305638	1	45.7	17	198	2.06	jgi Dappu1 305638 PASA_GEN_0400273	N	0.99	2	FPGQLNADLR	0.9997	0.9987	2	6	24
107	1	305638	1	45.7	17	198	2.06	jgi Dappu1 305638 PASA_GEN_0400273	N	0.99	2	LAVNM[147]VPFPR	0.9997	0.9988	2	6	26
107	1	305638	1	45.7	17	198	2.06	jgi Dappu1 305638 PASA_GEN_0400273	Y	1	2	INVYYNEASSGK	0.9997	0.9987	2	6	10
107	1	305638	1	45.7	17	198	2.06	jgi Dappu1 305638 PASA_GEN_0400273	N	1	2	ISEQFTAM[147]FR	0.9997	0.9988	2	6	25
107	1	305638	1	45.7	17	198	2.06	jgi Dappu1 305638 PASA_GEN_0400273	N	1	2	YLTVAAIFR	0.9996	0.9984	2	6	4
107	1	305638	1	45.7	17	198	2.06	jgi Dappu1 305638 PASA_GEN_0400273	N	0.99	2	KLAVNM[147]VPFPR	0.9993	0.9967	2	6	7
107	1	305638	1	45.7	17	198	2.06	jgi Dappu1 305638 PASA_GEN_0400273	Y	1	2	YIGDSNLQLER	0.9993	0.9968	2	6	7
107	1	305638	1	45.7	17	198	2.06	jgi Dappu1 305638 PASA_GEN_0400273	Y	1	2	M[147]AATFIGNSTAIQEIFK	0.9991	0.9957	2	6	6
107	1	305638	1	45.7	17	198	2.06	jgi Dappu1 305638 PASA_GEN_0400273	N	0.99	3	GHYTEGAELVDSVLDVVR	0.9991	0.9957	2	6	4
107	1	305638	1	45.7	17	198	2.06	jgi Dappu1 305638 PASA_GEN_0400273	N	0.99	2	TAVCDIPPR	0.9978	0.9898	2	6	12
107	1	305638	1	45.7	17	198	2.06	jgi Dappu1 305638 PASA_GEN_0400273	Y	1	3	M[147]SM[147]KEVDEQM[147]LNVQNK	0.9898	0.9551	2	6	9
107	1	305638	1	45.7	17	198	2.06	jgi Dappu1 305638 PASA_GEN_0400273	Y	1	3	EIVHLQAGQCGNQIGSK	0.9799	0.9144	2	6	3
107	1	305638	1	45.7	17	198	2.06	jgi Dappu1 305638 PASA_GEN_0400273	N	1	2	IM[147]NTFSVVPSPK	0.9375	0.7662	2	7	22
107	1	305638	1	45.7	17	198	2.06	jgi Dappu1 305638 PASA_GEN_0400273	N	0.99	2	IREEYPDR	0.3273	0.3273	2	7	3
107	1	305638	1	45.7	17	198	2.06	jgi Dappu1 305638 PASA_GEN_0400273	N	1	3	LHFFM[147]PGFAPLTAR	0.0855	0.0855	2	7	1
107	1	305638	1	45.7	17	198	2.06	jgi Dappu1 305638 PASA_GEN_0400273	N	0.99	2	EEYPDR	0.0817	0.0817	2	7	2
108	1	305693	1	9.1	5	31	0.37	jgi Dappu1 305693 PASA_GEN_0400340	Y	1	2	NLAFFSTNAVEGTAK	0.9998	0.999	2	5	8
108	1	305693	1	9.1	5	31	0.37	jgi Dappu1 305693 PASA_GEN_0400340	Y	1	2	IAGLASGLSSGQTPIAK	0.9997	0.9986	2	5	14
108	1	305693	1	9.1	5	31	0.37	jgi Dappu1 305693 PASA_GEN_0400340	N	0.5	2	VDNSSLTGESEPQSR	0.9997	0.9989	2	5	2
108	1	305693	1	9.1	5	31	0.37	jgi Dappu1 305693 PASA_GEN_0400340	Y	1	2	IPIAELYR	0.9965	0.9859	2	5	6
108	1	305693	1	9.1	5	31	0.37	jgi Dappu1 305693 PASA_GEN_0400340	N	0.5	2	EVNGDASEAALLK	0.9903	0.9615	2	5	1
108	1	305693	1	9.1	5	31	0.37	jgi Dappu1 305693 PASA_GEN_0400340	Y	1	2	NLVPQSALVIR	0.9701	0.8876	2	5	2
108	1	305693	1	9.1	5	31	0.37	jgi Dappu1 305693 PASA_GEN_0400340	N	1	2	FVGLM[147]SM[147]IDPPR	0.0542	0.0542	2	5	2
109	1	305821	1	5.2	5	19	0.17	jgi Dappu1 305821 PASA_GEN_40200007	Y	1	2	FDTQDVVGK	0.9974	0.9894	2	5	3
109	1	305821	1	5.2	5	19	0.17	jgi Dappu1 305821 PASA_GEN_40200007	Y	1	2	LDVIVDQR	0.9936	0.9742	2	5	3
109	1	305821	1	5.2	5	19	0.17	jgi Dappu1 305821 PASA_GEN_40200007	Y	1	2	STFAYTPGTFVK	0.9795	0.921	2	5	7
109	1	305821	1	5.2	5	19	0.17	jgi Dappu1 305821 PASA_GEN_40200007	Y	1	2	YVYFDTFSR	0.88	0.6412	2	5	5
109	1	305821	1	5.2	5	19	0.17	jgi Dappu1 305821 PASA_GEN_40200007	Y	1	2	HAIIATWK	0.3638	0.3638	2	5	1
109	1	305821	1	5.2	5	19	0.17	jgi Dappu1 305821 PASA_GEN_40200007	Y	1	2	IVISCGALPAPK	0.0885	0.0885	2	5	1
110	1	306188	1	5.3	9	27	0.32	jgi Dappu1 306188 PASA_GEN_4600089	Y	1	2	IEATLVLDQLR	0.9998	0.999	2	6	10
110	1	306188	1	5.3	9	27	0.32	jgi Dappu1 306188 PASA_GEN_4600089	Y	1	2	TQIEELEDELQLTEDAK	0.9998	0.999	2	6	1
110	1	306188	1	5.3	9	27	0.32	jgi Dappu1 306188 PASA_GEN_4600089	Y	1	2	DLEAELEDER	0.9993	0.997	2	6	1
110	1	306188	1	5.3	9	27	0.32	jgi Dappu1 306188 PASA_GEN_4600089	Y	1	2	DLEAHLEM[147]ANK	0.9992	0.9962	2	6	3
110	1	306188	1	5.3	9	27	0.32	jgi Dappu1 306188 PASA_GEN_4600089	Y	1	2	IPFQEFR	0.996	0.9818	2	6	3
110	1	306188	1	5.3	9	27	0.32	jgi Dappu1 306188 PASA_GEN_4600089	Y	1	2	DLEAELEDERK	0.9915	0.9621	2	6	2
110	1	306188	1	5.3	9	27	0.32	jgi Dappu1 306188 PASA_GEN_4600089	Y	1	2	VQQLNAIR	0.9892	0.9523	2	6	4
110	1	306188	1	5.3	9	27	0.32	jgi Dappu1 306188 PASA_GEN_4600089	Y	1	3	KLEEDLAVAEDFQQK	0.9795	0.9127	2	6	2
110	1	306188	1	5.3	9	27	0.32	jgi Dappu1 306188 PASA_GEN_4600089	Y	1	2	ELEEALAK	0.9761	0.8993	2	6	1
110	1	306188	1	5.3	9	27	0.32	jgi Dappu1 306188 PASA_GEN_4600089	Y	1	2	VKPLLQVTK	0.1269	0.1269	2	6	1
110	1	306188	1	5.3	9	27	0.32	jgi Dappu1 306188 PASA_GEN_4600089	Y	1	2	VDEEAANR	0.0797	0.0797	2	6	2
111	1	306512	1	8.7	5	11	0.13	jgi Dappu1 306512 PASA_GEN_0500196	Y	1	2	GVVDDGDIHSVAPAR	0.9998	0.999	2	5	2
111	1	306512	1	8.7	5	11	0.13	jgi Dappu1 306512 PASA_GEN_0500196	Y	1	2	M[147]TNIPVLATPM[147]GK	0.9995	0.9978	2	5	3
111	1	306512	1	8.7	5	11	0.13	jgi Dappu1 306512 PASA_GEN_0500196	N	1	2	ADVILVLGAR	0.9986	0.9943	2	5	2
111	1	306512	1	8.7	5	11	0.13	jgi Dappu1 306512 PASA_GEN_0500196	Y	1	2	SAQRPLLVVGK	0.9968	0.987	2	5	2	a
111	1	306512	1	8.7	5	11	0.13	jgi Dappu1 306512 PASA_GEN_0500196	Y	1	3	SAQRPLLVVGK	0.7819	0.4819	2	5	2	a
112	1	306633	1	27.7	7	36	0.32	jgi Dappu1 306633 PASA_GEN_5100026	Y	1	2	ELAEDGYSGVEVR	0.9998	0.999	2	5	2
112	1	306633	1	27.7	7	36	0.32	jgi Dappu1 306633 PASA_GEN_5100026	Y	1	2	FGFQEGTVELYAEK	0.9998	0.999	2	5	9
112	1	306633	1	27.7	7	36	0.32	jgi Dappu1 306633 PASA_GEN_5100026	Y	1	2	RPLPDNVSILEPK	0.9972	0.9884	2	5	12
112	1	306633	1	27.7	7	36	0.32	jgi Dappu1 306633 PASA_GEN_5100026	Y	1	2	LIGGLAVR	0.9962	0.9847	2	5	2
112	1	306633	1	27.7	7	36	0.32	jgi Dappu1 306633 PASA_GEN_5100026	Y	1	2	ELTSVVQK	0.9016	0.6907	2	5	4
112	1	306633	1	27.7	7	36	0.32	jgi Dappu1 306633 PASA_GEN_5100026	Y	1	2	TEIIILATR	0.7657	0.4657	2	6	2
112	1	306633	1	27.7	7	36	0.32	jgi Dappu1 306633 PASA_GEN_5100026	Y	1	2	IRELTSVVQK	0.7501	0.4501	2	6	5
113	1	306760	1	5.7	3	8	0.07	jgi Dappu1 306760 PASA_GEN_5300024	Y	1	2	LGFM[147]SAFVK	0.9988	0.9971	2	4	2
113	1	306760	1	5.7	3	8	0.07	jgi Dappu1 306760 PASA_GEN_5300024	Y	1	1	TLLLSI	0.9704	0.929	2	4	2
113	1	306760	1	5.7	3	8	0.07	jgi Dappu1 306760 PASA_GEN_5300024	Y	1	2	GLVVPVLR	0.8673	0.723	2	4	4
114	1	306997	1	6.9	2	3	0.04	jgi Dappu1 306997 PASA_GEN_58800001	N	1	2	TTFVDATNPENVEK	0.9994	0.999	2	3	1
114	1	306997	1	6.9	2	3	0.04	jgi Dappu1 306997 PASA_GEN_58800001	Y	1	2	LVWVETPTNPTLK	0.9899	0.9836	2	3	2
115	1	307138	1	6.4	6	11	0.09	jgi Dappu1 307138 PASA_GEN_0600112	Y	1	2	M[147]GTVEIQDQIK	0.9991	0.9965	2	5	2
115	1	307138	1	6.4	6	11	0.09	jgi Dappu1 307138 PASA_GEN_0600112	Y	1	2	M[147]VFASFDDR	0.9936	0.9743	2	5	2
115	1	307138	1	6.4	6	11	0.09	jgi Dappu1 307138 PASA_GEN_0600112	Y	1	2	GWVDQYSPPK	0.9407	0.7945	2	5	1
115	1	307138	1	6.4	6	11	0.09	jgi Dappu1 307138 PASA_GEN_0600112	Y	1	2	HLVLYDR	0.3774	0.3774	2	5	4
115	1	307138	1	6.4	6	11	0.09	jgi Dappu1 307138 PASA_GEN_0600112	Y	1	2	YSIIDLEK	0.3475	0.3475	2	5	1
115	1	307138	1	6.4	6	11	0.09	jgi Dappu1 307138 PASA_GEN_0600112	Y	1	2	LLLPPSLNR	0.2251	0.2251	2	5	1
116	1	307156	1	43.4	19	160	1.73	jgi Dappu1 307156 PASA_GEN_0600137	Y	1	2	ANALQGELEESR	0.9998	0.9989	2	7	27
116	1	307156	1	43.4	19	160	1.73	jgi Dappu1 307156 PASA_GEN_0600137	Y	1	2	GLETELDGEQR	0.9998	0.999	2	7	17
116	1	307156	1	43.4	19	160	1.73	jgi Dappu1 307156 PASA_GEN_0600137	Y	1	2	LESDINELEIALDHANK	0.9998	0.999	2	7	1
116	1	307156	1	43.4	19	160	1.73	jgi Dappu1 307156 PASA_GEN_0600137	Y	1	2	QIEEAEEIAALNLAK	0.9998	0.999	2	7	13
116	1	307156	1	43.4	19	160	1.73	jgi Dappu1 307156 PASA_GEN_0600137	Y	1	3	AQQELEEADERAELADQAVSK	0.9998	0.999	2	7	3
116	1	307156	1	43.4	19	160	1.73	jgi Dappu1 307156 PASA_GEN_0600137	Y	1	2	AQQELEEADER	0.9997	0.9987	2	7	6
116	1	307156	1	43.4	19	160	1.73	jgi Dappu1 307156 PASA_GEN_0600137	Y	1	2	LDESENNALK	0.9997	0.9986	2	7	18
116	1	307156	1	43.4	19	160	1.73	jgi Dappu1 307156 PASA_GEN_0600137	Y	1	3	RANALQGELEESR	0.9997	0.9985	2	7	4	a
116	1	307156	1	43.4	19	160	1.73	jgi Dappu1 307156 PASA_GEN_0600137	Y	1	2	AELADQAVSK	0.9995	0.9978	2	7	6
116	1	307156	1	43.4	19	160	1.73	jgi Dappu1 307156 PASA_GEN_0600137	Y	1	2	ELTFQSDEDRK	0.9994	0.9974	2	7	10
116	1	307156	1	43.4	19	160	1.73	jgi Dappu1 307156 PASA_GEN_0600137	Y	1	2	RANALQGELEESR	0.9994	0.9974	2	7	6	a
116	1	307156	1	43.4	19	160	1.73	jgi Dappu1 307156 PASA_GEN_0600137	Y	1	2	TLLEQADR	0.9969	0.9858	2	7	15
116	1	307156	1	43.4	19	160	1.73	jgi Dappu1 307156 PASA_GEN_0600137	Y	1	2	M[147]QDLVDKLQQK	0.9926	0.9669	2	7	7
116	1	307156	1	43.4	19	160	1.73	jgi Dappu1 307156 PASA_GEN_0600137	Y	1	2	ELTFQSDEDR	0.9889	0.9512	2	7	2
116	1	307156	1	43.4	19	160	1.73	jgi Dappu1 307156 PASA_GEN_0600137	Y	1	2	KALELQVK	0.9795	0.9125	2	7	9
116	1	307156	1	43.4	19	160	1.73	jgi Dappu1 307156 PASA_GEN_0600137	Y	1	3	DDLREQYGIAER	0.8919	0.6434	2	7	2
116	1	307156	1	43.4	19	160	1.73	jgi Dappu1 307156 PASA_GEN_0600137	Y	1	2	GLETELDGEQRR	0.8918	0.6433	2	7	7
116	1	307156	1	43.4	19	160	1.73	jgi Dappu1 307156 PASA_GEN_0600137	Y	1	2	EQYGIAER	0.8389	0.5389	2	7	6
116	1	307156	1	43.4	19	160	1.73	jgi Dappu1 307156 PASA_GEN_0600137	Y	1	3	KLESDINELEIALDHANK	0.2042	0.2042	2	7	1
116	1	307156	1	43.4	19	160	1.73	jgi Dappu1 307156 PASA_GEN_0600137	Y	1	2	LADELR	0.143	0.143	2	7	1
117	1	307348	1	16.2	5	25	0.26	jgi Dappu1 307348 PASA_GEN_6200029	Y	1	2	TSFFQALSIPTK	0.9996	0.9984	2	5	8
117	1	307348	1	16.2	5	25	0.26	jgi Dappu1 307348 PASA_GEN_6200029	Y	1	2	GHLENNPALEK	0.999	0.9961	2	5	2
117	1	307348	1	16.2	5	25	0.26	jgi Dappu1 307348 PASA_GEN_6200029	Y	1	2	GNVGFVFTK	0.999	0.9959	2	5	6
117	1	307348	1	16.2	5	25	0.26	jgi Dappu1 307348 PASA_GEN_6200029	Y	1	2	LVQLLDEYPK	0.9918	0.9673	2	5	4
117	1	307348	1	16.2	5	25	0.26	jgi Dappu1 307348 PASA_GEN_6200029	Y	1	2	ILDIKPESLR	0.9727	0.8968	2	5	5
118	1	307391	1	34	5	63	0.84	jgi Dappu1 307391 PASA_GEN_6200084	Y	1	2	SVTETGVELSNEER	0.9998	0.999	2	5	20
118	1	307391	1	34	5	63	0.84	jgi Dappu1 307391 PASA_GEN_6200084	Y	1	2	YLAEVATGDTR	0.9998	0.999	2	5	15
118	1	307391	1	34	5	63	0.84	jgi Dappu1 307391 PASA_GEN_6200084	Y	1	2	AYQDAFEISK	0.9997	0.9989	2	5	8
118	1	307391	1	34	5	63	0.84	jgi Dappu1 307391 PASA_GEN_6200084	Y	1	2	EICYDVLGLLDK	0.9997	0.9989	2	5	19
118	1	307391	1	34	5	63	0.84	jgi Dappu1 307391 PASA_GEN_6200084	N	0.5	2	DSTLIM[147]QLLR	0.9968	0.9853	2	6	6
118	1	307391	1	34	5	63	0.84	jgi Dappu1 307391 PASA_GEN_6200084	Y	1	2	QAFDDAIAELDTLNEDSYK	0.9877	0.9513	2	5	1
118	1	307391	1	34	5	63	0.84	jgi Dappu1 307391 PASA_GEN_6200084	N	0.5	2	NLLSVAYK	0.974	0.8911	2	6	2	a
118	1	307391	1	34	5	63	0.84	jgi Dappu1 307391 PASA_GEN_6200084	N	0.5	1	NLLSVAYK	0.0954	0.0954	2	6	2	a
119	1	307788	1	38.3	5	38	0.3	jgi Dappu1 307788 PASA_GEN_0700069	Y	1	2	EPIQSVQVFGR	0.9983	0.9931	2	5	25
119	1	307788	1	38.3	5	38	0.3	jgi Dappu1 307788 PASA_GEN_0700069	Y	1	2	LYEPILLLGK	0.9925	0.9698	2	5	8
119	1	307788	1	38.3	5	38	0.3	jgi Dappu1 307788 PASA_GEN_0700069	Y	1	2	FAGVDIR	0.884	0.65	2	5	1
119	1	307788	1	38.3	5	38	0.3	jgi Dappu1 307788 PASA_GEN_0700069	Y	1	3	TAPTTTSTAPKEPIQSVQVFGR	0.8725	0.6252	2	5	2
119	1	307788	1	38.3	5	38	0.3	jgi Dappu1 307788 PASA_GEN_0700069	Y	1	2	SLVAYYQK	0.239	0.239	2	5	2
119	1	307788	1	38.3	5	38	0.3	jgi Dappu1 307788 PASA_GEN_0700069	Y	1	2	VNGRPLSIIEPR	0.0866	0.0866	2	5	2
120	1	308041	1	50.3	5	11	0.14	jgi Dappu1 308041 PASA_GEN_7300007	Y	1	2	EADIDGDGQVNYEEFVTM[147]M[147]TSK	0.9998	0.999	2	5	3
120	1	308041	1	50.3	5	11	0.14	jgi Dappu1 308041 PASA_GEN_7300007	Y	1	2	EAFSLFDKDGDGTITTK	0.9996	0.9983	2	5	2
120	1	308041	1	50.3	5	11	0.14	jgi Dappu1 308041 PASA_GEN_7300007	Y	1	2	LTDEEVDEM[147]IR	0.9996	0.9984	2	5	3
120	1	308041	1	50.3	5	11	0.14	jgi Dappu1 308041 PASA_GEN_7300007	Y	1	2	DTDSEEEIR	0.9587	0.8498	2	5	2
120	1	308041	1	50.3	5	11	0.14	jgi Dappu1 308041 PASA_GEN_7300007	Y	1	2	VFDKDGNGFISAAELR	0.8737	0.6276	2	5	1
121	1	308120	1	37.8	3	3	0.04	jgi Dappu1 308120 PASA_GEN_7500028	Y	1	2	TFGVPSQELFQTVDLWER	0.9968	0.9871	2	5	1
121	1	308120	1	37.8	3	3	0.04	jgi Dappu1 308120 PASA_GEN_7500028	Y	1	3	ELTGEPDNTSGDPDNIYQHLR	0.996	0.9839	2	5	1
121	1	308120	1	37.8	3	3	0.04	jgi Dappu1 308120 PASA_GEN_7500028	Y	1	2	SGFAAEAQAK	0.9196	0.736	2	5	1
121	1	308120	1	37.8	3	3	0.04	jgi Dappu1 308120 PASA_GEN_7500028	Y	1	2	YGQPSIGPK	0.1549	0.1549	2	5	2
121	1	308120	1	37.8	3	3	0.04	jgi Dappu1 308120 PASA_GEN_7500028	Y	1	2	GANQSGLNFGNTR	0.1382	0.1382	2	5	1
122	1	308519	1	7.8	5	17	0.15	jgi Dappu1 308519 PASA_GEN_0800187	Y	1	2	GIAQVENVANVK	0.9997	0.9987	2	5	6
122	1	308519	1	7.8	5	17	0.15	jgi Dappu1 308519 PASA_GEN_0800187	Y	1	2	VLYPNDNFFEGK	0.9979	0.9915	2	5	5
122	1	308519	1	7.8	5	17	0.15	jgi Dappu1 308519 PASA_GEN_0800187	Y	1	2	YEYGIFAQR	0.9975	0.99	2	5	3
122	1	308519	1	7.8	5	17	0.15	jgi Dappu1 308519 PASA_GEN_0800187	Y	1	2	SPQDFDLR	0.4209	0.4209	2	5	2
122	1	308519	1	7.8	5	17	0.15	jgi Dappu1 308519 PASA_GEN_0800187	Y	1	2	DLFHDFYEM[147]NPEK	0.3362	0.3362	2	5	1
122	1	308519	1	7.8	5	17	0.15	jgi Dappu1 308519 PASA_GEN_0800187	Y	1	2	WPVSM[147]LNSILPR	0.0843	0.0843	2	5	1
123	1	308570	1	9.5	3	13	0.13	jgi Dappu1 308570 PASA_GEN_8000045	Y	1	2	IVSQLLTLMDGLK	0.9996	0.999	2	4	8
123	1	308570	1	9.5	3	13	0.13	jgi Dappu1 308570 PASA_GEN_8000045	Y	1	3	AIANECQANFISIKGPELLTM[147]WFGESEANVR	0.9958	0.9895	2	4	4
123	1	308570	1	9.5	3	13	0.13	jgi Dappu1 308570 PASA_GEN_8000045	Y	1	2	GDIFIVR	0.965	0.8705	2	5	1
123	1	308570	1	9.5	3	13	0.13	jgi Dappu1 308570 PASA_GEN_8000045	Y	1	2	GGSSGDAGGAADR	0.128	0.128	2	5	2
123	1	308570	1	9.5	3	13	0.13	jgi Dappu1 308570 PASA_GEN_8000045	N	0.99	2	GILLFGPPGTGK	0.0517	0.0517	2	5	1
124	1	308666	1	15.1	6	23	0.25	jgi Dappu1 308666 PASA_GEN_8300036	Y	1	2	ALDFDGLM[147]EDLR	0.9996	0.9983	2	5	6
124	1	308666	1	15.1	6	23	0.25	jgi Dappu1 308666 PASA_GEN_8300036	Y	1	2	ATGIQCLSGTGALR	0.9995	0.9981	2	5	3
124	1	308666	1	15.1	6	23	0.25	jgi Dappu1 308666 PASA_GEN_8300036	Y	1	2	VNLGVGAYR	0.9982	0.9927	2	5	2
124	1	308666	1	15.1	6	23	0.25	jgi Dappu1 308666 PASA_GEN_8300036	Y	1	2	QIADLIEER	0.9906	0.9623	2	5	5
124	1	308666	1	15.1	6	23	0.25	jgi Dappu1 308666 PASA_GEN_8300036	Y	1	2	AYLDDTFPQK	0.9896	0.9585	2	5	6
124	1	308666	1	15.1	6	23	0.25	jgi Dappu1 308666 PASA_GEN_8300036	Y	1	2	NFGLYNER	0.7694	0.4694	2	5	1
125	1	308693	1	4.3	6	17	0.23	jgi Dappu1 308693 PASA_GEN_8300068	Y	1	2	VIVQSIDENTIVVK	0.9997	0.9989	2	5	2
125	1	308693	1	4.3	6	17	0.23	jgi Dappu1 308693 PASA_GEN_8300068	Y	1	2	FASSTWFEPNR	0.9995	0.9979	2	5	6
125	1	308693	1	4.3	6	17	0.23	jgi Dappu1 308693 PASA_GEN_8300068	Y	1	2	VLPM[147]FSLDELK	0.9986	0.9941	2	5	4
125	1	308693	1	4.3	6	17	0.23	jgi Dappu1 308693 PASA_GEN_8300068	Y	1	2	SIASQLQLDITGVR	0.9929	0.9715	2	5	1
125	1	308693	1	4.3	6	17	0.23	jgi Dappu1 308693 PASA_GEN_8300068	Y	1	2	NIIAALR	0.9747	0.9038	2	5	3
125	1	308693	1	4.3	6	17	0.23	jgi Dappu1 308693 PASA_GEN_8300068	N	0.5	2	DFTDIQIEK	0.947	0.7961	2	6	4
125	1	308693	1	4.3	6	17	0.23	jgi Dappu1 308693 PASA_GEN_8300068	N	0.5	2	IVTVIYGK	0.8608	0.5748	2	6	1
126	1	308727	1	9.5	3	10	0.11	jgi Dappu1 308727 PASA_GEN_84900002	Y	1	2	FSTVGGESGSADTAR	0.9993	0.9983	2	4	3
126	1	308727	1	9.5	3	10	0.11	jgi Dappu1 308727 PASA_GEN_84900002	Y	1	2	LVQNIAGHLK	0.9921	0.9805	2	4	6
126	1	308727	1	9.5	3	10	0.11	jgi Dappu1 308727 PASA_GEN_84900002	Y	1	3	AHQLTADDPDYATR	0.4238	0.4238	2	4	1
126	1	308727	1	9.5	3	10	0.11	jgi Dappu1 308727 PASA_GEN_84900002	Y	1	3	FSTVGGESGSADTARDPR	0.0604	0.0604	2	5	1
127	1	308825	1	33.1	4	31	0.32	jgi Dappu1 308825 PASA_GEN_8700024	Y	1	2	LSGDDVQEQIFK	0.9997	0.9989	2	5	11
127	1	308825	1	33.1	4	31	0.32	jgi Dappu1 308825 PASA_GEN_8700024	Y	1	2	GISQSALPYR	0.9996	0.9982	2	5	15
127	1	308825	1	33.1	4	31	0.32	jgi Dappu1 308825 PASA_GEN_8700024	Y	1	2	GLTPSQIGVILR	0.9763	0.9093	2	5	4
127	1	308825	1	33.1	4	31	0.32	jgi Dappu1 308825 PASA_GEN_8700024	Y	1	2	KGLTPSQIGVILR	0.3846	0.3846	2	5	1
127	1	308825	1	33.1	4	31	0.32	jgi Dappu1 308825 PASA_GEN_8700024	Y	1	2	GLAPELPEDLYFLIK	0.1921	0.1921	2	5	1
128	1	308832	1	4.2	2	12	0.13	jgi Dappu1 308832 PASA_GEN_8700035	Y	1	2	AFSPTTVNTGR	0.999	0.9984	2	3	7
128	1	308832	1	4.2	2	12	0.13	jgi Dappu1 308832 PASA_GEN_8700035	Y	1	2	IIEVGDTPK	0.9963	0.994	2	3	5
129	1	308853	1	10.6	3	6	0.06	jgi Dappu1 308853 PASA_GEN_8700057	Y	1	2	LDNLCAIFDINR	0.9993	0.9983	2	4	1
129	1	308853	1	10.6	3	6	0.06	jgi Dappu1 308853 PASA_GEN_8700057	Y	1	3	VLTVEDHYPEGGLGEAVASTLAEQR	0.9428	0.868	2	4	1
129	1	308853	1	10.6	3	6	0.06	jgi Dappu1 308853 PASA_GEN_8700057	Y	1	2	SGPPEVLLEHFGIGAK	0.7995	0.4995	2	5	4
129	1	308853	1	10.6	3	6	0.06	jgi Dappu1 308853 PASA_GEN_8700057	Y	1	3	KLDSDLEGHPTPR	0.1992	0.1992	2	5	2
130	1	308937	1	16.8	11	49	0.61	jgi Dappu1 308937 PASA_GEN_8900031	Y	1	2	AEILALCNQVDSLSR	0.9998	0.999	2	6	6
130	1	308937	1	16.8	11	49	0.61	jgi Dappu1 308937 PASA_GEN_8900031	Y	1	2	GLGQQAIALIVEEGR	0.9998	0.9989	2	6	5
130	1	308937	1	16.8	11	49	0.61	jgi Dappu1 308937 PASA_GEN_8900031	Y	1	2	LVDGTSQIAR	0.9998	0.9989	2	6	7
130	1	308937	1	16.8	11	49	0.61	jgi Dappu1 308937 PASA_GEN_8900031	Y	1	3	FIGEVTGAANLLQANVTPM[147]VQDAK	0.9997	0.9987	2	6	1
130	1	308937	1	16.8	11	49	0.61	jgi Dappu1 308937 PASA_GEN_8900031	Y	1	2	IFIQIVSQGGK	0.9996	0.9982	2	6	6
130	1	308937	1	16.8	11	49	0.61	jgi Dappu1 308937 PASA_GEN_8900031	Y	1	2	VVEDFIDITTPLK	0.9993	0.9969	2	6	5
130	1	308937	1	16.8	11	49	0.61	jgi Dappu1 308937 PASA_GEN_8900031	Y	1	2	M[147]TDEINEIIR	0.9992	0.9963	2	6	11
130	1	308937	1	16.8	11	49	0.61	jgi Dappu1 308937 PASA_GEN_8900031	Y	1	2	YGIQQPAHTVAGR	0.9989	0.995	2	6	3
130	1	308937	1	16.8	11	49	0.61	jgi Dappu1 308937 PASA_GEN_8900031	Y	1	2	AADEHFENLR	0.993	0.9687	2	6	2
130	1	308937	1	16.8	11	49	0.61	jgi Dappu1 308937 PASA_GEN_8900031	Y	1	2	QYADAIAR	0.9243	0.7275	2	6	1
130	1	308937	1	16.8	11	49	0.61	jgi Dappu1 308937 PASA_GEN_8900031	Y	1	2	TLAPILICSM[147]K	0.912	0.6939	2	6	2
130	1	308937	1	16.8	11	49	0.61	jgi Dappu1 308937 PASA_GEN_8900031	Y	1	3	QFTDAVLAPEGTPNREENFK	0.1527	0.1527	2	6	1
131	1	309082	1	20.8	10	40	0.39	jgi Dappu1 309082 PASA_GEN_0900149	Y	1	2	QIAPLDAGVTM[147]EALR	0.9998	0.999	2	6	6
131	1	309082	1	20.8	10	40	0.39	jgi Dappu1 309082 PASA_GEN_0900149	Y	1	2	LSPEAILLR	0.9995	0.9979	2	6	6
131	1	309082	1	20.8	10	40	0.39	jgi Dappu1 309082 PASA_GEN_0900149	Y	1	2	M[147]VM[147]TVFSTLM[147]AR	0.9973	0.9878	2	6	1
131	1	309082	1	20.8	10	40	0.39	jgi Dappu1 309082 PASA_GEN_0900149	Y	1	2	DGSGYIELAELK	0.9963	0.9834	2	6	1
131	1	309082	1	20.8	10	40	0.39	jgi Dappu1 309082 PASA_GEN_0900149	Y	1	2	VYALPEDITEVK	0.9962	0.9829	2	6	3
131	1	309082	1	20.8	10	40	0.39	jgi Dappu1 309082 PASA_GEN_0900149	Y	1	2	EIIDWVNNK	0.9947	0.9762	2	6	3
131	1	309082	1	20.8	10	40	0.39	jgi Dappu1 309082 PASA_GEN_0900149	Y	1	2	FSLVGIAGK	0.9944	0.9747	2	6	6
131	1	309082	1	20.8	10	40	0.39	jgi Dappu1 309082 PASA_GEN_0900149	Y	1	2	SQDVAATFK	0.9916	0.9627	2	6	2
131	1	309082	1	20.8	10	40	0.39	jgi Dappu1 309082 PASA_GEN_0900149	Y	1	2	HLLPIGSTGR	0.989	0.9515	2	6	11
131	1	309082	1	20.8	10	40	0.39	jgi Dappu1 309082 PASA_GEN_0900149	Y	1	3	VVIDLIDCIKPGTINYELVR	0.2744	0.2744	2	6	1
131	1	309082	1	20.8	10	40	0.39	jgi Dappu1 309082 PASA_GEN_0900149	Y	1	2	DVVDGVYK	0.0892	0.0892	2	6	1
131	1	309082	1	20.8	10	40	0.39	jgi Dappu1 309082 PASA_GEN_0900149	Y	1	2	YAISM[147]AR	0.0518	0.0518	2	6	1
132	1	309155	1	33.6	4	18	0.16	jgi Dappu1 309155 PASA_GEN_9000031	Y	1	2	M[147]LYSSSFDALKK	0.9928	0.9822	2	4	6
132	1	309155	1	33.6	4	18	0.16	jgi Dappu1 309155 PASA_GEN_9000031	Y	1	2	FIDVESTGDR	0.9782	0.9472	2	4	4
132	1	309155	1	33.6	4	18	0.16	jgi Dappu1 309155 PASA_GEN_9000031	Y	1	2	YIQATDHSEASPEAVEEK	0.7995	0.4995	2	5	4	a
132	1	309155	1	33.6	4	18	0.16	jgi Dappu1 309155 PASA_GEN_9000031	Y	1	2	ESSYESFLEK	0.7611	0.4611	2	5	4
132	1	309155	1	33.6	4	18	0.16	jgi Dappu1 309155 PASA_GEN_9000031	Y	1	3	YIQATDHSEASPEAVEEK	0.0641	0.0641	2	5	2	a
133	1	309281	1	18.9	9	56	0.42	jgi Dappu1 309281 PASA_GEN_9500003	Y	1	2	TAIAIDAIINQK	0.9998	0.999	2	6	12
133	1	309281	1	18.9	9	56	0.42	jgi Dappu1 309281 PASA_GEN_9500003	Y	1	2	VVDALGNPIDGK	0.9996	0.998	2	6	5
133	1	309281	1	18.9	9	56	0.42	jgi Dappu1 309281 PASA_GEN_9500003	Y	1	2	AAEISSILEER	0.9987	0.9942	2	6	2
133	1	309281	1	18.9	9	56	0.42	jgi Dappu1 309281 PASA_GEN_9500003	Y	1	2	APGIIPR	0.9824	0.9243	2	6	11
133	1	309281	1	18.9	9	56	0.42	jgi Dappu1 309281 PASA_GEN_9500003	Y	1	2	HALIIYDDLSK	0.976	0.8989	2	6	6
133	1	309281	1	18.9	9	56	0.42	jgi Dappu1 309281 PASA_GEN_9500003	Y	1	2	LELAQYR	0.9062	0.6788	2	6	5
133	1	309281	1	18.9	9	56	0.42	jgi Dappu1 309281 PASA_GEN_9500003	Y	1	2	GIRPAINVGLSVSR	0.7972	0.4972	2	6	6
133	1	309281	1	18.9	9	56	0.42	jgi Dappu1 309281 PASA_GEN_9500003	Y	1	2	AVDSLVPIGR	0.7877	0.4877	2	6	7
133	1	309281	1	18.9	9	56	0.42	jgi Dappu1 309281 PASA_GEN_9500003	Y	1	2	VLSIGDGIAR	0.3244	0.3244	2	6	2
133	1	309281	1	18.9	9	56	0.42	jgi Dappu1 309281 PASA_GEN_9500003	Y	1	2	GYLDKLDPSK	0.1503	0.1503	2	6	2
134	1	309746	1	37.5	14	162	1.81	jgi Dappu1 309746 NCBI_GNO_0100277	Y	1	2	FTQAGSEVSALLGR	0.9998	0.999	2	6	30
134	1	309746	1	37.5	14	162	1.81	jgi Dappu1 309746 NCBI_GNO_0100277	Y	1	2	LILEVAQHLGENTVR	0.9998	0.999	2	6	10
134	1	309746	1	37.5	14	162	1.81	jgi Dappu1 309746 NCBI_GNO_0100277	Y	1	2	TVLIM[147]ELINNVAK	0.9998	0.9989	2	6	11
134	1	309746	1	37.5	14	162	1.81	jgi Dappu1 309746 NCBI_GNO_0100277	Y	1	2	VALTGLTVAEYFR	0.9998	0.999	2	6	7
134	1	309746	1	37.5	14	162	1.81	jgi Dappu1 309746 NCBI_GNO_0100277	Y	1	2	VALVYGQM[147]NEPPGAR	0.9998	0.9989	2	6	3
134	1	309746	1	37.5	14	162	1.81	jgi Dappu1 309746 NCBI_GNO_0100277	Y	1	2	IM[147]NVIGEPIDER	0.9997	0.9986	2	6	24
134	1	309746	1	37.5	14	162	1.81	jgi Dappu1 309746 NCBI_GNO_0100277	Y	1	2	TIAM[147]DGTEGLIR	0.9997	0.9987	2	6	19
134	1	309746	1	37.5	14	162	1.81	jgi Dappu1 309746 NCBI_GNO_0100277	Y	1	2	AHGGYSVFAGVGER	0.9995	0.9976	2	6	1	a
134	1	309746	1	37.5	14	162	1.81	jgi Dappu1 309746 NCBI_GNO_0100277	Y	1	2	IGLFGGAGVGK	0.9995	0.9979	2	6	11
134	1	309746	1	37.5	14	162	1.81	jgi Dappu1 309746 NCBI_GNO_0100277	Y	1	2	IPVGPETLGR	0.9995	0.9979	2	6	15
134	1	309746	1	37.5	14	162	1.81	jgi Dappu1 309746 NCBI_GNO_0100277	Y	1	2	VVDLLAPYAK	0.9982	0.992	2	6	17
134	1	309746	1	37.5	14	162	1.81	jgi Dappu1 309746 NCBI_GNO_0100277	Y	1	2	AIAELGIYPAVDPLDSTSR	0.9978	0.9898	2	6	9
134	1	309746	1	37.5	14	162	1.81	jgi Dappu1 309746 NCBI_GNO_0100277	Y	1	3	M[147]M[147]DPNIIGDVHYNAAR	0.9567	0.8287	2	6	4
134	1	309746	1	37.5	14	162	1.81	jgi Dappu1 309746 NCBI_GNO_0100277	Y	1	3	FAAIHAEAPEFVEM[147]NVAQEILITGIK	0.9388	0.7703	2	6	1
134	1	309746	1	37.5	14	162	1.81	jgi Dappu1 309746 NCBI_GNO_0100277	Y	1	3	AHGGYSVFAGVGER	0.0627	0.0627	2	6	1	a
135	1	313136	1	1.5	4	11	0.13	jgi Dappu1 313136 NCBI_GNO_0800085	Y	1	2	SLEEALAVAER	0.9997	0.9987	2	5	5
135	1	313136	1	1.5	4	11	0.13	jgi Dappu1 313136 NCBI_GNO_0800085	Y	1	3	VLINDIQAHQTSVDTLNDAGR	0.9984	0.9934	2	5	1
135	1	313136	1	1.5	4	11	0.13	jgi Dappu1 313136 NCBI_GNO_0800085	N	1	2	YGALVENSEALGR	0.951	0.8254	2	5	3
135	1	313136	1	1.5	4	11	0.13	jgi Dappu1 313136 NCBI_GNO_0800085	Y	1	3	IEEHDLLHDDILSK	0.7762	0.4762	2	5	2
135	1	313136	1	1.5	4	11	0.13	jgi Dappu1 313136 NCBI_GNO_0800085	Y	1	2	ITAPLPR	0.1488	0.1488	2	5	1
135	1	313136	1	1.5	4	11	0.13	jgi Dappu1 313136 NCBI_GNO_0800085	Y	1	2	AELELMTEEAK	0.078	0.078	2	5	1
136	1	313764; 318420	1	21.8	30	296	3.11	jgi Dappu1 313764 NCBI_GNO_1000002,jgi Dappu1 318420 NCBI_GNO_2400246	Y	1	2	AGFVGICDVAPK	0.9998	0.999	2	7	36
136	1	313764; 318420	1	21.8	30	296	3.11	jgi Dappu1 313764 NCBI_GNO_1000002,jgi Dappu1 318420 NCBI_GNO_2400246	Y	1	2	ANDVGLPVGVGLSTPGFAR	0.9998	0.9989	2	7	12
136	1	313764; 318420	1	21.8	30	296	3.11	jgi Dappu1 313764 NCBI_GNO_1000002,jgi Dappu1 318420 NCBI_GNO_2400246	Y	1	2	LQM[147]DVVAGEIGK	0.9998	0.999	2	7	45
136	1	313764; 318420	1	21.8	30	296	3.11	jgi Dappu1 313764 NCBI_GNO_1000002,jgi Dappu1 318420 NCBI_GNO_2400246	Y	1	2	ITGFDADASDAEWSINIK	0.9998	0.999	2	7	9
136	1	313764; 318420	1	21.8	30	296	3.11	jgi Dappu1 313764 NCBI_GNO_1000002,jgi Dappu1 318420 NCBI_GNO_2400246	Y	1	2	NQEVLNFM[147]M[147]TTFR	0.9998	0.999	2	7	9
136	1	313764; 318420	1	21.8	30	296	3.11	jgi Dappu1 313764 NCBI_GNO_1000002,jgi Dappu1 318420 NCBI_GNO_2400246	Y	1	2	KTTGPSLPLAVK	0.9997	0.9987	2	7	22
136	1	313764; 318420	1	21.8	30	296	3.11	jgi Dappu1 313764 NCBI_GNO_1000002,jgi Dappu1 318420 NCBI_GNO_2400246	Y	1	2	LEGVEDAYVR	0.9997	0.9986	2	7	21
136	1	313764; 318420	1	21.8	30	296	3.11	jgi Dappu1 313764 NCBI_GNO_1000002,jgi Dappu1 318420 NCBI_GNO_2400246	Y	1	2	LPM[147]SQM[147]FAIK	0.9996	0.998	2	7	7
136	1	313764; 318420	1	21.8	30	296	3.11	jgi Dappu1 313764 NCBI_GNO_1000002,jgi Dappu1 318420 NCBI_GNO_2400246	Y	1	3	RPIPTPEDIDLAR	0.9995	0.9975	2	7	5	b
136	1	313764; 318420	1	21.8	30	296	3.11	jgi Dappu1 313764 NCBI_GNO_1000002,jgi Dappu1 318420 NCBI_GNO_2400246	Y	1	2	GLVEM[147]ISR	0.9994	0.9973	2	7	6
136	1	313764; 318420	1	21.8	30	296	3.11	jgi Dappu1 313764 NCBI_GNO_1000002,jgi Dappu1 318420 NCBI_GNO_2400246	Y	1	2	LLTSWEDLLK	0.9994	0.9972	2	7	12
136	1	313764; 318420	1	21.8	30	296	3.11	jgi Dappu1 313764 NCBI_GNO_1000002,jgi Dappu1 318420 NCBI_GNO_2400246	Y	1	2	SSGPIAKPISASGLTK	0.9993	0.9969	2	7	11	a
136	1	313764; 318420	1	21.8	30	296	3.11	jgi Dappu1 313764 NCBI_GNO_1000002,jgi Dappu1 318420 NCBI_GNO_2400246	Y	1	3	SSGPIAKPISASGLTK	0.9992	0.9964	2	7	14	a
136	1	313764; 318420	1	21.8	30	296	3.11	jgi Dappu1 313764 NCBI_GNO_1000002,jgi Dappu1 318420 NCBI_GNO_2400246	Y	1	2	YGFGGGLQLATIYGEESR	0.999	0.9955	2	7	1
136	1	313764; 318420	1	21.8	30	296	3.11	jgi Dappu1 313764 NCBI_GNO_1000002,jgi Dappu1 318420 NCBI_GNO_2400246	Y	1	2	APLIISGR	0.9986	0.9934	2	7	12
136	1	313764; 318420	1	21.8	30	296	3.11	jgi Dappu1 313764 NCBI_GNO_1000002,jgi Dappu1 318420 NCBI_GNO_2400246	Y	1	2	RPIPTPEDIDLAR	0.9984	0.9927	2	7	7	b
136	1	313764; 318420	1	21.8	30	296	3.11	jgi Dappu1 313764 NCBI_GNO_1000002,jgi Dappu1 318420 NCBI_GNO_2400246	Y	1	2	THPEM[147]IVALSTLR	0.9981	0.9915	2	7	6
136	1	313764; 318420	1	21.8	30	296	3.11	jgi Dappu1 313764 NCBI_GNO_1000002,jgi Dappu1 318420 NCBI_GNO_2400246	Y	1	2	NTNLIPAIER	0.998	0.9911	2	7	14
136	1	313764; 318420	1	21.8	30	296	3.11	jgi Dappu1 313764 NCBI_GNO_1000002,jgi Dappu1 318420 NCBI_GNO_2400246	Y	1	2	EEDFLHPEEPQSQQALR	0.994	0.9731	2	7	2	c
136	1	313764; 318420	1	21.8	30	296	3.11	jgi Dappu1 313764 NCBI_GNO_1000002,jgi Dappu1 318420 NCBI_GNO_2400246	Y	1	2	TQSECTNVPR	0.9934	0.9705	2	7	6
136	1	313764; 318420	1	21.8	30	296	3.11	jgi Dappu1 313764 NCBI_GNO_1000002,jgi Dappu1 318420 NCBI_GNO_2400246	Y	1	2	SQGYTLM[147]YR	0.9787	0.9096	2	7	2
136	1	313764; 318420	1	21.8	30	296	3.11	jgi Dappu1 313764 NCBI_GNO_1000002,jgi Dappu1 318420 NCBI_GNO_2400246	Y	1	2	TTGPSLPLAVK	0.9753	0.8962	2	7	5
136	1	313764; 318420	1	21.8	30	296	3.11	jgi Dappu1 313764 NCBI_GNO_1000002,jgi Dappu1 318420 NCBI_GNO_2400246	Y	1	2	GNLLIQK	0.9031	0.6707	2	7	5
136	1	313764; 318420	1	21.8	30	296	3.11	jgi Dappu1 313764 NCBI_GNO_1000002,jgi Dappu1 318420 NCBI_GNO_2400246	Y	1	2	YAVFAK	0.8949	0.6506	2	7	6
136	1	313764; 318420	1	21.8	30	296	3.11	jgi Dappu1 313764 NCBI_GNO_1000002,jgi Dappu1 318420 NCBI_GNO_2400246	Y	1	3	EEDFLHPEEPQSQQALR	0.8657	0.5849	2	7	1	c
136	1	313764; 318420	1	21.8	30	296	3.11	jgi Dappu1 313764 NCBI_GNO_1000002,jgi Dappu1 318420 NCBI_GNO_2400246	N	0.54	2	LDTLKDLLQK	0.7845	0.4845	2	7	8
136	1	313764; 318420	1	21.8	30	296	3.11	jgi Dappu1 313764 NCBI_GNO_1000002,jgi Dappu1 318420 NCBI_GNO_2400246	Y	1	2	DNVIQYIVVSK	0.7836	0.4836	2	7	2
136	1	313764; 318420	1	21.8	30	296	3.11	jgi Dappu1 313764 NCBI_GNO_1000002,jgi Dappu1 318420 NCBI_GNO_2400246	Y	1	3	YTGDDITSM[147]IPATHR	0.3919	0.3919	2	7	2
136	1	313764; 318420	1	21.8	30	296	3.11	jgi Dappu1 313764 NCBI_GNO_1000002,jgi Dappu1 318420 NCBI_GNO_2400246	Y	1	2	VFDFQDQK	0.3583	0.3583	2	7	6
136	1	313764; 318420	1	21.8	30	296	3.11	jgi Dappu1 313764 NCBI_GNO_1000002,jgi Dappu1 318420 NCBI_GNO_2400246	Y	1	3	LQM[147]DVVAGEIGKGDTAFLR	0.2041	0.2041	2	7	2
136	1	313764; 318420	1	21.8	30	296	3.11	jgi Dappu1 313764 NCBI_GNO_1000002,jgi Dappu1 318420 NCBI_GNO_2400246	Y	1	2	DFKLDTLK	0.1799	0.1799	2	7	6
136	1	313764; 318420	1	21.8	30	296	3.11	jgi Dappu1 313764 NCBI_GNO_1000002,jgi Dappu1 318420 NCBI_GNO_2400246	Y	1	3	NPCIKPIANQLQLLLR	0.1152	0.1152	2	7	2
136	1	313764; 318420	1	21.8	30	296	3.11	jgi Dappu1 313764 NCBI_GNO_1000002,jgi Dappu1 318420 NCBI_GNO_2400246	N	1	2	DISTITVK	0.074	0.074	2	7	1
136	1	313764; 318420	1	21.8	30	296	3.11	jgi Dappu1 313764 NCBI_GNO_1000002,jgi Dappu1 318420 NCBI_GNO_2400246	N	0.54	2	ALCVNVK	0.0533	0.0533	2	7	2
137	1	315806	1	22.4	8	84	0.48	jgi Dappu1 315806 NCBI_GNO_1500154	N	0.5	2	LIGQIVSSITASLR	0.9998	0.999	2	5	25
137	1	315806	1	22.4	8	84	0.48	jgi Dappu1 315806 NCBI_GNO_1500154	N	1	2	AIFVDLEPTVVDEVR	0.9997	0.9988	2	5	13
137	1	315806	1	22.4	8	84	0.48	jgi Dappu1 315806 NCBI_GNO_1500154	N	0.5	2	DVNAAIATIK	0.9997	0.9987	2	5	4
137	1	315806	1	22.4	8	84	0.48	jgi Dappu1 315806 NCBI_GNO_1500154	N	0.5	2	VGINYQPPTVVPGGDLAK	0.9997	0.9987	2	5	11
137	1	315806	1	22.4	8	84	0.48	jgi Dappu1 315806 NCBI_GNO_1500154	N	0.5	2	IHFPLVTYAPVISAEK	0.9982	0.9927	2	5	9
137	1	315806	1	22.4	8	84	0.48	jgi Dappu1 315806 NCBI_GNO_1500154	Y	1	2	EIVDIVLDR	0.85	0.5799	2	5	16
137	1	315806	1	22.4	8	84	0.48	jgi Dappu1 315806 NCBI_GNO_1500154	N	0.5	2	LSVDYGK	0.8407	0.5625	2	5	2
137	1	315806	1	22.4	8	84	0.48	jgi Dappu1 315806 NCBI_GNO_1500154	Y	1	2	SLFHPEQLITGK	0.2136	0.2136	2	5	4
138	1	316089	1	2.8	4	18	0.15	jgi Dappu1 316089 NCBI_GNO_1600164	Y	1	2	ENVDGITIPSK	0.9961	0.9842	2	5	8
138	1	316089	1	2.8	4	18	0.15	jgi Dappu1 316089 NCBI_GNO_1600164	Y	1	2	FFVQNLER	0.9828	0.9331	2	5	7
138	1	316089	1	2.8	4	18	0.15	jgi Dappu1 316089 NCBI_GNO_1600164	Y	1	2	FGADALR	0.9028	0.6936	2	5	2
138	1	316089	1	2.8	4	18	0.15	jgi Dappu1 316089 NCBI_GNO_1600164	Y	1	2	LYLINSPVVR	0.8636	0.6067	2	5	1
139	1	320706	1	8.3	2	10	0.11	jgi Dappu1 320706 NCBI_GNO_3600184	Y	1	2	FTPGAFTNQIQAAFR	0.9994	0.999	2	3	6
139	1	320706	1	8.3	2	10	0.11	jgi Dappu1 320706 NCBI_GNO_3600184	Y	1	2	LSLKEDDVTK	0.9391	0.9043	2	3	4
140	1	321711	1	6.8	9	26	0.26	jgi Dappu1 321711 NCBI_GNO_4200089	Y	1	2	LNTFGDEVFGDPK	0.9998	0.999	2	6	2
140	1	321711	1	6.8	9	26	0.26	jgi Dappu1 321711 NCBI_GNO_4200089	Y	1	2	TLEAEAAEDQGLAK	0.9998	0.999	2	6	1
140	1	321711	1	6.8	9	26	0.26	jgi Dappu1 321711 NCBI_GNO_4200089	Y	1	2	ELQDFVTATDIR	0.9997	0.9988	2	6	7
140	1	321711	1	6.8	9	26	0.26	jgi Dappu1 321711 NCBI_GNO_4200089	Y	1	3	GVAQQQIADELLADADVALGR	0.9964	0.9838	2	6	2
140	1	321711	1	6.8	9	26	0.26	jgi Dappu1 321711 NCBI_GNO_4200089	Y	1	2	DTYGLPDSNFVR	0.992	0.9643	2	6	3
140	1	321711	1	6.8	9	26	0.26	jgi Dappu1 321711 NCBI_GNO_4200089	Y	1	2	YLETEGSDALQR	0.9529	0.8155	2	6	3
140	1	321711	1	6.8	9	26	0.26	jgi Dappu1 321711 NCBI_GNO_4200089	Y	1	2	ELTITEQTLAR	0.9429	0.7831	2	6	1
140	1	321711	1	6.8	9	26	0.26	jgi Dappu1 321711 NCBI_GNO_4200089	Y	1	2	KAFDITYIR	0.7993	0.4993	2	6	6
140	1	321711	1	6.8	9	26	0.26	jgi Dappu1 321711 NCBI_GNO_4200089	Y	1	2	FGQQSER	0.3193	0.3193	2	6	1
140	1	321711	1	6.8	9	26	0.26	jgi Dappu1 321711 NCBI_GNO_4200089	Y	1	2	AFDITYIR	0.1223	0.1223	2	6	1
141	1	324047	1	7.2	8	48	0.51	jgi Dappu1 324047 NCBI_GNO_5900009	Y	1	2	LETEADLVVPTR	0.9996	0.9981	2	6	17
141	1	324047	1	7.2	8	48	0.51	jgi Dappu1 324047 NCBI_GNO_5900009	Y	1	2	NTIEFGINDFSGK	0.9995	0.9975	2	6	1
141	1	324047	1	7.2	8	48	0.51	jgi Dappu1 324047 NCBI_GNO_5900009	Y	1	2	DQLTELTAR	0.9991	0.9961	2	6	10
141	1	324047	1	7.2	8	48	0.51	jgi Dappu1 324047 NCBI_GNO_5900009	Y	1	2	LQTLVFR	0.9882	0.9481	2	6	6
141	1	324047	1	7.2	8	48	0.51	jgi Dappu1 324047 NCBI_GNO_5900009	Y	1	2	LDVLETK	0.9785	0.9089	2	6	3
141	1	324047	1	7.2	8	48	0.51	jgi Dappu1 324047 NCBI_GNO_5900009	Y	1	2	TAWNIIR	0.9534	0.8173	2	6	5
141	1	324047	1	7.2	8	48	0.51	jgi Dappu1 324047 NCBI_GNO_5900009	Y	1	3	KNTIEFGINDFSGK	0.8746	0.604	2	6	1
141	1	324047	1	7.2	8	48	0.51	jgi Dappu1 324047 NCBI_GNO_5900009	Y	1	2	TYSESDLR	0.7681	0.4681	2	6	5
141	1	324047	1	7.2	8	48	0.51	jgi Dappu1 324047 NCBI_GNO_5900009	Y	1	2	GPPGPPGDITK	0.0646	0.0646	2	6	1
142	1	324371	1	7	2	4	0.05	jgi Dappu1 324371 NCBI_GNO_6100098	Y	1	2	SEEEAGETSGDYR	0.9993	0.9989	2	3	3
142	1	324371	1	7	2	4	0.05	jgi Dappu1 324371 NCBI_GNO_6100098	Y	1	2	HAYLIFQEYK	0.9941	0.9904	2	3	1
143	1	326737	1	43.6	11	59	0.6	jgi Dappu1 326737 NCBI_GNO_8300029	Y	1	2	AAFDDAIAELDTLSEESYK	0.9998	0.9989	2	6	8
143	1	326737	1	43.6	11	59	0.6	jgi Dappu1 326737 NCBI_GNO_8300029	Y	1	2	HLIPSATTGESK	0.9998	0.9989	2	6	15
143	1	326737	1	43.6	11	59	0.6	jgi Dappu1 326737 NCBI_GNO_8300029	Y	1	2	VASM[147]DVELTVEER	0.9998	0.9989	2	6	2
143	1	326737	1	43.6	11	59	0.6	jgi Dappu1 326737 NCBI_GNO_8300029	Y	1	2	DICSDILSVLEK	0.9997	0.9986	2	6	11
143	1	326737	1	43.6	11	59	0.6	jgi Dappu1 326737 NCBI_GNO_8300029	Y	1	2	EAAENSLM[147]AYK	0.9997	0.9985	2	6	1
143	1	326737	1	43.6	11	59	0.6	jgi Dappu1 326737 NCBI_GNO_8300029	Y	1	2	GAEDKLELIR	0.9981	0.9913	2	6	6
143	1	326737	1	43.6	11	59	0.6	jgi Dappu1 326737 NCBI_GNO_8300029	N	0.5	2	DSTLIM[147]QLLR	0.9968	0.9853	2	6	6
143	1	326737	1	43.6	11	59	0.6	jgi Dappu1 326737 NCBI_GNO_8300029	Y	1	2	YLAEFATGNDRK	0.9953	0.9789	2	6	2
143	1	326737	1	43.6	11	59	0.6	jgi Dappu1 326737 NCBI_GNO_8300029	Y	1	2	YLAEFATGNDR	0.9928	0.9677	2	6	4
143	1	326737	1	43.6	11	59	0.6	jgi Dappu1 326737 NCBI_GNO_8300029	N	0.5	2	NLLSVAYK	0.974	0.8911	2	6	2	a
143	1	326737	1	43.6	11	59	0.6	jgi Dappu1 326737 NCBI_GNO_8300029	Y	1	2	EDNVYK	0.8203	0.5203	2	6	2
143	1	326737	1	43.6	11	59	0.6	jgi Dappu1 326737 NCBI_GNO_8300029	N	0.5	1	NLLSVAYK	0.0954	0.0954	2	6	2	a
144	1	326816	1	11.1	9	21	0.17	jgi Dappu1 326816 NCBI_GNO_8400009	Y	1	2	GSIIGQALAEHPVVR	0.9984	0.9929	2	6	1
144	1	326816	1	11.1	9	21	0.17	jgi Dappu1 326816 NCBI_GNO_8400009	Y	1	2	TDVAAPFGGFK	0.9911	0.9607	2	6	9
144	1	326816	1	11.1	9	21	0.17	jgi Dappu1 326816 NCBI_GNO_8400009	Y	1	2	KLGFTGSTETGK	0.99	0.9556	2	6	1
144	1	326816	1	11.1	9	21	0.17	jgi Dappu1 326816 NCBI_GNO_8400009	Y	1	2	FAELAAR	0.9857	0.938	2	6	2
144	1	326816	1	11.1	9	21	0.17	jgi Dappu1 326816 NCBI_GNO_8400009	Y	1	2	LGFTGSTETGK	0.9555	0.8245	2	6	2
144	1	326816	1	11.1	9	21	0.17	jgi Dappu1 326816 NCBI_GNO_8400009	Y	1	2	LVEELKDK	0.8923	0.6444	2	6	3
144	1	326816	1	11.1	9	21	0.17	jgi Dappu1 326816 NCBI_GNO_8400009	Y	1	2	AGIPPGVINIVTGK	0.8473	0.5482	2	6	1
144	1	326816	1	11.1	9	21	0.17	jgi Dappu1 326816 NCBI_GNO_8400009	Y	1	2	LGM[147]SSVFFNK	0.233	0.233	2	6	1
144	1	326816	1	11.1	9	21	0.17	jgi Dappu1 326816 NCBI_GNO_8400009	Y	1	2	LYGSQLFK	0.2286	0.2286	2	6	1
144	1	326816	1	11.1	9	21	0.17	jgi Dappu1 326816 NCBI_GNO_8400009	Y	1	2	EGATLVTGGK	0.1505	0.1505	2	6	1
144	1	326816	1	11.1	9	21	0.17	jgi Dappu1 326816 NCBI_GNO_8400009	Y	1	2	TSLELGGK	0.0887	0.0887	2	6	1
145	1	327006	1	6.5	4	21	0.23	jgi Dappu1 327006 NCBI_GNO_8600071	Y	1	2	APDFVFFAPR	0.9995	0.9979	2	5	11
145	1	327006	1	6.5	4	21	0.23	jgi Dappu1 327006 NCBI_GNO_8600071	Y	1	2	IGFPWSEIR	0.9956	0.9821	2	5	5
145	1	327006	1	6.5	4	21	0.23	jgi Dappu1 327006 NCBI_GNO_8600071	Y	1	2	FVIKPIDK	0.8876	0.6579	2	5	4
145	1	327006	1	6.5	4	21	0.23	jgi Dappu1 327006 NCBI_GNO_8600071	Y	1	2	ELLEAQETIR	0.389	0.389	2	5	1
146	1	327246	1	5.2	3	8	0.1	jgi Dappu1 327246 NCBI_GNO_8800058	Y	1	2	SGNVGVILGEAAK	0.9996	0.9989	2	4	2
146	1	327246	1	5.2	3	8	0.1	jgi Dappu1 327246 NCBI_GNO_8800058	Y	1	2	IFEGTNDILR	0.9989	0.9973	2	4	3
146	1	327246	1	5.2	3	8	0.1	jgi Dappu1 327246 NCBI_GNO_8800058	Y	1	2	DKVTAFIVER	0.9328	0.8472	2	4	3
147	1	332860	1	8.9	5	20	0.26	jgi Dappu1 332860 NCBI_GNO_21000012	Y	1	2	IDILVNNAGILR	0.9997	0.9988	2	5	5
147	1	332860	1	8.9	5	20	0.26	jgi Dappu1 332860 NCBI_GNO_21000012	Y	1	2	LGLLGLSNTLSIEGK	0.9997	0.9989	2	5	2
147	1	332860	1	8.9	5	20	0.26	jgi Dappu1 332860 NCBI_GNO_21000012	Y	1	2	LVLQQYADNNPALFK	0.9997	0.9989	2	5	2
147	1	332860	1	8.9	5	20	0.26	jgi Dappu1 332860 NCBI_GNO_21000012	Y	1	2	TSIDQAALYR	0.9997	0.9987	2	5	4
147	1	332860	1	8.9	5	20	0.26	jgi Dappu1 332860 NCBI_GNO_21000012	Y	1	2	ESTNDPILPEAVR	0.9996	0.9984	2	5	7
148	1	334106	1	8.3	4	14	0.14	jgi Dappu1 334106 NCBI_GNO_29900007	Y	1	2	TGLLEGGPSAEVELK	0.9992	0.9981	2	4	2
148	1	334106	1	8.3	4	14	0.14	jgi Dappu1 334106 NCBI_GNO_29900007	Y	1	2	M[147]VETGM[147]NIAR	0.9979	0.9947	2	4	7
148	1	334106	1	8.3	4	14	0.14	jgi Dappu1 334106 NCBI_GNO_29900007	Y	1	2	TGDPIIVITGWK	0.7971	0.4971	2	5	4
148	1	334106	1	8.3	4	14	0.14	jgi Dappu1 334106 NCBI_GNO_29900007	Y	1	2	CPIIAVTR	0.3497	0.3497	2	5	1
149	1	34614	1	20.7	3	13	0.15	jgi Dappu1 34614 gw1.11.454.1	Y	1	2	LAQQLTTEVM[147]PITR	0.9997	0.9989	2	5	9
149	1	34614	1	20.7	3	13	0.15	jgi Dappu1 34614 gw1.11.454.1	Y	1	2	FAPTIGIAVDHR	0.9995	0.998	2	5	2
149	1	34614	1	20.7	3	13	0.15	jgi Dappu1 34614 gw1.11.454.1	Y	1	2	GFSLEELR	0.9982	0.9927	2	5	2
149	1	34614	1	20.7	3	13	0.15	jgi Dappu1 34614 gw1.11.454.1	Y	1	2	FSPYAVLR	0.1968	0.1968	2	5	1
150	1	51170	1	15.8	5	11	0.14	jgi Dappu1 51170 e_gw1.25.249.1	Y	1	2	TIYGLAAAVFTK	0.9997	0.9987	2	5	5
150	1	51170	1	15.8	5	11	0.14	jgi Dappu1 51170 e_gw1.25.249.1	Y	1	2	EEIFGPVQQILK	0.9996	0.9985	2	5	1
150	1	51170	1	15.8	5	11	0.14	jgi Dappu1 51170 e_gw1.25.249.1	Y	1	2	FSSM[147]EEIVER	0.9996	0.9984	2	5	3
150	1	51170	1	15.8	5	11	0.14	jgi Dappu1 51170 e_gw1.25.249.1	Y	1	2	SPNIIFK	0.9639	0.8666	2	5	1
150	1	51170	1	15.8	5	11	0.14	jgi Dappu1 51170 e_gw1.25.249.1	Y	1	2	LADLM[147]ER	0.8486	0.5772	2	5	1
150	1	51170	1	15.8	5	11	0.14	jgi Dappu1 51170 e_gw1.25.249.1	Y	1	3	LGPALATGNTVVM[147]KPAEQTPLTALYVAELIK	0.1143	0.1143	2	5	1
151	1	52799	1	6.5	3	6	0.08	jgi Dappu1 52799 e_gw1.31.99.1	Y	1	2	LGAPALTSR	0.9994	0.9986	2	4	2
151	1	52799	1	6.5	3	6	0.08	jgi Dappu1 52799 e_gw1.31.99.1	Y	1	2	VSATSVYFESM[147]PYR	0.999	0.9975	2	4	2
151	1	52799	1	6.5	3	6	0.08	jgi Dappu1 52799 e_gw1.31.99.1	Y	1	2	SGLIFFR	0.9916	0.9791	2	4	2
152	1	53968	1	5.6	2	8	0.1	jgi Dappu1 53968 e_gw1.39.166.1	Y	1	2	IGEFQLIQGK	0.9991	0.9985	2	3	5
152	1	53968	1	5.6	2	8	0.1	jgi Dappu1 53968 e_gw1.39.166.1	Y	1	2	LYEIGAGTSEVR	0.9961	0.9936	2	3	3
153	1	61794	1	22.9	2	11	0.14	jgi Dappu1 61794 e_gw1.106.53.1	Y	1	2	VGNLGTHIQTELAK	0.9983	0.9973	2	3	7
153	1	61794	1	22.9	2	11	0.14	jgi Dappu1 61794 e_gw1.106.53.1	Y	1	2	IIVSSDVPFSK	0.9957	0.993	2	3	4
154	1	65262	1	18.9	17	111	1.33	jgi Dappu1 65262 e_gw1.211.23.1	Y	1	2	EIVPGDIVEVSVGDK	0.9998	0.9989	2	6	4
154	1	65262	1	18.9	17	111	1.33	jgi Dappu1 65262 e_gw1.211.23.1	Y	1	2	GIVIGTGLNTAIGK	0.9998	0.999	2	6	12
154	1	65262	1	18.9	17	111	1.33	jgi Dappu1 65262 e_gw1.211.23.1	Y	1	2	IDQSILTGESVSVIK	0.9998	0.999	2	6	12
154	1	65262	1	18.9	17	111	1.33	jgi Dappu1 65262 e_gw1.211.23.1	Y	1	2	NILFSGTNVAAGK	0.9998	0.999	2	6	23
154	1	65262	1	18.9	17	111	1.33	jgi Dappu1 65262 e_gw1.211.23.1	Y	1	2	SASEM[147]VLADDNFSTIVAAVEEGR	0.9998	0.999	2	6	1
154	1	65262	1	18.9	17	111	1.33	jgi Dappu1 65262 e_gw1.211.23.1	Y	1	2	YGPNELPVEEGK	0.9998	0.9989	2	6	16
154	1	65262	1	18.9	17	111	1.33	jgi Dappu1 65262 e_gw1.211.23.1	Y	1	2	KAEIGIAM[147]GSGTAVAK	0.9997	0.9987	2	6	3	a
154	1	65262	1	18.9	17	111	1.33	jgi Dappu1 65262 e_gw1.211.23.1	Y	1	2	VGEATETALITLGEK	0.9997	0.9987	2	6	8
154	1	65262	1	18.9	17	111	1.33	jgi Dappu1 65262 e_gw1.211.23.1	Y	1	2	CLALATLDTPPK	0.9996	0.9981	2	6	2
154	1	65262	1	18.9	17	111	1.33	jgi Dappu1 65262 e_gw1.211.23.1	Y	1	2	LDEFGEQLSK	0.9995	0.9977	2	6	1
154	1	65262	1	18.9	17	111	1.33	jgi Dappu1 65262 e_gw1.211.23.1	Y	1	2	NAESAIEALK	0.9995	0.9979	2	6	10
154	1	65262	1	18.9	17	111	1.33	jgi Dappu1 65262 e_gw1.211.23.1	Y	1	2	TGTLTTNQM[147]SVSR	0.999	0.9954	2	6	2
154	1	65262	1	18.9	17	111	1.33	jgi Dappu1 65262 e_gw1.211.23.1	Y	1	2	NAESAIEALKEYEPEM[147]GK	0.9982	0.9919	2	6	2
154	1	65262	1	18.9	17	111	1.33	jgi Dappu1 65262 e_gw1.211.23.1	Y	1	3	KAEIGIAM[147]GSGTAVAK	0.9864	0.9408	2	6	4	a
154	1	65262	1	18.9	17	111	1.33	jgi Dappu1 65262 e_gw1.211.23.1	Y	1	2	VPM[147]TPAIYNK	0.9855	0.9369	2	6	7
154	1	65262	1	18.9	17	111	1.33	jgi Dappu1 65262 e_gw1.211.23.1	Y	1	2	EVFDSIVR	0.7641	0.4641	2	7	3
154	1	65262	1	18.9	17	111	1.33	jgi Dappu1 65262 e_gw1.211.23.1	Y	1	2	AEIGIAM[147]GSGTAVAK	0.3199	0.3199	2	7	1
155	1	92219	1	41.5	7	14	0.17	jgi Dappu1 92219 fgenesh1_kg.C_scaffold_8000023	Y	1	2	IIGLQYGSNK	0.9996	0.9985	2	5	5
155	1	92219	1	41.5	7	14	0.17	jgi Dappu1 92219 fgenesh1_kg.C_scaffold_8000023	Y	1	2	NLYM[147]VVDTIFALGGM[147]AQK	0.9996	0.9985	2	5	1
155	1	92219	1	41.5	7	14	0.17	jgi Dappu1 92219 fgenesh1_kg.C_scaffold_8000023	Y	1	2	GATQSGM[147]TPYGATR	0.9995	0.9981	2	5	2
155	1	92219	1	41.5	7	14	0.17	jgi Dappu1 92219 fgenesh1_kg.C_scaffold_8000023	Y	1	2	DQLDFAHVLK	0.9981	0.9921	2	5	3
155	1	92219	1	41.5	7	14	0.17	jgi Dappu1 92219 fgenesh1_kg.C_scaffold_8000023	Y	1	2	SQDLFQVNDLYEHK	0.9663	0.8747	2	5	1
155	1	92219	1	41.5	7	14	0.17	jgi Dappu1 92219 fgenesh1_kg.C_scaffold_8000023	Y	1	2	EFSADQLAESHK	0.8889	0.6364	2	6	1
155	1	92219	1	41.5	7	14	0.17	jgi Dappu1 92219 fgenesh1_kg.C_scaffold_8000023	Y	1	2	ENVELFLK	0.2858	0.2858	2	6	1
156	1	92663	1	14.5	3	5	0.04	jgi Dappu1 92663 fgenesh1_kg.C_scaffold_24000012	Y	1	2	HVVFGQVVEGM[147]DLLR	0.9975	0.9937	2	4	1	a
156	1	92663	1	14.5	3	5	0.04	jgi Dappu1 92663 fgenesh1_kg.C_scaffold_24000012	Y	1	2	FEDENFQLK	0.9563	0.8974	2	4	3
156	1	92663	1	14.5	3	5	0.04	jgi Dappu1 92663 fgenesh1_kg.C_scaffold_24000012	Y	1	3	HVVFGQVVEGM[147]DLLR	0.7389	0.5306	2	4	1	a
157	1	92880	1	16.8	4	25	0.21	jgi Dappu1 92880 fgenesh1_kg.C_scaffold_36000002	N	0.99	2	LQLLGNVNYM[147]R	0.9992	0.9967	2	5	8
157	1	92880	1	16.8	4	25	0.21	jgi Dappu1 92880 fgenesh1_kg.C_scaffold_36000002	N	0.98	2	QVALVADR	0.9964	0.9855	2	5	7
157	1	92880	1	16.8	4	25	0.21	jgi Dappu1 92880 fgenesh1_kg.C_scaffold_36000002	Y	1	2	NAMVSAIM[147]IK	0.9358	0.7803	2	5	2
157	1	92880	1	16.8	4	25	0.21	jgi Dappu1 92880 fgenesh1_kg.C_scaffold_36000002	Y	1	2	NAM[147]VSAIM[147]IK	0.2827	0.2827	2	5	8
157	1	92880	1	16.8	4	25	0.21	jgi Dappu1 92880 fgenesh1_kg.C_scaffold_36000002	Y	1	3	RDGDVAPQILFR	0.1872	0.1872	2	5	1
157	1	92880	1	16.8	4	25	0.21	jgi Dappu1 92880 fgenesh1_kg.C_scaffold_36000002	Y	1	2	FGKVAVDSLTGDAEFNK	0.1351	0.1351	2	5	2
158	1	92887; 93655	1	11.5	4	20	0.16	jgi Dappu1 92887 fgenesh1_kg.C_scaffold_37000002,jgi Dappu1 93655 fgenesh1_kg.C_scaffold_148000001	N	1	2	GTGIVSAPVPK	0.9963	0.9849	2	5	11
158	1	92887; 93655	1	11.5	4	20	0.16	jgi Dappu1 92887 fgenesh1_kg.C_scaffold_37000002,jgi Dappu1 93655 fgenesh1_kg.C_scaffold_148000001	Y	1	2	TLEEIYLFSLPIK	0.9961	0.984	2	5	1
158	1	92887; 93655	1	11.5	4	20	0.16	jgi Dappu1 92887 fgenesh1_kg.C_scaffold_37000002,jgi Dappu1 93655 fgenesh1_kg.C_scaffold_148000001	N	1	2	LSVVPVR	0.9897	0.9589	2	5	6
158	1	92887; 93655	1	11.5	4	20	0.16	jgi Dappu1 92887 fgenesh1_kg.C_scaffold_37000002,jgi Dappu1 93655 fgenesh1_kg.C_scaffold_148000001	N	1	2	LSVVPVRR	0.3267	0.3267	2	5	2
159	1	93358	1	23.1	3	4	0.05	jgi Dappu1 93358 fgenesh1_kg.C_scaffold_87000012	Y	1	2	SADTAEDFIEGLR	0.9996	0.999	2	4	2
159	1	93358	1	23.1	3	4	0.05	jgi Dappu1 93358 fgenesh1_kg.C_scaffold_87000012	Y	1	2	ALGQNPTESDVK	0.9966	0.9915	2	4	1
159	1	93358	1	23.1	3	4	0.05	jgi Dappu1 93358 fgenesh1_kg.C_scaffold_87000012	Y	1	2	HLLTTLGEK	0.9074	0.7965	2	4	1
160	1	93752	1	34.3	2	6	0.08	jgi Dappu1 93752 fgenesh1_kg.C_scaffold_241000009	Y	1	2	TGQAAGYVYTDANK	0.9996	0.9989	2	4	2
160	1	93752	1	34.3	2	6	0.08	jgi Dappu1 93752 fgenesh1_kg.C_scaffold_241000009	Y	1	2	ADLIAYLEDATK	0.9994	0.9985	2	4	4
160	1	93752	1	34.3	2	6	0.08	jgi Dappu1 93752 fgenesh1_kg.C_scaffold_241000009	Y	1	2	TGPNLNGLFGR	0.1364	0.1364	2	4	1
161	1	96311	1	19.3	5	21	0.18	jgi Dappu1 96311 fgenesh1_pg.C_scaffold_4000427	Y	1	2	KAEDLADPQTK	0.9997	0.9986	2	5	6
161	1	96311	1	19.3	5	21	0.18	jgi Dappu1 96311 fgenesh1_pg.C_scaffold_4000427	Y	1	2	DVQTSWENLR	0.9995	0.9981	2	5	3
161	1	96311	1	19.3	5	21	0.18	jgi Dappu1 96311 fgenesh1_pg.C_scaffold_4000427	N	0.5	2	FANVAVDSLSGNADYEK	0.984	0.9376	2	5	4
161	1	96311	1	19.3	5	21	0.18	jgi Dappu1 96311 fgenesh1_pg.C_scaffold_4000427	N	0.5	2	QIALVADR	0.981	0.9263	2	5	6
161	1	96311	1	19.3	5	21	0.18	jgi Dappu1 96311 fgenesh1_pg.C_scaffold_4000427	N	1	2	NSLVSAIFIK	0.9774	0.9135	2	5	2
161	1	96311	1	19.3	5	21	0.18	jgi Dappu1 96311 fgenesh1_pg.C_scaffold_4000427	N	0.33	2	LQLLGNINYM[147]R	0.9325	0.771	2	5	5
162	1	99081	1	32.8	28	196	2.19	jgi Dappu1 99081 fgenesh1_pg.C_scaffold_11000010	Y	1	2	AGTGIDNIEDDFR	0.9998	0.9989	2	7	8
162	1	99081	1	32.8	28	196	2.19	jgi Dappu1 99081 fgenesh1_pg.C_scaffold_11000010	Y	1	2	DNPLENLNLAFDVAEK	0.9998	0.999	2	7	21
162	1	99081	1	32.8	28	196	2.19	jgi Dappu1 99081 fgenesh1_pg.C_scaffold_11000010	Y	1	2	ESTDSDTAEQVIDSFR	0.9998	0.999	2	7	5
162	1	99081	1	32.8	28	196	2.19	jgi Dappu1 99081 fgenesh1_pg.C_scaffold_11000010	Y	1	2	FAIQDISVEEM[147]TAK	0.9998	0.999	2	7	21
162	1	99081	1	32.8	28	196	2.19	jgi Dappu1 99081 fgenesh1_pg.C_scaffold_11000010	Y	1	2	LASDLLEWIK	0.9998	0.9989	2	7	16
162	1	99081	1	32.8	28	196	2.19	jgi Dappu1 99081 fgenesh1_pg.C_scaffold_11000010	Y	1	2	LVSIGAEEIVDGNTK	0.9998	0.999	2	7	7
162	1	99081	1	32.8	28	196	2.19	jgi Dappu1 99081 fgenesh1_pg.C_scaffold_11000010	Y	1	2	NINEVENQILTR	0.9998	0.9989	2	7	11
162	1	99081	1	32.8	28	196	2.19	jgi Dappu1 99081 fgenesh1_pg.C_scaffold_11000010	Y	1	2	LETNFNTLQTK	0.9997	0.9985	2	7	10
162	1	99081	1	32.8	28	196	2.19	jgi Dappu1 99081 fgenesh1_pg.C_scaffold_11000010	Y	1	2	LNQGIQESM[147]VFENR	0.9997	0.9988	2	7	5
162	1	99081	1	32.8	28	196	2.19	jgi Dappu1 99081 fgenesh1_pg.C_scaffold_11000010	Y	1	2	VGWEQLLTSINR	0.9997	0.9988	2	7	7
162	1	99081	1	32.8	28	196	2.19	jgi Dappu1 99081 fgenesh1_pg.C_scaffold_11000010	Y	1	2	AKLETNFNTLQTK	0.9996	0.9984	2	7	4
162	1	99081	1	32.8	28	196	2.19	jgi Dappu1 99081 fgenesh1_pg.C_scaffold_11000010	Y	1	2	M[147]VSDIANAWK	0.9996	0.9981	2	7	8
162	1	99081	1	32.8	28	196	2.19	jgi Dappu1 99081 fgenesh1_pg.C_scaffold_11000010	Y	1	2	IDQLHLEFAK	0.9992	0.9962	2	7	3	a
162	1	99081	1	32.8	28	196	2.19	jgi Dappu1 99081 fgenesh1_pg.C_scaffold_11000010	Y	1	2	AAPFNNWLDGAR	0.9985	0.9931	2	7	3
162	1	99081	1	32.8	28	196	2.19	jgi Dappu1 99081 fgenesh1_pg.C_scaffold_11000010	Y	1	2	YTQYTM[147]ETLR	0.9985	0.9933	2	7	8
162	1	99081	1	32.8	28	196	2.19	jgi Dappu1 99081 fgenesh1_pg.C_scaffold_11000010	Y	1	2	GITQEQLNEFR	0.9983	0.9924	2	7	3
162	1	99081	1	32.8	28	196	2.19	jgi Dappu1 99081 fgenesh1_pg.C_scaffold_11000010	Y	1	2	ALDFIASK	0.9975	0.9886	2	7	11
162	1	99081	1	32.8	28	196	2.19	jgi Dappu1 99081 fgenesh1_pg.C_scaffold_11000010	Y	1	2	EEM[147]LSSQDFR	0.9932	0.9698	2	7	12
162	1	99081	1	32.8	28	196	2.19	jgi Dappu1 99081 fgenesh1_pg.C_scaffold_11000010	Y	1	2	EGLLDPAWEK	0.9908	0.9592	2	7	1
162	1	99081	1	32.8	28	196	2.19	jgi Dappu1 99081 fgenesh1_pg.C_scaffold_11000010	Y	1	2	DGTLQAELR	0.9835	0.9288	2	7	5
162	1	99081	1	32.8	28	196	2.19	jgi Dappu1 99081 fgenesh1_pg.C_scaffold_11000010	Y	1	2	VGHLKPDEYK	0.9597	0.8391	2	7	1
162	1	99081	1	32.8	28	196	2.19	jgi Dappu1 99081 fgenesh1_pg.C_scaffold_11000010	Y	1	3	HEAFESDLAAHQDR	0.9557	0.825	2	7	1
162	1	99081	1	32.8	28	196	2.19	jgi Dappu1 99081 fgenesh1_pg.C_scaffold_11000010	Y	1	2	ANSVGPWIER	0.9401	0.7742	2	7	2
162	1	99081	1	32.8	28	196	2.19	jgi Dappu1 99081 fgenesh1_pg.C_scaffold_11000010	Y	1	2	LM[147]EEYER	0.8976	0.6572	2	7	8
162	1	99081	1	32.8	28	196	2.19	jgi Dappu1 99081 fgenesh1_pg.C_scaffold_11000010	Y	1	2	LSNRPAYM[147]PTEGK	0.89	0.639	2	7	5	b
162	1	99081	1	32.8	28	196	2.19	jgi Dappu1 99081 fgenesh1_pg.C_scaffold_11000010	Y	1	3	IDQLHLEFAK	0.8849	0.6271	2	7	3	a
162	1	99081	1	32.8	28	196	2.19	jgi Dappu1 99081 fgenesh1_pg.C_scaffold_11000010	Y	1	2	TLPWLESR	0.4035	0.4035	2	7	6
162	1	99081	1	32.8	28	196	2.19	jgi Dappu1 99081 fgenesh1_pg.C_scaffold_11000010	Y	1	3	LSNRPAYM[147]PTEGK	0.2716	0.2716	2	7	1	b
162	1	99081	1	32.8	28	196	2.19	jgi Dappu1 99081 fgenesh1_pg.C_scaffold_11000010	Y	1	3	DGLAFCALIHR	0.0603	0.0603	2	7	1
163a	1	106070; 305774; 305797; 305798; 305799; 318019	0.9998	12.2	2	6	0.07	jgi Dappu1 106070 fgenesh1_pg.C_scaffold_40000105,jgi Dappu1 305774 PASA_GEN_4000029,jgi Dappu1 305797 PASA_GEN_4000060,jgi Dappu1 305798 PASA_GEN_4000061,jgi Dappu1 305799 PASA_GEN_4000062,jgi Dappu1 318019 NCBI_GNO_2300057	N	0.99	2	ATYEDVM[147]GNTNK	0.9971	0.9953	2	3	4
163a	1	106070; 305774; 305797; 305798; 305799; 318019	0.9998	12.2	2	6	0.07	jgi Dappu1 106070 fgenesh1_pg.C_scaffold_40000105,jgi Dappu1 305774 PASA_GEN_4000029,jgi Dappu1 305797 PASA_GEN_4000060,jgi Dappu1 305798 PASA_GEN_4000061,jgi Dappu1 305799 PASA_GEN_4000062,jgi Dappu1 318019 NCBI_GNO_2300057	N	0.99	2	M[147]QGVAYDSYGK	0.9901	0.9839	2	3	2
163b	1	227172; 253427; 253430; 253512; 269506; 307924; 307945; 324149; 340628	0		0	0		jgi Dappu1 227172 estExt_fgenesh1_pg.C_700123,jgi Dappu1 253427 SNAP_00021485,jgi Dappu1 253430 SNAP_00021488,jgi Dappu1 253512 SNAP_00021570,jgi Dappu1 269506 SNAP_00037564,jgi Dappu1 307924 PASA_GEN_7000014,jgi Dappu1 307945 PASA_GEN_7000040,jgi Dappu1 324149 NCBI_GNO_6000024,jgi Dappu1 340628 NCBI_GNO_452500001	N	0.01	2	M[147]QGVAYDSYGK	0.89	0.9839	2	0	2
163c	1	235624; 242882; 242905; 269906; 302750; 312340; 318018; 318020; 318021; 321425; 332289; 332291; 97076	0		0	0		jgi Dappu1 235624 SNAP_00003682,jgi Dappu1 242882 SNAP_00010940,jgi Dappu1 242905 SNAP_00010963,jgi Dappu1 269906 SNAP_00037964,jgi Dappu1 302750 PASA_GEN_18700026,jgi Dappu1 312340 NCBI_GNO_0600138,jgi Dappu1 318018 NCBI_GNO_2300056,jgi Dappu1 318020 NCBI_GNO_2300058,jgi Dappu1 318021 NCBI_GNO_2300059,jgi Dappu1 321425 NCBI_GNO_4000180,jgi Dappu1 332289 NCBI_GNO_18700001,jgi Dappu1 332291 NCBI_G…	N	0.01	2	ATYEDVM[147]GNTNK	0.9656	0.9953	2	0	4
164a	1	110154	1	3.4	3	13	0.12	jgi Dappu1 110154 fgenesh1_pg.C_scaffold_72000021	N	1	2	QLNNQNYDICFR	0.9973	0.9933	2	4	7
164a	1	110154	1	3.4	3	13	0.12	jgi Dappu1 110154 fgenesh1_pg.C_scaffold_72000021	N	1	3	LVEQLAKPICQIR	0.9738	0.937	2	4	1	a
164a	1	110154	1	3.4	3	13	0.12	jgi Dappu1 110154 fgenesh1_pg.C_scaffold_72000021	N	1	2	LVEQLAKPICQIR	0.9548	0.8941	2	4	5	a
164b	1	316214	0		0	0		jgi Dappu1 316214 NCBI_GNO_1700008	N	0	2	QLNNQNYDICFR	0.9515	0.9933	2	0	7
164c	1	325654	0		0	0		jgi Dappu1 325654 NCBI_GNO_7200020	N	0	3	LVEQLAKPICQIR	0.6629	0.937	2	0	1	a
164c	1	325654	0		0	0		jgi Dappu1 325654 NCBI_GNO_7200020	N	0	2	LVEQLAKPICQIR	0.5277	0.8941	2	0	5	a
165	0.9999	205304	0.9999	19.5	5	11	0.07	jgi Dappu1 205304 estExt_Genewise1.C_10557	Y	1	3	APIRPDIVSFVQQQM[147]SM[147]NR	0.9848	0.9628	2	4	4
165	0.9999	205304	0.9999	19.5	5	11	0.07	jgi Dappu1 205304 estExt_Genewise1.C_10557	Y	1	2	LNALYGTWR	0.8796	0.6403	2	5	1
165	0.9999	205304	0.9999	19.5	5	11	0.07	jgi Dappu1 205304 estExt_Genewise1.C_10557	Y	1	2	LNPYSAVIKK	0.7856	0.4856	2	5	3
165	0.9999	205304	0.9999	19.5	5	11	0.07	jgi Dappu1 205304 estExt_Genewise1.C_10557	Y	1	2	SNYNLPQPIM[147]TGTDLSR	0.4309	0.4309	2	5	2
165	0.9999	205304	0.9999	19.5	5	11	0.07	jgi Dappu1 205304 estExt_Genewise1.C_10557	Y	1	2	LNPYSAVIK	0.3342	0.3342	2	5	1
165	0.9999	205304	0.9999	19.5	5	11	0.07	jgi Dappu1 205304 estExt_Genewise1.C_10557	Y	1	3	GHLINDVPEM[147]PLVVSDK	0.0882	0.0882	2	5	1
166	0.9999	213377	0.9999	3.7	2	3	0.04	jgi Dappu1 213377 estExt_Genewise1.C_400070	Y	1	2	GATQQILDEAER	0.999	0.9983	2	3	2
166	0.9999	213377	0.9999	3.7	2	3	0.04	jgi Dappu1 213377 estExt_Genewise1.C_400070	Y	1	2	ISVDAVLR	0.9394	0.9047	2	3	1
167	0.9999	226068	0.9999	3.3	5	13	0.09	jgi Dappu1 226068 estExt_fgenesh1_pg.C_470021	Y	1	2	FATALSVSR	0.9988	0.997	2	4	5
167	0.9999	226068	0.9999	3.3	5	13	0.09	jgi Dappu1 226068 estExt_fgenesh1_pg.C_470021	Y	1	2	HAVIPYTTIR	0.7617	0.5607	2	4	4
167	0.9999	226068	0.9999	3.3	5	13	0.09	jgi Dappu1 226068 estExt_fgenesh1_pg.C_470021	Y	1	2	HVGDLGNIK	0.3446	0.3446	2	5	1
167	0.9999	226068	0.9999	3.3	5	13	0.09	jgi Dappu1 226068 estExt_fgenesh1_pg.C_470021	Y	1	2	IIINTQM[147]AR	0.341	0.341	2	5	2
167	0.9999	226068	0.9999	3.3	5	13	0.09	jgi Dappu1 226068 estExt_fgenesh1_pg.C_470021	Y	1	2	QLLINLIELM[147]K	0.3171	0.3171	2	5	1
167	0.9999	226068	0.9999	3.3	5	13	0.09	jgi Dappu1 226068 estExt_fgenesh1_pg.C_470021	Y	1	2	AESVLPM[147]M[147]KPM[147]R	0.0948	0.0948	2	5	1
167	0.9999	226068	0.9999	3.3	5	13	0.09	jgi Dappu1 226068 estExt_fgenesh1_pg.C_470021	Y	1	2	NMTSKVSNLFR	0.0599	0.0599	2	5	1
168	0.9999	230644	0.9999	11.6	2	5	0.07	jgi Dappu1 230644 estExt_fgenesh1_kg.C_130027	Y	1	2	TLDLSGDLSQLK	0.9993	0.9988	2	3	4
168	0.9999	230644	0.9999	11.6	2	5	0.07	jgi Dappu1 230644 estExt_fgenesh1_kg.C_130027	Y	1	2	LVLVSEGQTEK	0.8834	0.8227	2	3	1
169	0.9999	231081	0.9999	12.5	2	18	0.19	jgi Dappu1 231081 estExt_fgenesh1_kg.C_350010	Y	1	2	VVLVLGGR	0.9904	0.9844	2	3	5
169	0.9999	231081	0.9999	12.5	2	18	0.19	jgi Dappu1 231081 estExt_fgenesh1_kg.C_350010	Y	1	2	YSVDLSFDK	0.9874	0.9796	2	3	13
170	0.9999	231271	0.9999	10.4	2	5	0.07	jgi Dappu1 231271 estExt_fgenesh1_kg.C_600003	Y	1	2	NQPFQFQIGAGQVIK	0.9922	0.9873	2	3	1
170	0.9999	231271	0.9999	10.4	2	5	0.07	jgi Dappu1 231271 estExt_fgenesh1_kg.C_600003	Y	1	2	FDSSLDR	0.9844	0.9747	2	3	4
171	0.9999	301497; 303807	0.9999	11.2	3	4	0.05	jgi Dappu1 301497 PASA_GEN_13700004,jgi Dappu1 303807 PASA_GEN_23600001	Y	1	2	VLGAPPGTAPISFGPR	0.9746	0.9388	2	4	2
171	0.9999	301497; 303807	0.9999	11.2	3	4	0.05	jgi Dappu1 301497 PASA_GEN_13700004,jgi Dappu1 303807 PASA_GEN_23600001	Y	1	3	VGLM[147]GQNATDERVDR	0.9656	0.9181	2	4	1
171	0.9999	301497; 303807	0.9999	11.2	3	4	0.05	jgi Dappu1 301497 PASA_GEN_13700004,jgi Dappu1 303807 PASA_GEN_23600001	Y	1	2	VEIAGGLGPTAGR	0.9407	0.8636	2	4	1
172	0.9999	303416	0.9999	12.9	2	8	0.08	jgi Dappu1 303416 PASA_GEN_2100026	Y	1	2	VGEIVVFK	0.997	0.9951	2	3	6
172	0.9999	303416	0.9999	12.9	2	8	0.08	jgi Dappu1 303416 PASA_GEN_2100026	Y	1	2	GDLLFLTNPTDEPIR	0.9771	0.9631	2	3	2
173	0.9999	305970	0.9999	14.9	3	5	0.04	jgi Dappu1 305970 PASA_GEN_4300035	Y	1	2	VCENIPIVLCGNK	0.9991	0.9986	2	3	2
173	0.9999	305970	0.9999	14.9	3	5	0.04	jgi Dappu1 305970 PASA_GEN_4300035	Y	1	2	LVLVGDGGTGK	0.8014	0.6171	2	4	1
173	0.9999	305970	0.9999	14.9	3	5	0.04	jgi Dappu1 305970 PASA_GEN_4300035	Y	1	2	HLTGEFEK	0.3046	0.3046	2	4	2
174	0.9999	306118	0.9999	12.8	2	8	0.09	jgi Dappu1 306118 PASA_GEN_4600002	Y	1	2	LIGPNCPGIIAPGK	0.9966	0.9915	2	4	6
174	0.9999	306118	0.9999	12.8	2	8	0.09	jgi Dappu1 306118 PASA_GEN_4600002	Y	1	2	SPAQLGTTLM[147]K	0.978	0.9468	2	4	2
174	0.9999	306118	0.9999	12.8	2	8	0.09	jgi Dappu1 306118 PASA_GEN_4600002	Y	1	3	QAIDYGTNM[147]VGGVSPGK	0.1158	0.1158	2	4	1
175	0.9999	306451	0.9999	7.2	3	4	0.04	jgi Dappu1 306451 PASA_GEN_0500117	Y	1	2	IPASVLAEFYPR	0.9993	0.9988	2	3	2
175	0.9999	306451	0.9999	7.2	3	4	0.04	jgi Dappu1 306451 PASA_GEN_0500117	Y	1	2	SPVSEDM[147]LGR	0.8899	0.7635	2	4	1
175	0.9999	306451	0.9999	7.2	3	4	0.04	jgi Dappu1 306451 PASA_GEN_0500117	Y	1	2	QIYPPINVLPSLSR	0.2353	0.2353	2	4	1
176	0.9999	307476	0.9999	7.7	4	10	0.07	jgi Dappu1 307476 PASA_GEN_6300071	Y	1	2	KEETDSLLTK	0.9615	0.9089	2	4	4
176	0.9999	307476	0.9999	7.7	4	10	0.07	jgi Dappu1 307476 PASA_GEN_6300071	Y	1	2	LWGENFFNPTTK	0.9377	0.7858	2	5	1
176	0.9999	307476	0.9999	7.7	4	10	0.07	jgi Dappu1 307476 PASA_GEN_6300071	Y	1	2	GGGQIIPTAR	0.9237	0.7468	2	5	4
176	0.9999	307476	0.9999	7.7	4	10	0.07	jgi Dappu1 307476 PASA_GEN_6300071	Y	1	2	SFNM[147]YVLDPLYK	0.2338	0.2338	2	5	1
176	0.9999	307476	0.9999	7.7	4	10	0.07	jgi Dappu1 307476 PASA_GEN_6300071	Y	1	2	VFDAIM[147]NYK	0.1421	0.1421	2	5	1
176	0.9999	307476	0.9999	7.7	4	10	0.07	jgi Dappu1 307476 PASA_GEN_6300071	Y	1	2	DSVVAGFQWATK	0.063	0.063	2	5	1
177	0.9999	311761	0.9999	6	5	12	0.09	jgi Dappu1 311761 NCBI_GNO_0400536	Y	1	2	QEVALVEK	0.979	0.949	2	4	3
177	0.9999	311761	0.9999	6	5	12	0.09	jgi Dappu1 311761 NCBI_GNO_0400536	Y	1	2	GVVEYLR	0.8742	0.6287	2	5	1
177	0.9999	311761	0.9999	6	5	12	0.09	jgi Dappu1 311761 NCBI_GNO_0400536	N	1	2	FDASTLHENPK	0.8638	0.6072	2	5	2
177	0.9999	311761	0.9999	6	5	12	0.09	jgi Dappu1 311761 NCBI_GNO_0400536	Y	1	2	ILPGGAASGFK	0.7642	0.4642	2	5	4
177	0.9999	311761	0.9999	6	5	12	0.09	jgi Dappu1 311761 NCBI_GNO_0400536	Y	1	2	GTAAXTAVSLDNK	0.2538	0.2538	2	5	2
178	0.9999	313359	0.9999	7.3	2	6	0.07	jgi Dappu1 313359 NCBI_GNO_0800308	Y	1	2	DAGQISGLNVLR	0.9991	0.9986	2	3	3
178	0.9999	313359	0.9999	7.3	2	6	0.07	jgi Dappu1 313359 NCBI_GNO_0800308	Y	1	3	DQGLDITKDPM[147]AM[147]QR	0.9394	0.9047	2	3	3
178	0.9999	313359	0.9999	7.3	2	6	0.07	jgi Dappu1 313359 NCBI_GNO_0800308	Y	1	3	EQQIVIQSSGGLSKDEIENM[147]VR	0.0669	0.0669	2	4	1
179	0.9999	322101	0.9999	3.2	2	5	0.05	jgi Dappu1 322101 NCBI_GNO_4500021	Y	1	2	SAFNITPGSEQIR	0.9956	0.9929	2	3	3
179	0.9999	322101	0.9999	3.2	2	5	0.05	jgi Dappu1 322101 NCBI_GNO_4500021	Y	1	2	EVYNFLSTAGAK	0.9779	0.9644	2	3	2
180	0.9999	344656	0.9999	13.3	3	9	0.07	jgi Dappu1 344656 NCBI_GNO_1135300001	Y	1	2	VETGSFFAVQGGYIK	0.9978	0.9944	2	4	2
180	0.9999	344656	0.9999	13.3	3	9	0.07	jgi Dappu1 344656 NCBI_GNO_1135300001	N	1	2	STSGILM[147]SVHGR	0.8672	0.7229	2	4	1
180	0.9999	344656	0.9999	13.3	3	9	0.07	jgi Dappu1 344656 NCBI_GNO_1135300001	Y	1	2	HIDYTALYLK	0.6837	0.4632	2	4	6
181	0.9999	65663	0.9999	9.4	2	4	0.05	jgi Dappu1 65663 e_gw1.238.13.1	Y	1	2	LSLEEFIEGAK	0.9987	0.9978	2	3	1
181	0.9999	65663	0.9999	9.4	2	4	0.05	jgi Dappu1 65663 e_gw1.238.13.1	Y	1	2	FAEHVFR	0.9394	0.9047	2	3	3
182	0.9999	92168	0.9999	15.4	2	7	0.09	jgi Dappu1 92168 fgenesh1_kg.C_scaffold_7000016	Y	1	2	ADEFLPIFCQIK	0.9976	0.9961	2	3	5
182	0.9999	92168	0.9999	15.4	2	7	0.09	jgi Dappu1 92168 fgenesh1_kg.C_scaffold_7000016	Y	1	2	IKADEFLPIFCQIK	0.9427	0.8679	2	4	2
182	0.9999	92168	0.9999	15.4	2	7	0.09	jgi Dappu1 92168 fgenesh1_kg.C_scaffold_7000016	Y	1	2	M[147]IAGPFPDAE	0.1048	0.1048	2	4	1
183	0.9998	110684	0.9998	6.4	2	10	0.09	jgi Dappu1 110684 fgenesh1_pg.C_scaffold_77000013	Y	1	2	LPASALLGEENK	0.9994	0.999	2	3	9
183	0.9998	110684	0.9998	6.4	2	10	0.09	jgi Dappu1 110684 fgenesh1_pg.C_scaffold_77000013	Y	1	2	VQTIYGGSNEVLK	0.7101	0.6	2	3	1
184	0.9998	205240	0.9998	6	2	2	0.03	jgi Dappu1 205240 estExt_Genewise1.C_10459	Y	1	2	VGTLDQLVGLSDDLGK	0.9984	0.9974	2	3	1
184	0.9998	205240	0.9998	6	2	2	0.03	jgi Dappu1 205240 estExt_Genewise1.C_10459	Y	1	2	FAVPDLK	0.8879	0.829	2	3	1
185	0.9998	230714	0.9998	12.5	2	9	0.11	jgi Dappu1 230714 estExt_fgenesh1_kg.C_160005	Y	1	2	EAIEGTYIDKK	0.9987	0.9979	2	3	7
185	0.9998	230714	0.9998	12.5	2	9	0.11	jgi Dappu1 230714 estExt_fgenesh1_kg.C_160005	Y	1	2	EAIEGTYIDK	0.8101	0.6301	2	4	2
185	0.9998	230714	0.9998	12.5	2	9	0.11	jgi Dappu1 230714 estExt_fgenesh1_kg.C_160005	Y	1	2	ILTGVVQK	0.1984	0.1984	2	4	2
186	0.9998	231016	0.9998	16.5	3	7	0.06	jgi Dappu1 231016 estExt_fgenesh1_kg.C_290007	Y	1	2	SGLLLVTGPYK	0.9985	0.9962	2	4	3
186	0.9998	231016	0.9998	16.5	3	7	0.06	jgi Dappu1 231016 estExt_fgenesh1_kg.C_290007	Y	1	2	EPAPTLASGK	0.8354	0.6696	2	4	2
186	0.9998	231016	0.9998	16.5	3	7	0.06	jgi Dappu1 231016 estExt_fgenesh1_kg.C_290007	Y	1	3	FGLSTGQYPHTLK	0.3925	0.3925	2	4	2
186	0.9998	231016	0.9998	16.5	3	7	0.06	jgi Dappu1 231016 estExt_fgenesh1_kg.C_290007	Y	1	2	KADQITVDR	0.0512	0.0512	2	5	1
187	0.9998	231165	0.9998	12.8	2	17	0.14	jgi Dappu1 231165 estExt_fgenesh1_kg.C_430009	Y	1	2	LWTLVSEQTK	0.9991	0.9985	2	3	11
187	0.9998	231165	0.9998	12.8	2	17	0.14	jgi Dappu1 231165 estExt_fgenesh1_kg.C_430009	Y	1	2	KVPIIDCVR	0.8118	0.7254	2	3	6
188	0.9998	302712	0.9998	3.9	2	14	0.14	jgi Dappu1 302712 PASA_GEN_18300014	Y	1	2	LPLISFTGSTR	0.9991	0.9985	2	3	13
188	0.9998	302712	0.9998	3.9	2	14	0.14	jgi Dappu1 302712 PASA_GEN_18300014	N	1	2	QVAVAVQSR	0.8114	0.7248	2	3	1
189	0.9998	305634	0.9998	5.7	2	3	0.05	jgi Dappu1 305634 PASA_GEN_0400267	N	0.5	2	VDNSSLTGESEPQSR	0.9997	0.9989	2	5	2
189	0.9998	305634	0.9998	5.7	2	3	0.05	jgi Dappu1 305634 PASA_GEN_0400267	N	0.99	2	NLAFFSTNAVEGTAR	0.9947	0.9869	2	4	1
189	0.9998	305634	0.9998	5.7	2	3	0.05	jgi Dappu1 305634 PASA_GEN_0400267	N	0.5	2	EVNGDASEAALLK	0.9903	0.9615	2	5	1
189	0.9998	305634	0.9998	5.7	2	3	0.05	jgi Dappu1 305634 PASA_GEN_0400267	Y	1	2	AIVISIGDNTVM[147]GR	0.9858	0.9652	2	4	2
190	0.9998	314559	0.9998	9.3	2	22	0.28	jgi Dappu1 314559 NCBI_GNO_1100268	Y	1	2	LAPDYDALDVANK	0.9993	0.9989	2	3	19
190	0.9998	314559	0.9998	9.3	2	22	0.28	jgi Dappu1 314559 NCBI_GNO_1100268	Y	1	2	SKM[147]DAYNIIK	0.6838	0.4634	2	4	3
190	0.9998	314559	0.9998	9.3	2	22	0.28	jgi Dappu1 314559 NCBI_GNO_1100268	Y	1	2	LYDIDVAK	0.1929	0.1929	2	4	3
191	0.9998	315693	0.9998	8	3	6	0.06	jgi Dappu1 315693 NCBI_GNO_1500041	Y	1	2	DEGLYGFELPAR	0.9956	0.9891	2	4	3
191	0.9998	315693	0.9998	8	3	6	0.06	jgi Dappu1 315693 NCBI_GNO_1500041	N	1	2	GGAGIPFSYTVEM[147]R	0.818	0.6422	2	4	2
191	0.9998	315693	0.9998	8	3	6	0.06	jgi Dappu1 315693 NCBI_GNO_1500041	N	1	1	VM[147]AESLF	0.7188	0.5051	2	4	1
192	0.9998	42116	0.9998	5.4	3	8	0.08	jgi Dappu1 42116 e_gw1.4.411.1	Y	1	2	LVNPVLSELPAFLVR	0.9928	0.9822	2	4	4
192	0.9998	42116	0.9998	5.4	3	8	0.08	jgi Dappu1 42116 e_gw1.4.411.1	Y	1	2	TTVPLEEVYR	0.8896	0.7629	2	4	3
192	0.9998	42116	0.9998	5.4	3	8	0.08	jgi Dappu1 42116 e_gw1.4.411.1	Y	1	2	VAYGITTGFGK	0.7118	0.4966	2	4	1
193	0.9998	58917	0.9998	11	4	5	0.04	jgi Dappu1 58917 e_gw1.76.32.1	Y	1	2	RTPFGTFGGK	0.9651	0.9169	2	4	1
193	0.9998	58917	0.9998	11	4	5	0.04	jgi Dappu1 58917 e_gw1.76.32.1	Y	1	2	TPFGTFGGK	0.9247	0.8307	2	4	1
193	0.9998	58917	0.9998	11	4	5	0.04	jgi Dappu1 58917 e_gw1.76.32.1	Y	1	2	LVGYGIAGVEPTIM[147]GIGPAPAIR	0.8588	0.5971	2	5	2
193	0.9998	58917	0.9998	11	4	5	0.04	jgi Dappu1 58917 e_gw1.76.32.1	Y	1	2	ITAHLVHELGR	0.3703	0.3703	2	5	1
194	0.9997	226075	0.9997	8.2	1	12	0.43	jgi Dappu1 226075 estExt_fgenesh1_pg.C_470029	N	0.5	2	EIVGTLLM[147]PIFFNK	0.9997	0.9988	2	5	14
194	0.9997	226075	0.9997	8.2	1	12	0.43	jgi Dappu1 226075 estExt_fgenesh1_pg.C_470029	N	0.5	2	LLPAPELCQNFPVYEIVK	0.9997	0.9989	2	5	6
194	0.9997	226075	0.9997	8.2	1	12	0.43	jgi Dappu1 226075 estExt_fgenesh1_pg.C_470029	Y	1	2	SETVFGISDVSPLLPK	0.9997	0.9989	2	5	12
194	0.9997	226075	0.9997	8.2	1	12	0.43	jgi Dappu1 226075 estExt_fgenesh1_pg.C_470029	N	0.37	2	YSEVDPGQEVR	0.9997	0.9988	2	5	11
194	0.9997	226075	0.9997	8.2	1	12	0.43	jgi Dappu1 226075 estExt_fgenesh1_pg.C_470029	N	0.5	2	ITTALSLSR	0.9996	0.9985	2	5	10
194	0.9997	226075	0.9997	8.2	1	12	0.43	jgi Dappu1 226075 estExt_fgenesh1_pg.C_470029	N	0.5	2	YLPLLDSFAR	0.9866	0.9472	2	5	7
194	0.9997	226075	0.9997	8.2	1	12	0.43	jgi Dappu1 226075 estExt_fgenesh1_pg.C_470029	N	0.5	2	LVGKPGLR	0.9554	0.8391	2	5	5
194	0.9997	226075	0.9997	8.2	1	12	0.43	jgi Dappu1 226075 estExt_fgenesh1_pg.C_470029	N	0.5	2	LEINFHK	0.8725	0.6251	2	5	2
194	0.9997	226075	0.9997	8.2	1	12	0.43	jgi Dappu1 226075 estExt_fgenesh1_pg.C_470029	N	0.5	2	LSSILNK	0.8595	0.5984	2	5	1
194	0.9997	226075	0.9997	8.2	1	12	0.43	jgi Dappu1 226075 estExt_fgenesh1_pg.C_470029	N	0.5	2	LGFHCLPK	0.117	0.117	2	5	2
194	0.9997	226075	0.9997	8.2	1	12	0.43	jgi Dappu1 226075 estExt_fgenesh1_pg.C_470029	N	0.5	2	EEPLWIVNFK	0.1132	0.1132	2	5	1
194	0.9997	226075	0.9997	8.2	1	12	0.43	jgi Dappu1 226075 estExt_fgenesh1_pg.C_470029	N	0.5	2	DEAER	0.0613	0.0613	2	5	1
194	0.9997	226075	0.9997	8.2	1	12	0.43	jgi Dappu1 226075 estExt_fgenesh1_pg.C_470029	N	0.5	2	DLM[147]DVAYELK	0.0531	0.0531	2	5	1
195	0.9997	256736	0.9997	14.3	2	11	0.34	jgi Dappu1 256736 SNAP_00024794	N	0.33	2	IINEPTAAAIAYGLDK	0.9998	0.999	2	5	16
195	0.9997	256736	0.9997	14.3	2	11	0.34	jgi Dappu1 256736 SNAP_00024794	N	0.33	2	IINEPTAAAIAYGLDKK	0.9998	0.999	2	5	10
195	0.9997	256736	0.9997	14.3	2	11	0.34	jgi Dappu1 256736 SNAP_00024794	N	0.5	2	NQVAM[147]NPTNTVFDAK	0.9998	0.999	2	5	3
195	0.9997	256736	0.9997	14.3	2	11	0.34	jgi Dappu1 256736 SNAP_00024794	N	0.5	2	FEELNADLFR	0.9997	0.9988	2	5	11
195	0.9997	256736	0.9997	14.3	2	11	0.34	jgi Dappu1 256736 SNAP_00024794	Y	1	2	DAGTIAGLNVLR	0.9994	0.9977	2	5	3
195	0.9997	256736	0.9997	14.3	2	11	0.34	jgi Dappu1 256736 SNAP_00024794	N	0.5	2	VEIIANDQGNR	0.9994	0.9974	2	5	8
195	0.9997	256736	0.9997	14.3	2	11	0.34	jgi Dappu1 256736 SNAP_00024794	N	0.5	2	LLQDFFNGK	0.9978	0.991	2	5	5
195	0.9997	256736	0.9997	14.3	2	11	0.34	jgi Dappu1 256736 SNAP_00024794	N	0.5	2	M[147]KETAEAYLGK	0.9835	0.9357	2	5	2
195	0.9997	256736	0.9997	14.3	2	11	0.34	jgi Dappu1 256736 SNAP_00024794	N	0.5	2	M[147]VNHFVQEFK	0.0981	0.0981	2	5	1
196	0.9997	303199	0.9997	5.7	2	2	0.03	jgi Dappu1 303199 PASA_GEN_0200323	Y	1	2	SLGVEIANLVSPGR	0.9859	0.9772	2	3	1
196	0.9997	303199	0.9997	5.7	2	2	0.03	jgi Dappu1 303199 PASA_GEN_0200323	Y	1	2	VVDGGEPTIFK	0.9789	0.966	2	3	1
196	0.9997	303199	0.9997	5.7	2	2	0.03	jgi Dappu1 303199 PASA_GEN_0200323	Y	1	2	QGGAAPGFSPDDGNGEK	0.0682	0.0682	2	4	1
197	0.9997	306442	0.9997	42	2	26	2.49	jgi Dappu1 306442 PASA_GEN_0500107	N	0.5	2	AGFAGDDAPR	0.9998	0.9989	2	6	28
197	0.9997	306442	0.9997	42	2	26	2.49	jgi Dappu1 306442 PASA_GEN_0500107	N	0.5	2	DLYANTVLSGGTTM[147]YPGIADR	0.9998	0.999	2	6	41	a
197	0.9997	306442	0.9997	42	2	26	2.49	jgi Dappu1 306442 PASA_GEN_0500107	N	0.5	2	DSYVGDEAQSK	0.9998	0.9989	2	6	28
197	0.9997	306442	0.9997	42	2	26	2.49	jgi Dappu1 306442 PASA_GEN_0500107	N	0.5	2	DSYVGDEAQSKR	0.9998	0.9989	2	6	22	e
197	0.9997	306442	0.9997	42	2	26	2.49	jgi Dappu1 306442 PASA_GEN_0500107	N	0.5	2	GYSFTTTAER	0.9998	0.9989	2	6	61	c
197	0.9997	306442	0.9997	42	2	26	2.49	jgi Dappu1 306442 PASA_GEN_0500107	N	0.33	2	SYELPDGQVITIGNER	0.9998	0.999	2	6	76
197	0.9997	306442	0.9997	42	2	26	2.49	jgi Dappu1 306442 PASA_GEN_0500107	N	0.5	2	VAPEEHPVLLTEAPLNPK	0.9997	0.9987	2	6	25	f
197	0.9997	306442	0.9997	42	2	26	2.49	jgi Dappu1 306442 PASA_GEN_0500107	N	0.5	3	KDLYANTVLSGGTTM[147]YPGIADR	0.9997	0.9986	2	6	5
197	0.9997	306442	0.9997	42	2	26	2.49	jgi Dappu1 306442 PASA_GEN_0500107	N	0.5	3	DLYANTVLSGGTTM[147]YPGIADR	0.9995	0.9978	2	6	2	a
197	0.9997	306442	0.9997	42	2	26	2.49	jgi Dappu1 306442 PASA_GEN_0500107	N	0.5	2	QEYDESGPSIVHR	0.9993	0.9968	2	6	13	d
197	0.9997	306442	0.9997	42	2	26	2.49	jgi Dappu1 306442 PASA_GEN_0500107	Y	1	2	YQGIM[147]VGM[147]GQK	0.9985	0.9931	2	6	21
197	0.9997	306442	0.9997	42	2	26	2.49	jgi Dappu1 306442 PASA_GEN_0500107	N	0.5	2	EITALAPSTM[147]K	0.9984	0.9929	2	6	20
197	0.9997	306442	0.9997	42	2	26	2.49	jgi Dappu1 306442 PASA_GEN_0500107	N	0.5	2	EITALAPSTMK	0.9978	0.9898	2	6	9
197	0.9997	306442	0.9997	42	2	26	2.49	jgi Dappu1 306442 PASA_GEN_0500107	N	0.5	2	AVFPSIVGRPR	0.9976	0.9893	2	6	26
197	0.9997	306442	0.9997	42	2	26	2.49	jgi Dappu1 306442 PASA_GEN_0500107	N	0.5	2	DLTDYLM[147]K	0.9874	0.9448	2	6	29	b
197	0.9997	306442	0.9997	42	2	26	2.49	jgi Dappu1 306442 PASA_GEN_0500107	N	0.5	1	DLTDYLM[147]K	0.9843	0.9319	2	6	26	b
197	0.9997	306442	0.9997	42	2	26	2.49	jgi Dappu1 306442 PASA_GEN_0500107	N	0.5	1	GYSFTTTAER	0.9843	0.9319	2	6	12	c
197	0.9997	306442	0.9997	42	2	26	2.49	jgi Dappu1 306442 PASA_GEN_0500107	N	0.5	2	DLTDYLMK	0.9811	0.9191	2	6	12
197	0.9997	306442	0.9997	42	2	26	2.49	jgi Dappu1 306442 PASA_GEN_0500107	N	0.33	2	IIAPPERK	0.9758	0.898	2	6	7
197	0.9997	306442	0.9997	42	2	26	2.49	jgi Dappu1 306442 PASA_GEN_0500107	N	0.5	3	QEYDESGPSIVHR	0.9552	0.8235	2	6	1	d
197	0.9997	306442	0.9997	42	2	26	2.49	jgi Dappu1 306442 PASA_GEN_0500107	N	0.5	3	DSYVGDEAQSKR	0.8766	0.6083	2	6	1	e
197	0.9997	306442	0.9997	42	2	26	2.49	jgi Dappu1 306442 PASA_GEN_0500107	N	1	2	GILTVK	0.8048	0.5048	2	6	5
197	0.9997	306442	0.9997	42	2	26	2.49	jgi Dappu1 306442 PASA_GEN_0500107	N	0.33	2	IIAPPER	0.7535	0.4535	2	6	7
197	0.9997	306442	0.9997	42	2	26	2.49	jgi Dappu1 306442 PASA_GEN_0500107	N	0.5	3	VAPEEHPVLLTEAPLNPK	0.1939	0.1939	2	6	2	f
197	0.9997	306442	0.9997	42	2	26	2.49	jgi Dappu1 306442 PASA_GEN_0500107	N	0.33	2	IKIIAPPER	0.0918	0.0918	2	6	2
198a	0.9997	220904; 301837; 315805	0.9899	17.8	1	24	0.52	jgi Dappu1 220904 estExt_fgenesh1_pg.C_30373,jgi Dappu1 301837 PASA_GEN_1500024,jgi Dappu1 315805 NCBI_GNO_1500153	N	0.49	2	LIGQIVSSITASLR	0.9998	0.999	2	5	25
198a	0.9997	220904; 301837; 315805	0.9899	17.8	1	24	0.52	jgi Dappu1 220904 estExt_fgenesh1_pg.C_30373,jgi Dappu1 301837 PASA_GEN_1500024,jgi Dappu1 315805 NCBI_GNO_1500153	N	0.99	2	AVFVDLEPTVVDEVR	0.9997	0.9989	2	5	24
198a	0.9997	220904; 301837; 315805	0.9899	17.8	1	24	0.52	jgi Dappu1 220904 estExt_fgenesh1_pg.C_30373,jgi Dappu1 301837 PASA_GEN_1500024,jgi Dappu1 315805 NCBI_GNO_1500153	N	0.49	2	DVNAAIATIK	0.9997	0.9987	2	5	4
198a	0.9997	220904; 301837; 315805	0.9899	17.8	1	24	0.52	jgi Dappu1 220904 estExt_fgenesh1_pg.C_30373,jgi Dappu1 301837 PASA_GEN_1500024,jgi Dappu1 315805 NCBI_GNO_1500153	N	0.49	2	VGINYQPPTVVPGGDLAK	0.9997	0.9987	2	5	11
198a	0.9997	220904; 301837; 315805	0.9899	17.8	1	24	0.52	jgi Dappu1 220904 estExt_fgenesh1_pg.C_30373,jgi Dappu1 301837 PASA_GEN_1500024,jgi Dappu1 315805 NCBI_GNO_1500153	N	0.5	2	IHFPLVTYAPVISAEK	0.9982	0.9927	2	5	9
198a	0.9997	220904; 301837; 315805	0.9899	17.8	1	24	0.52	jgi Dappu1 220904 estExt_fgenesh1_pg.C_30373,jgi Dappu1 301837 PASA_GEN_1500024,jgi Dappu1 315805 NCBI_GNO_1500153	N	0.49	2	LSVDYGK	0.8407	0.5625	2	5	2
198b	0.9997	100611	0		0	0		jgi Dappu1 100611 fgenesh1_pg.C_scaffold_15000176	N	0	2	LIGQIVSSITASLR	0.9934	0.999	2	1	25
198b	0.9997	100611	0		0	0		jgi Dappu1 100611 fgenesh1_pg.C_scaffold_15000176	N	0	2	AIFVDLEPTVVDEVR	0.992	0.9988	2	1	13
198b	0.9997	100611	0		0	0		jgi Dappu1 100611 fgenesh1_pg.C_scaffold_15000176	N	0	2	DVNAAIATIK	0.9914	0.9987	2	1	4
198b	0.9997	100611	0		0	0		jgi Dappu1 100611 fgenesh1_pg.C_scaffold_15000176	N	0	2	VGINYQPPTVVPGGDLAK	0.9914	0.9987	2	1	11
198b	0.9997	100611	0		0	0		jgi Dappu1 100611 fgenesh1_pg.C_scaffold_15000176	N	0	2	IHFPLVTYAPVISAEK	0.9532	0.9927	2	1	9
198b	0.9997	100611	0		0	0		jgi Dappu1 100611 fgenesh1_pg.C_scaffold_15000176	N	0.5	2	QLFHPEQLITGK	0.0561	0.3098	2	0	4
198c	0.9997	116198	0		0	0		jgi Dappu1 116198 fgenesh1_pg.C_scaffold_177000025	N	0.01	2	AVFVDLEPTVVDEVR	0.9984	0.9989	2	2	24
198c	0.9997	116198	0		0	0		jgi Dappu1 116198 fgenesh1_pg.C_scaffold_177000025	N	0	2	DVNAAIATIK	0.9981	0.9987	2	2	4
198c	0.9997	116198	0		0	0		jgi Dappu1 116198 fgenesh1_pg.C_scaffold_177000025	N	0	2	VGINYQPPTVVPGGDLAK	0.9981	0.9987	2	2	11
198c	0.9997	116198	0		0	0		jgi Dappu1 116198 fgenesh1_pg.C_scaffold_177000025	N	0	2	LSVDYGK	0.4665	0.5625	2	2	2
198c	0.9997	116198	0		0	0		jgi Dappu1 116198 fgenesh1_pg.C_scaffold_177000025	N	0.5	2	QLFHPEQLITGK	0.063	0.3098	2	1	4
198c	0.9997	116198	0		0	0		jgi Dappu1 116198 fgenesh1_pg.C_scaffold_177000025	Y	1	2	NLDIERPTYTNLNR	0.045	0.2395	2	1	1
198d	0.9997	306726	0		0	0		jgi Dappu1 306726 PASA_GEN_5200046	N	0	2	LIGQIVSSITASLR	0.9925	0.999	2	0	25
198d	0.9997	306726	0		0	0		jgi Dappu1 306726 PASA_GEN_5200046	N	0	2	LSVDYGK	0.1454	0.5625	2	0	2
199	0.9996	300212	0.9996	5.9	2	10	0.11	jgi Dappu1 300212 PASA_GEN_1000020	Y	1	2	SAEFLLQLLK	0.9979	0.9965	2	3	9
199	0.9996	300212	0.9996	5.9	2	10	0.11	jgi Dappu1 300212 PASA_GEN_1000020	Y	1	2	KSAEFLLQLLK	0.8091	0.7218	2	3	1
200	0.9996	304437	0.9996	7.8	2	2	0.03	jgi Dappu1 304437 PASA_GEN_2900030	Y	1	2	GPM[147]VM[147]EVVTYR	0.9978	0.9964	2	3	1
200	0.9996	304437	0.9996	7.8	2	2	0.03	jgi Dappu1 304437 PASA_GEN_2900030	Y	1	2	SYDAVITAYR	0.8399	0.7625	2	3	1
200	0.9996	304437	0.9996	7.8	2	2	0.03	jgi Dappu1 304437 PASA_GEN_2900030	Y	1	2	M[147]ETAAGNLYK	0.0578	0.0578	2	4	2
201	0.9995	223052	0.9995	25.1	2	7	0.05	jgi Dappu1 223052 estExt_fgenesh1_pg.C_130090	Y	1	2	EYAEQLGIPFLETSAK	0.9957	0.993	2	3	2
201	0.9995	223052	0.9995	25.1	2	7	0.05	jgi Dappu1 223052 estExt_fgenesh1_pg.C_130090	Y	1	2	TITSSYYR	0.8878	0.8289	2	3	5
201	0.9995	223052	0.9995	25.1	2	7	0.05	jgi Dappu1 223052 estExt_fgenesh1_pg.C_130090	Y	1	3	M[147]GPPSAPSDGVGGININSSSRPVEQSK	0.0812	0.0812	2	4	1
202	0.9995	307230	0.9995	5.6	2	2	0.02	jgi Dappu1 307230 PASA_GEN_6000071	Y	1	3	DGANDGFHEAVGELM[147]SM[147]SFSTTK	0.9982	0.997	2	3	1
202	0.9995	307230	0.9995	5.6	2	2	0.02	jgi Dappu1 307230 PASA_GEN_6000071	Y	1	2	GPLPAHLLGDM[147]WGR	0.7225	0.6145	2	3	1
202	0.9995	307230	0.9995	5.6	2	2	0.02	jgi Dappu1 307230 PASA_GEN_6000071	Y	1	3	DGANDGFHEAVGELM[147]SMSFSTTK	0.0694	0.0694	2	4	1
203	0.9995	41157	0.9995	4.4	3	8	0.05	jgi Dappu1 41157 e_gw1.3.417.1	Y	1	2	ASGDPLPEVTFLK	0.9927	0.9818	2	4	2
203	0.9995	41157	0.9995	4.4	3	8	0.05	jgi Dappu1 41157 e_gw1.3.417.1	Y	1	2	FIVDEQTGR	0.7649	0.565	2	4	1
203	0.9995	41157	0.9995	4.4	3	8	0.05	jgi Dappu1 41157 e_gw1.3.417.1	Y	1	2	APGPLLQTK	0.7269	0.5153	2	4	5
204	0.9994	301516	0.9994	13.2	2	11	0.1	jgi Dappu1 301516 PASA_GEN_13800017	Y	1	2	TIAECLADELINAAK	0.9985	0.999	2	2	9
204	0.9994	301516	0.9994	13.2	2	11	0.1	jgi Dappu1 301516 PASA_GEN_13800017	Y	1	2	VNQAIWLLCTGAR	0.6198	0.4995	2	3	2
205	0.9994	309150	0.9994	5.2	2	2	0.02	jgi Dappu1 309150 PASA_GEN_9000023	Y	1	2	GIVVINPGNPTGQVLTR	0.9971	0.9953	2	3	1
205	0.9994	309150	0.9994	5.2	2	2	0.02	jgi Dappu1 309150 PASA_GEN_9000023	Y	1	2	DNIVEVIK	0.7844	0.6901	2	3	1
206	0.9994	59836	0.9994	8.9	2	7	0.09	jgi Dappu1 59836 e_gw1.85.43.1	Y	1	2	SVDVPVVDDDTCNR	0.9984	0.9989	2	2	6
206	0.9994	59836	0.9994	8.9	2	7	0.09	jgi Dappu1 59836 e_gw1.85.43.1	N	1	2	VVAGEHSLR	0.605	0.4839	2	3	1
207a	0.9994	306455	0.9928	30.5	1	3	0.16	jgi Dappu1 306455 PASA_GEN_0500121	N	0.99	2	GDFCIQVGR	0.9994	0.9984	2	4	3
207a	0.9994	306455	0.9928	30.5	1	3	0.16	jgi Dappu1 306455 PASA_GEN_0500121	N	0.5	3	QM[147]LGETNPADSKPGTIR	0.9978	0.9911	2	5	4	a
207a	0.9994	306455	0.9928	30.5	1	3	0.16	jgi Dappu1 306455 PASA_GEN_0500121	N	0.5	2	TYLM[147]IKPDGVQR	0.991	0.9641	2	5	5
207a	0.9994	306455	0.9928	30.5	1	3	0.16	jgi Dappu1 306455 PASA_GEN_0500121	N	0.5	2	QMLGETNPADSKPGTIR	0.9888	0.9555	2	5	13
207a	0.9994	306455	0.9928	30.5	1	3	0.16	jgi Dappu1 306455 PASA_GEN_0500121	N	0.5	2	QM[147]LGETNPADSKPGTIR	0.3299	0.3299	2	5	3	a
207a	0.9994	306455	0.9928	30.5	1	3	0.16	jgi Dappu1 306455 PASA_GEN_0500121	N	0.99	2	GLVGEIIKR	0.1803	0.1803	2	5	1
207b	0.9994	305195; 93797; 93870	0		0	0		jgi Dappu1 305195 PASA_GEN_35200001,jgi Dappu1 93797 fgenesh1_kg.C_scaffold_352000012,jgi Dappu1 93870 fgenesh1_kg.C_scaffold_1240000016	N	0.01	2	GDFCIQVGR	0.988	0.9984	2	0	3
207b	0.9994	305195; 93797; 93870	0		0	0		jgi Dappu1 305195 PASA_GEN_35200001,jgi Dappu1 93797 fgenesh1_kg.C_scaffold_352000012,jgi Dappu1 93870 fgenesh1_kg.C_scaffold_1240000016	N	0	3	QM[147]LGETNPADSKPGTIR	0.9365	0.9911	2	0	4	a
207b	0.9994	305195; 93797; 93870	0		0	0		jgi Dappu1 305195 PASA_GEN_35200001,jgi Dappu1 93797 fgenesh1_kg.C_scaffold_352000012,jgi Dappu1 93870 fgenesh1_kg.C_scaffold_1240000016	N	0	2	QMLGETNPADSKPGTIR	0.7398	0.9555	2	0	13
207b	0.9994	305195; 93797; 93870	0		0	0		jgi Dappu1 305195 PASA_GEN_35200001,jgi Dappu1 93797 fgenesh1_kg.C_scaffold_352000012,jgi Dappu1 93870 fgenesh1_kg.C_scaffold_1240000016	N	0	2	QM[147]LGETNPADSKPGTIR	0.0611	0.3299	2	0	3	a
207b	0.9994	305195; 93797; 93870	0		0	0		jgi Dappu1 305195 PASA_GEN_35200001,jgi Dappu1 93797 fgenesh1_kg.C_scaffold_352000012,jgi Dappu1 93870 fgenesh1_kg.C_scaffold_1240000016	N	0.01	2	GLVGEIIKR	0.0283	0.1803	2	0	1
208	0.9993	300544	0.9993	23.5	1	2	0.1	jgi Dappu1 300544 PASA_GEN_10100016	N	0.5	2	LGEIVTTIPTIGFNVETVEYK	0.9996	0.999	2	4	2
208	0.9993	300544	0.9993	23.5	1	2	0.1	jgi Dappu1 300544 PASA_GEN_10100016	N	0.5	2	ILM[147]VGLDAAGK	0.9995	0.9988	2	4	10
208	0.9993	300544	0.9993	23.5	1	2	0.1	jgi Dappu1 300544 PASA_GEN_10100016	Y	1	2	ITEAQDELQK	0.9993	0.9982	2	4	2
208	0.9993	300544	0.9993	23.5	1	2	0.1	jgi Dappu1 300544 PASA_GEN_10100016	N	0.5	2	ILMVGLDAAGK	0.9802	0.9519	2	4	3
209	0.9993	302545	0.9993	7.6	2	5	0.06	jgi Dappu1 302545 PASA_GEN_1800047	Y	1	2	DAIVSLFYFHK	0.9804	0.9684	2	3	4
209	0.9993	302545	0.9993	7.6	2	5	0.06	jgi Dappu1 302545 PASA_GEN_1800047	N	0.99	2	SDDVWIR	0.9686	0.9496	2	3	1
209	0.9993	302545	0.9993	7.6	2	5	0.06	jgi Dappu1 302545 PASA_GEN_1800047	Y	1	2	M[147]PSPRVLK	0.0507	0.0507	2	4	1
210	0.9991	306467	0.9991	26	5	26	0.13	jgi Dappu1 306467 PASA_GEN_0500134	N	0.5	3	QM[147]LGETNPADSKPGTIR	0.9978	0.9911	2	5	4	a
210	0.9991	306467	0.9991	26	5	26	0.13	jgi Dappu1 306467 PASA_GEN_0500134	Y	1	2	FLQPTEELLQK	0.9915	0.9789	2	4	1
210	0.9991	306467	0.9991	26	5	26	0.13	jgi Dappu1 306467 PASA_GEN_0500134	N	0.5	2	TYLM[147]IKPDGVQR	0.991	0.9641	2	5	5
210	0.9991	306467	0.9991	26	5	26	0.13	jgi Dappu1 306467 PASA_GEN_0500134	N	0.5	2	QMLGETNPADSKPGTIR	0.9888	0.9555	2	5	13
210	0.9991	306467	0.9991	26	5	26	0.13	jgi Dappu1 306467 PASA_GEN_0500134	N	0.5	2	QM[147]LGETNPADSKPGTIR	0.3299	0.3299	2	5	3	a
211	0.9991	313111	0.9991	7	3	18	0.13	jgi Dappu1 313111 NCBI_GNO_0800059	Y	1	2	RAELEIQLK	0.9902	0.9757	2	4	8
211	0.9991	313111	0.9991	7	3	18	0.13	jgi Dappu1 313111 NCBI_GNO_0800059	Y	1	2	LGLDPEALTGK	0.873	0.733	2	4	8
211	0.9991	313111	0.9991	7	3	18	0.13	jgi Dappu1 313111 NCBI_GNO_0800059	Y	1	2	WFGERPGK	0.3067	0.3067	2	4	2
212	0.999	230378; 235589; 235633; 235635; 235671; 235694; 235741; 235770; 235794; 235799; 235871; 235878; 235943; 235955; 235966; 235969; 255864; 268986; 269644; 312356	0.999	25.4	2	24	0.15	jgi Dappu1 230378 estExt_fgenesh1_kg.C_50023,jgi Dappu1 235589 SNAP_00003647,jgi Dappu1 235633 SNAP_00003691,jgi Dappu1 235635 SNAP_00003693,jgi Dappu1 235671 SNAP_00003729,jgi Dappu1 235694 SNAP_00003752,jgi Dappu1 235741 SNAP_00003799,jgi Dappu1 235770 SNAP_00003828,jgi Dappu1 235794 SNAP_00003852,jgi Dappu1 235799 SNAP_00003857,jgi Dappu1 235871 SNAP_00003929,jgi Dappu1 235878 SNAP_00003936,jg…	Y	1	2	LLSGVTIAQGGVLPNIQAVLLPK	0.995	0.9918	2	3	4
212	0.999	230378; 235589; 235633; 235635; 235671; 235694; 235741; 235770; 235794; 235799; 235871; 235878; 235943; 235955; 235966; 235969; 255864; 268986; 269644; 312356	0.999	25.4	2	24	0.15	jgi Dappu1 230378 estExt_fgenesh1_kg.C_50023,jgi Dappu1 235589 SNAP_00003647,jgi Dappu1 235633 SNAP_00003691,jgi Dappu1 235635 SNAP_00003693,jgi Dappu1 235671 SNAP_00003729,jgi Dappu1 235694 SNAP_00003752,jgi Dappu1 235741 SNAP_00003799,jgi Dappu1 235770 SNAP_00003828,jgi Dappu1 235794 SNAP_00003852,jgi Dappu1 235799 SNAP_00003857,jgi Dappu1 235871 SNAP_00003929,jgi Dappu1 235878 SNAP_00003936,jg…	N	1	2	AGLQFPVGR	0.8127	0.7266	2	3	20
213	0.999	308484	0.999	6.3	2	3	0.03	jgi Dappu1 308484 PASA_GEN_0800147	Y	1	2	FEIIVPESAAGK	0.9782	0.9648	2	3	1
213	0.999	308484	0.999	6.3	2	3	0.03	jgi Dappu1 308484 PASA_GEN_0800147	Y	1	2	SEQGFVGYK	0.955	0.9285	2	3	2
213	0.999	308484	0.999	6.3	2	3	0.03	jgi Dappu1 308484 PASA_GEN_0800147	Y	1	2	SGDGAYLMADK	0.0504	0.0504	2	4	2
214	0.9989	308675	0.9989	2.8	4	16	0.13	jgi Dappu1 308675 PASA_GEN_8300048	Y	1	2	AILSLHR	0.9793	0.9496	2	4	10
214	0.9989	308675	0.9989	2.8	4	16	0.13	jgi Dappu1 308675 PASA_GEN_8300048	N	0.5	2	DFTDIQIEK	0.9413	0.7961	2	5	4
214	0.9989	308675	0.9989	2.8	4	16	0.13	jgi Dappu1 308675 PASA_GEN_8300048	N	0.5	2	IVTVIYGK	0.8473	0.5748	2	5	1
214	0.9989	308675	0.9989	2.8	4	16	0.13	jgi Dappu1 308675 PASA_GEN_8300048	Y	1	2	SLWQEVK	0.8309	0.5449	2	5	1
214	0.9989	308675	0.9989	2.8	4	16	0.13	jgi Dappu1 308675 PASA_GEN_8300048	Y	1	2	M[147]YPFTVK	0.4205	0.4205	2	5	1
214	0.9989	308675	0.9989	2.8	4	16	0.13	jgi Dappu1 308675 PASA_GEN_8300048	Y	1	2	M[147]TENSLRR	0.0603	0.0603	2	5	1
215	0.9988	197428	0.9988	3.8	3	4	0.04	jgi Dappu1 197428 estExt_Genewise1Plus.C_290219	Y	1	3	LAVVANPSHLEAVDTIVQGK	0.9904	0.9764	2	4	2
215	0.9988	197428	0.9988	3.8	3	4	0.04	jgi Dappu1 197428 estExt_Genewise1Plus.C_290219	Y	1	2	KPLIIFTPK	0.8005	0.6157	2	4	1
215	0.9988	197428	0.9988	3.8	3	4	0.04	jgi Dappu1 197428 estExt_Genewise1Plus.C_290219	Y	1	2	AAGFEAFLAR	0.3864	0.3864	2	4	1
216	0.9987	226428	0.9987	2.5	2	4	0.04	jgi Dappu1 226428 estExt_fgenesh1_pg.C_540131	Y	1	2	LDFSITK	0.9936	0.9896	2	3	1
216	0.9987	226428	0.9987	2.5	2	4	0.04	jgi Dappu1 226428 estExt_fgenesh1_pg.C_540131	Y	1	2	FPLFGGWK	0.7933	0.7015	2	3	3
217	0.9987	304489	0.9987	14.8	2	2	0.02	jgi Dappu1 304489 PASA_GEN_2900093	Y	1	2	YGVPEEEIFQTADLYER	0.9982	0.9988	2	2	1
217	0.9987	304489	0.9987	14.8	2	2	0.02	jgi Dappu1 304489 PASA_GEN_2900093	Y	1	2	HPEYTGPR	0.253	0.253	2	3	1
218	0.998	230521	0.998	16.6	2	10	0.09	jgi Dappu1 230521 estExt_fgenesh1_kg.C_90003	Y	1	2	VQKEEAVVTLGPQVR	0.9947	0.9964	2	2	6
218	0.998	230521	0.998	16.6	2	10	0.09	jgi Dappu1 230521 estExt_fgenesh1_kg.C_90003	Y	1	2	LLGITALHIK	0.6189	0.4986	2	3	4
219	0.9979	305931	0.9979	13.5	2	2	0.12	jgi Dappu1 305931 PASA_GEN_42200002	N	0.5	2	QVTINDLPVGR	0.9996	0.9989	2	4	17
219	0.9979	305931	0.9979	13.5	2	2	0.12	jgi Dappu1 305931 PASA_GEN_42200002	Y	1	2	DYGVLIEK	0.9768	0.9438	2	4	1
219	0.9979	305931	0.9979	13.5	2	2	0.12	jgi Dappu1 305931 PASA_GEN_42200002	Y	1	2	GLFIIDPTGVVR	0.9098	0.8012	2	4	1
220	0.9978	190185	0.9978	6.4	2	7	0.06	jgi Dappu1 190185 estExt_Genewise1Plus.C_10608	Y	1	2	TDNLLER	0.9725	0.9558	2	3	4
220	0.9978	190185	0.9978	6.4	2	7	0.06	jgi Dappu1 190185 estExt_Genewise1Plus.C_10608	Y	1	2	YQLASQAGFK	0.9197	0.8751	2	3	3
221	0.9977	207615	0.9977	4.5	2	6	0.06	jgi Dappu1 207615 estExt_Genewise1.C_60058	Y	1	2	FLTVTDFYTPK	0.9946	0.9963	2	2	4
221	0.9977	207615	0.9977	4.5	2	6	0.06	jgi Dappu1 207615 estExt_Genewise1.C_60058	Y	1	2	LLIHTGVTR	0.5755	0.4535	2	3	2
222	0.9974	309186	0.9974	3.3	2	6	0.04	jgi Dappu1 309186 PASA_GEN_9000071	Y	1	2	GVVDSDDLPLNVSR	0.9768	0.9626	2	3	4
222	0.9974	309186	0.9974	3.3	2	6	0.04	jgi Dappu1 309186 PASA_GEN_9000071	Y	1	2	NDLVTNLGTIAK	0.8881	0.8293	2	3	2
223	0.9972	236043	0.9972	7.1	2	21	0.25	jgi Dappu1 236043 SNAP_00004101	Y	1	2	LDVSLFR	0.9881	0.9807	2	3	20	a
223	0.9972	236043	0.9972	7.1	2	21	0.25	jgi Dappu1 236043 SNAP_00004101	Y	1	1	LDVSLFR	0.7675	0.669	2	3	1	a
224	0.9968	234838	0.9968	6.6	1	1	0.02	jgi Dappu1 234838 SNAP_00002896	Y	1	2	LDTIISAM[147]GDK	0.9968	0.9978	2	2	1
224	0.9968	234838	0.9968	6.6	1	1	0.02	jgi Dappu1 234838 SNAP_00002896	N	0.33	2	LQLLGNINYM[147]R	0.8462	0.771	2	3	5
225	0.9961	196725	0.9961	5.6	2	2	0.02	jgi Dappu1 196725 estExt_Genewise1Plus.C_240264	Y	1	2	DGITLEDIR	0.9416	0.9081	2	3	1
225	0.9961	196725	0.9961	5.6	2	2	0.02	jgi Dappu1 196725 estExt_Genewise1Plus.C_240264	Y	1	2	GVGIQFGPDVTAR	0.9326	0.8944	2	3	1
226	0.9954	129328	0.9954	20.6	1	37	0.96	jgi Dappu1 129328 fgenesh1_pm.C_scaffold_66000006	N	0.33	2	SYELPDGQVITIGNER	0.9998	0.999	2	5	76
226	0.9954	129328	0.9954	20.6	1	37	0.96	jgi Dappu1 129328 fgenesh1_pm.C_scaffold_66000006	N	0.5	2	VAPEEHPVLLTEAPLNPK	0.9997	0.9987	2	5	25	b
226	0.9954	129328	0.9954	20.6	1	37	0.96	jgi Dappu1 129328 fgenesh1_pm.C_scaffold_66000006	N	0.5	2	QEYDESGPSIVHR	0.9992	0.9968	2	5	13	a
226	0.9954	129328	0.9954	20.6	1	37	0.96	jgi Dappu1 129328 fgenesh1_pm.C_scaffold_66000006	N	0.5	2	EITALAPSTM[147]K	0.9983	0.9929	2	5	20
226	0.9954	129328	0.9954	20.6	1	37	0.96	jgi Dappu1 129328 fgenesh1_pm.C_scaffold_66000006	N	0.5	2	EITALAPSTMK	0.9975	0.9898	2	5	9
226	0.9954	129328	0.9954	20.6	1	37	0.96	jgi Dappu1 129328 fgenesh1_pm.C_scaffold_66000006	Y	1	2	AVFPSIVGR	0.9954	0.9812	2	5	37
226	0.9954	129328	0.9954	20.6	1	37	0.96	jgi Dappu1 129328 fgenesh1_pm.C_scaffold_66000006	N	0.33	2	IIAPPERK	0.9731	0.898	2	5	7
226	0.9954	129328	0.9954	20.6	1	37	0.96	jgi Dappu1 129328 fgenesh1_pm.C_scaffold_66000006	N	0.5	3	QEYDESGPSIVHR	0.9504	0.8235	2	5	1	a
226	0.9954	129328	0.9954	20.6	1	37	0.96	jgi Dappu1 129328 fgenesh1_pm.C_scaffold_66000006	N	0.33	2	IIAPPER	0.7535	0.4535	2	5	7
226	0.9954	129328	0.9954	20.6	1	37	0.96	jgi Dappu1 129328 fgenesh1_pm.C_scaffold_66000006	N	0.5	3	VAPEEHPVLLTEAPLNPK	0.1939	0.1939	2	5	2	b
226	0.9954	129328	0.9954	20.6	1	37	0.96	jgi Dappu1 129328 fgenesh1_pm.C_scaffold_66000006	N	0.33	2	IKIIAPPER	0.0918	0.0918	2	5	2
227	0.9953	202746	0.9953	2.2	3	6	0.04	jgi Dappu1 202746 estExt_Genewise1Plus.C_1110080	Y	1	2	TFPTLAFFR	0.97	0.9518	2	3	2
227	0.9953	202746	0.9953	2.2	3	6	0.04	jgi Dappu1 202746 estExt_Genewise1Plus.C_1110080	Y	1	2	SPSLAAFFYDK	0.7701	0.5722	2	4	1
227	0.9953	202746	0.9953	2.2	3	6	0.04	jgi Dappu1 202746 estExt_Genewise1Plus.C_1110080	Y	1	2	FPAM[147]VYFR	0.3156	0.3156	2	4	3
227	0.9953	202746	0.9953	2.2	3	6	0.04	jgi Dappu1 202746 estExt_Genewise1Plus.C_1110080	Y	1	2	CDDYLMSKK	0.0515	0.0515	2	4	1
228	0.9949	302788	0.9949	9.1	2	14	0.14	jgi Dappu1 302788 PASA_GEN_1900020	Y	1	2	IFAPDHIVAK	0.9924	0.9948	2	2	10
228	0.9949	302788	0.9949	9.1	2	14	0.14	jgi Dappu1 302788 PASA_GEN_1900020	Y	1	2	FPLPHR	0.3309	0.3309	2	3	4
229	0.9947	307182	0.9947	6.1	2	3	0.03	jgi Dappu1 307182 PASA_GEN_6000017	Y	1	2	YSQM[147]ASVPAR	0.9341	0.8967	2	3	2
229	0.9947	307182	0.9947	6.1	2	3	0.03	jgi Dappu1 307182 PASA_GEN_6000017	Y	1	2	LVVGTPFYGR	0.9199	0.821	2	4	1
229	0.9947	307182	0.9947	6.1	2	3	0.03	jgi Dappu1 307182 PASA_GEN_6000017	Y	1	2	GWELTAAVPVAK	0.1336	0.1336	2	4	1
230	0.9934	127266; 127284; 17898; 191199; 312297; 312334; 312357; 312394; 312397; 312593; 320454; 43976; 44061; 44131; 44134; 97043; 97169; 97288	0.9934	25.8	1	2	0.03	jgi Dappu1 127266 fgenesh1_pm.C_scaffold_6000080,jgi Dappu1 127284 fgenesh1_pm.C_scaffold_6000098,jgi Dappu1 17898 gw1.768.9.1,jgi Dappu1 191199 estExt_Genewise1Plus.C_30390,jgi Dappu1 312297 NCBI_GNO_0600095,jgi Dappu1 312334 NCBI_GNO_0600132,jgi Dappu1 312357 NCBI_GNO_0600156,jgi Dappu1 312394 NCBI_GNO_0600193,jgi Dappu1 312397 NCBI_GNO_0600196,jgi Dappu1 312593 NCBI_GNO_0600392,jgi Dappu1 3204…	Y	1	2	AM[147]TIM[147]NSFVNDIFER	0.9934	0.999	2	1	2
230	0.9934	127266; 127284; 17898; 191199; 312297; 312334; 312357; 312394; 312397; 312593; 320454; 43976; 44061; 44131; 44134; 97043; 97169; 97288	0.9934	25.8	1	2	0.03	jgi Dappu1 127266 fgenesh1_pm.C_scaffold_6000080,jgi Dappu1 127284 fgenesh1_pm.C_scaffold_6000098,jgi Dappu1 17898 gw1.768.9.1,jgi Dappu1 191199 estExt_Genewise1Plus.C_30390,jgi Dappu1 312297 NCBI_GNO_0600095,jgi Dappu1 312334 NCBI_GNO_0600132,jgi Dappu1 312357 NCBI_GNO_0600156,jgi Dappu1 312394 NCBI_GNO_0600193,jgi Dappu1 312397 NCBI_GNO_0600196,jgi Dappu1 312593 NCBI_GNO_0600392,jgi Dappu1 3204…	Y	1	2	ESYAIYIYK	0.1188	0.1188	2	3	2
231	0.9934	248155	0.9934	6.2	1	2	0.03	jgi Dappu1 248155 SNAP_00016213	Y	1	2	IVAGEHSLSVESGLEQNR	0.9934	0.999	2	1	2	a
231	0.9934	248155	0.9934	6.2	1	2	0.03	jgi Dappu1 248155 SNAP_00016213	Y	1	3	IVAGEHSLSVESGLEQNR	0.142	0.142	2	3	2	a
232	0.9932	302138; 309817	0.9932	2.1	2	12	0.08	jgi Dappu1 302138 PASA_GEN_1600108,jgi Dappu1 309817 NCBI_GNO_0100348	N	0.99	2	FYLPTTIAPR	0.9308	0.8917	2	3	11
232	0.9932	302138; 309817	0.9932	2.1	2	12	0.08	jgi Dappu1 302138 PASA_GEN_1600108,jgi Dappu1 309817 NCBI_GNO_0100348	Y	1	2	FTAEVDGR	0.9089	0.8593	2	3	1
233	0.9932	302856	0.9932	11.4	2	2	0.31	jgi Dappu1 302856 PASA_GEN_1900112	N	0.33	2	IINEPTAAAIAYGLDK	0.9998	0.999	2	5	16
233	0.9932	302856	0.9932	11.4	2	2	0.31	jgi Dappu1 302856 PASA_GEN_1900112	N	0.33	2	IINEPTAAAIAYGLDKK	0.9998	0.999	2	5	10
233	0.9932	302856	0.9932	11.4	2	2	0.31	jgi Dappu1 302856 PASA_GEN_1900112	N	0.5	2	TTPSYVAFTDTER	0.9997	0.9989	2	5	20
233	0.9932	302856	0.9932	11.4	2	2	0.31	jgi Dappu1 302856 PASA_GEN_1900112	N	0.5	2	VEIIANDQGNR	0.9994	0.9974	2	5	8
233	0.9932	302856	0.9932	11.4	2	2	0.31	jgi Dappu1 302856 PASA_GEN_1900112	Y	1	2	VTDAVITVPAYFNDSQR	0.9878	0.9518	2	5	1
233	0.9932	302856	0.9932	11.4	2	2	0.31	jgi Dappu1 302856 PASA_GEN_1900112	Y	1	2	NQVAMNPINTVFDAKR	0.44	0.44	2	5	1
234	0.9925	113992	0.9925	6.8	1	9	0.12	jgi Dappu1 113992 fgenesh1_pg.C_scaffold_121000016	Y	1	2	VNTTDIFQLR	0.9925	0.999	2	0	9
235	0.9925	18314; 222053; 236610; 236611; 236612; 313056; 313061; 318118; 318119; 327020; 340856; 59953	0.9925	17.1	1	5	0.06	jgi Dappu1 18314 gw1.96.55.1,jgi Dappu1 222053 estExt_fgenesh1_pg.C_80004,jgi Dappu1 236610 SNAP_00004668,jgi Dappu1 236611 SNAP_00004669,jgi Dappu1 236612 SNAP_00004670,jgi Dappu1 313056 NCBI_GNO_0800003,jgi Dappu1 313061 NCBI_GNO_0800008,jgi Dappu1 318118 NCBI_GNO_2300156,jgi Dappu1 318119 NCBI_GNO_2300157,jgi Dappu1 327020 NCBI_GNO_8600085,jgi Dappu1 340856 NCBI_GNO_485800001,jgi Dappu1 59953 …	Y	1	2	ADDYTGYVADVK	0.9925	0.999	2	0	5
236	0.9925	302765	0.9925	8.4	1	20	0.25	jgi Dappu1 302765 PASA_GEN_18800001	Y	1	2	AIVGASLTEILAK	0.9925	0.999	2	0	20
237	0.9925	306648	0.9925	4.9	1	3	0.04	jgi Dappu1 306648 PASA_GEN_5100043	Y	1	2	FGPHGVGYGM[147]GGGALQTF	0.9925	0.999	2	0	3
238	0.9925	319422	0.9925	10.6	1	4	0.05	jgi Dappu1 319422 NCBI_GNO_2900121	Y	1	2	YGVPESDIFQTIDLSEK	0.9925	0.999	2	0	4
239	0.9925	325653	0.9925	3.6	1	6	0.08	jgi Dappu1 325653 NCBI_GNO_7200019	Y	1	2	FALGGLGANLINTGLFNNR	0.9925	0.999	2	0	6
240	0.9924	52875	0.9924	15.9	2	3	0.02	jgi Dappu1 52875 e_gw1.32.50.1	Y	1	2	TTTFLGGITGGLSAK	0.9806	0.9867	2	2	1
240	0.9924	52875	0.9924	15.9	2	3	0.02	jgi Dappu1 52875 e_gw1.32.50.1	Y	1	2	VGSVYTNVK	0.6066	0.4856	2	3	2
241	0.9922	231378	0.9922	11.6	2	2	0.02	jgi Dappu1 231378 estExt_fgenesh1_kg.C_730007	Y	1	2	LQGTDPEEVIK	0.9673	0.9477	2	3	1
241	0.9922	231378	0.9922	11.6	2	2	0.02	jgi Dappu1 231378 estExt_fgenesh1_kg.C_730007	Y	1	2	ELLTTM[147]GDR	0.7618	0.6619	2	3	1
242	0.9922	306505	0.9922	6.5	3	11	0.08	jgi Dappu1 306505 PASA_GEN_0500185	Y	1	2	IIPILGDILNDSVK	0.9012	0.7846	2	4	2
242	0.9922	306505	0.9922	6.5	3	11	0.08	jgi Dappu1 306505 PASA_GEN_0500185	Y	1	2	DTLLEEQR	0.8617	0.7133	2	4	8
242	0.9922	306505	0.9922	6.5	3	11	0.08	jgi Dappu1 306505 PASA_GEN_0500185	Y	1	2	SIIEQLGGK	0.4297	0.4297	2	4	1
243	0.992	305145	0.992	5	1	3	0.04	jgi Dappu1 305145 PASA_GEN_3400024	Y	1	2	LGTDESAFNSILATR	0.992	0.9988	2	1	3
243	0.992	305145	0.992	5	1	3	0.04	jgi Dappu1 305145 PASA_GEN_3400024	N	1	2	ADADALHK	0.1874	0.1874	2	3	1
244	0.9917	192225	0.9917	1.9	1	8	0.1	jgi Dappu1 192225 estExt_Genewise1Plus.C_50226	Y	1	2	LPFAAAQIGNSFR	0.9917	0.9989	2	0	8
245	0.9917	209520	0.9917	0.8	2	5	0.04	jgi Dappu1 209520 estExt_Genewise1.C_120222	Y	1	2	DALLLWCQR	0.9468	0.9159	2	3	4
245	0.9917	209520	0.9917	0.8	2	5	0.04	jgi Dappu1 209520 estExt_Genewise1.C_120222	Y	1	2	RIPVQVR	0.8434	0.6826	2	4	1
245	0.9917	209520	0.9917	0.8	2	5	0.04	jgi Dappu1 209520 estExt_Genewise1.C_120222	Y	1	2	VAEVTVR	0.1101	0.1101	2	4	2
245	0.9917	209520	0.9917	0.8	2	5	0.04	jgi Dappu1 209520 estExt_Genewise1.C_120222	Y	1	2	RAEELLAVK	0.0731	0.0731	2	4	1
246	0.9917	230174	0.9917	4.5	1	10	0.12	jgi Dappu1 230174 estExt_fgenesh1_kg.C_20045	Y	1	2	TADGPGGISPTLQK	0.9917	0.9989	2	0	10
247	0.9917	230277	0.9917	9.3	1	10	0.12	jgi Dappu1 230277 estExt_fgenesh1_kg.C_30085	Y	1	2	EELGNVLTQM[147]R	0.9917	0.9989	2	0	10
248	0.9917	231649	0.9917	6.8	1	9	0.11	jgi Dappu1 231649 estExt_fgenesh1_kg.C_1060001	Y	1	2	NPASDTYIVFGEAK	0.9917	0.9989	2	0	9
249	0.9917	303877	0.9917	5.7	1	10	0.11	jgi Dappu1 303877 PASA_GEN_2400078	Y	1	2	EVTAALSGFLQK	0.9917	0.9989	2	0	10
250	0.9917	306294	0.9917	9.1	1	10	0.11	jgi Dappu1 306294 PASA_GEN_4800018	Y	1	2	AVGGEIGATSSLAPK	0.9917	0.9989	2	0	10
251	0.9917	59467	0.9917	5.5	1	1	0.01	jgi Dappu1 59467 e_gw1.81.29.1	Y	1	2	M[147]IDPEAFLDLANQVTK	0.9917	0.9989	2	0	1
252	0.9916	329474	0.9916	3.9	3	8	0.07	jgi Dappu1 329474 NCBI_GNO_12100011	Y	1	2	RAEIIQGLK	0.9536	0.9264	2	3	4
252	0.9916	329474	0.9916	3.9	3	8	0.07	jgi Dappu1 329474 NCBI_GNO_12100011	Y	1	2	M[147]EIQQIM[147]K	0.7255	0.5135	2	4	2
252	0.9916	329474	0.9916	3.9	3	8	0.07	jgi Dappu1 329474 NCBI_GNO_12100011	Y	1	2	RGSPLLVGIK	0.3372	0.3372	2	4	2
253	0.991	127519	0.991	6.3	1	1	0.01	jgi Dappu1 127519 fgenesh1_pm.C_scaffold_9000026	Y	1	2	QSVWSSVLASAIASK	0.991	0.9988	2	0	1
254	0.991	225062	0.991	6.3	1	3	0.04	jgi Dappu1 225062 estExt_fgenesh1_pg.C_290165	Y	1	2	IPELAINPLGDR	0.991	0.9988	2	0	3
255	0.991	304515	0.991	7.6	1	5	0.07	jgi Dappu1 304515 PASA_GEN_2900130	Y	1	2	TADGAFQSISPVLM[147]K	0.991	0.9988	2	0	5
255	0.991	304515	0.991	7.6	1	5	0.07	jgi Dappu1 304515 PASA_GEN_2900130	Y	1	2	GLPAGFTR	0.0726	0.0726	2	3	1
256	0.991	308310	0.991	0.9	1	1	0.01	jgi Dappu1 308310 PASA_GEN_7800023	Y	1	2	FGGALDAAAR	0.991	0.9988	2	0	1
257	0.9906	302333	0.9906	19.4	2	4	0.04	jgi Dappu1 302333 PASA_GEN_1700025	N	1	2	YVETRPVTSG	0.9507	0.9219	2	3	2
257	0.9906	302333	0.9906	19.4	2	4	0.04	jgi Dappu1 302333 PASA_GEN_1700025	Y	1	2	M[147]LAQSHTIAR	0.8097	0.6295	2	4	2
257	0.9906	302333	0.9906	19.4	2	4	0.04	jgi Dappu1 302333 PASA_GEN_1700025	Y	1	2	LYYFNVR	0.1036	0.1036	2	4	1
257	0.9906	302333	0.9906	19.4	2	4	0.04	jgi Dappu1 302333 PASA_GEN_1700025	N	1	2	LGGEVLTKAPHLK	0.0953	0.0953	2	4	1
258	0.9903	220682	0.9903	2.7	1	3	0.04	jgi Dappu1 220682 estExt_fgenesh1_pg.C_30002	Y	1	2	APEPVQDTPEVVAAK	0.9903	0.9987	2	0	3
259	0.9903	226547	0.9903	3.8	1	3	0.03	jgi Dappu1 226547 estExt_fgenesh1_pg.C_580088	Y	1	2	NIAM[147]VVTEVGR	0.9903	0.9987	2	0	3
260	0.9903	303036	0.9903	2.7	1	9	0.12	jgi Dappu1 303036 PASA_GEN_0200102	Y	1	2	FSIDDVETGR	0.9903	0.9987	2	0	9
261	0.9899	209558	0.9899	1.1	3	6	0.06	jgi Dappu1 209558 estExt_Genewise1.C_120281	Y	1	2	VAIVSLLQR	0.9368	0.8555	2	4	3
261	0.9899	209558	0.9899	1.1	3	6	0.06	jgi Dappu1 209558 estExt_Genewise1.C_120281	Y	1	2	RALEDELR	0.7692	0.5709	2	4	2
261	0.9899	209558	0.9899	1.1	3	6	0.06	jgi Dappu1 209558 estExt_Genewise1.C_120281	Y	1	2	ESLESGLVK	0.3101	0.3101	2	4	1
261	0.9899	209558	0.9899	1.1	3	6	0.06	jgi Dappu1 209558 estExt_Genewise1.C_120281	Y	1	2	ISILEDIDK	0.1536	0.1536	2	4	1
261	0.9899	209558	0.9899	1.1	3	6	0.06	jgi Dappu1 209558 estExt_Genewise1.C_120281	Y	1	2	VLAAM[147]EEK	0.1363	0.1363	2	4	2
261	0.9899	209558	0.9899	1.1	3	6	0.06	jgi Dappu1 209558 estExt_Genewise1.C_120281	Y	1	2	CEILM[147]ELSTCSR	0.1019	0.1019	2	5	1
261	0.9899	209558	0.9899	1.1	3	6	0.06	jgi Dappu1 209558 estExt_Genewise1.C_120281	Y	1	2	LLGVDVAGLR	0.0583	0.0583	2	5	2
261	0.9899	209558	0.9899	1.1	3	6	0.06	jgi Dappu1 209558 estExt_Genewise1.C_120281	Y	1	2	EEFQSTCSDVDAR	0.0573	0.0573	2	5	1
261	0.9899	209558	0.9899	1.1	3	6	0.06	jgi Dappu1 209558 estExt_Genewise1.C_120281	Y	1	2	AESLLMAEK	0.0559	0.0559	2	5	1
262	0.9895	304738	0.9895	6.6	1	3	0.03	jgi Dappu1 304738 PASA_GEN_0300223	Y	1	2	TAANVEEAFINTAR	0.9895	0.9986	2	0	3
263	0.9895	321748	0.9895	7	1	6	0.05	jgi Dappu1 321748 NCBI_GNO_4200126	Y	1	2	IVGGAVVEPNSLPFQVSLQR	0.9895	0.9986	2	0	6
264	0.9895	96817	0.9895	4	1	1	0.01	jgi Dappu1 96817 fgenesh1_pg.C_scaffold_5000312	Y	1	2	NAGFDVFNALDLM[147]ENK	0.9895	0.9986	2	0	1
265	0.9888	230663	0.9888	2.3	1	5	0.07	jgi Dappu1 230663 estExt_fgenesh1_kg.C_140020	Y	1	2	VLITTDLLAR	0.9888	0.9985	2	0	5
266	0.988	300446	0.988	9.2	1	4	0.05	jgi Dappu1 300446 PASA_GEN_1000301	Y	1	2	AVLTVNDVVCTR	0.988	0.9984	2	0	4
267	0.988	310174	0.988	21.7	2	6	0.03	jgi Dappu1 310174 NCBI_GNO_0200106	Y	1	3	DKLNNLILFDQATYDK	0.9617	0.939	2	3	1
267	0.988	310174	0.988	21.7	2	6	0.03	jgi Dappu1 310174 NCBI_GNO_0200106	Y	1	2	LITPAVVSER	0.6869	0.5732	2	3	5
268	0.988	92111	0.988	7.8	1	11	0.14	jgi Dappu1 92111 fgenesh1_kg.C_scaffold_5000051	Y	1	2	NIVEAAAVR	0.988	0.9984	2	0	11
269	0.9874	326981	0.9874	5.1	2	5	0.05	jgi Dappu1 326981 NCBI_GNO_8600045	Y	1	2	FVNWQADAVK	0.9804	0.9866	2	2	3
269	0.9874	326981	0.9874	5.1	2	5	0.05	jgi Dappu1 326981 NCBI_GNO_8600045	N	0.99	2	SFLDFAQSK	0.3589	0.3589	2	3	2
270	0.9873	48853	0.9873	7.4	1	10	0.12	jgi Dappu1 48853 e_gw1.17.349.1	Y	1	2	VYDDEGYAAVR	0.9873	0.9983	2	0	10
271	0.9868	317030	0.9868	0.7	2	3	0.03	jgi Dappu1 317030 NCBI_GNO_1900027	Y	1	2	SEELLAQAR	0.9285	0.8883	2	3	2
271	0.9868	317030	0.9868	0.7	2	3	0.03	jgi Dappu1 317030 NCBI_GNO_1900027	Y	1	2	NFVLPSGLPASR	0.816	0.7308	2	3	1
272	0.9866	186952	0.9866	2.9	1	3	0.04	jgi Dappu1 186952 estExt_fgenesh1_pm.C_10100	Y	1	2	DGVLFVNDGSEVR	0.9866	0.9982	2	0	3
272	0.9866	186952	0.9866	2.9	1	3	0.04	jgi Dappu1 186952 estExt_fgenesh1_pm.C_10100	Y	1	2	FDSGSGPAILR	0.0779	0.0779	2	3	1
273	0.9866	304194	0.9866	8.3	1	3	0.04	jgi Dappu1 304194 PASA_GEN_2600028	Y	1	2	EQAAATAAEEAAK	0.9866	0.9982	2	0	3
273	0.9866	304194	0.9866	8.3	1	3	0.04	jgi Dappu1 304194 PASA_GEN_2600028	Y	1	2	SYENIFR	0.0915	0.0915	2	3	1
274	0.9864	299973	0.9864	9.1	2	3	0.03	jgi Dappu1 299973 PASA_GEN_0100231	Y	1	3	NVELLADM[147]VQDHDEPILK	0.9754	0.9604	2	3	2
274	0.9864	299973	0.9864	9.1	2	3	0.03	jgi Dappu1 299973 PASA_GEN_0100231	Y	1	2	GVPEFWLTIFK	0.4481	0.4481	2	4	1
274	0.9864	299973	0.9864	9.1	2	3	0.03	jgi Dappu1 299973 PASA_GEN_0100231	Y	1	2	IEAEFFK	0.1217	0.1217	2	4	1
275	0.9858	214208	0.9858	1.5	1	3	0.04	jgi Dappu1 214208 estExt_Genewise1.C_510044	Y	1	2	ILLSAFDAFK	0.9858	0.9981	2	0	3
276	0.9858	299805	0.9858	6.7	1	1	0.01	jgi Dappu1 299805 PASA_GEN_0100030	Y	1	2	IPVVFEEGM[147]TCIR	0.9858	0.9981	2	0	1
277	0.9858	322268	0.9858	4.1	1	6	0.08	jgi Dappu1 322268 NCBI_GNO_4600024	Y	1	2	TNVGVITLNRPK	0.9858	0.9981	2	0	6
278	0.9855	306375	0.9855	5.3	1	2	0.03	jgi Dappu1 306375 PASA_GEN_0500030	Y	1	2	VLAQNAGFDPQDSIVK	0.9855	0.9978	2	1	2
278	0.9855	306375	0.9855	5.3	1	2	0.03	jgi Dappu1 306375 PASA_GEN_0500030	Y	1	2	GIDPLSLDM[147]LAK	0.1832	0.1832	2	3	2
279	0.9851	330735	0.9851	1.7	2	4	0.03	jgi Dappu1 330735 NCBI_GNO_14700002	Y	1	2	GLSVGGNILDLTSK	0.9781	0.985	2	2	1
279	0.9851	330735	0.9851	1.7	2	4	0.03	jgi Dappu1 330735 NCBI_GNO_14700002	Y	1	2	NGANAILLIDR	0.3182	0.3182	2	4	3
279	0.9851	330735	0.9851	1.7	2	4	0.03	jgi Dappu1 330735 NCBI_GNO_14700002	Y	1	2	LTLEFSINGEPR	0.1485	0.1485	2	4	1
280	0.9844	234595	0.9844	3.6	1	2	0.03	jgi Dappu1 234595 SNAP_00002653	Y	1	2	YEWENSLSALR	0.9844	0.9979	2	0	2
281	0.9844	300540	0.9844	10.2	1	4	0.03	jgi Dappu1 300540 PASA_GEN_10100010	Y	1	2	IIDLQSPAEIVK	0.9844	0.9979	2	0	4
282	0.9844	304328	0.9844	1.3	1	6	0.07	jgi Dappu1 304328 PASA_GEN_2800071	Y	1	2	SATVTTTLDQLDR	0.9844	0.9979	2	0	6
283	0.9844	326098	0.9844	1.6	1	2	0.02	jgi Dappu1 326098 NCBI_GNO_7600041	Y	1	2	DLAVLM[147]LDQQR	0.9844	0.9979	2	0	2
284	0.9844	93311	0.9844	16	1	5	0.07	jgi Dappu1 93311 fgenesh1_kg.C_scaffold_83000009	Y	1	2	AIFSEAGPVVSFR	0.9844	0.9979	2	0	5
285	0.9839	231518	0.9839	14.3	3	4	0.03	jgi Dappu1 231518 estExt_fgenesh1_kg.C_870020	Y	1	2	KFM[147]IYIER	0.8457	0.6864	2	4	1
285	0.9839	231518	0.9839	14.3	3	4	0.03	jgi Dappu1 231518 estExt_fgenesh1_kg.C_870020	Y	1	2	FM[147]IYIER	0.8345	0.6682	2	4	2
285	0.9839	231518	0.9839	14.3	3	4	0.03	jgi Dappu1 231518 estExt_fgenesh1_kg.C_870020	Y	1	2	ANGATVPVGIHPSK	0.3708	0.3708	2	4	1
286	0.9836	231027	0.9836	3.6	1	1	0.01	jgi Dappu1 231027 estExt_fgenesh1_kg.C_290019	Y	1	2	SFEVILGAHNK	0.9836	0.9978	2	0	1
287	0.9836	306444	0.9836	2	1	2	0.02	jgi Dappu1 306444 PASA_GEN_0500109	Y	1	2	LELTPVAIQAGR	0.9836	0.9978	2	0	2
288	0.9829	303204	0.9829	2	1	3	0.04	jgi Dappu1 303204 PASA_GEN_0200330	Y	1	2	KLEDGLVYR	0.9829	0.9977	2	0	3
289	0.9822	231549	0.9822	5.3	1	2	0.03	jgi Dappu1 231549 estExt_fgenesh1_kg.C_900007	Y	1	2	AINQGGLTSVALK	0.9822	0.9976	2	0	2
290	0.9811	117136; 249870; 332811; 340426	0.9811	8.8	2	11	0.07	jgi Dappu1 117136 fgenesh1_pg.C_scaffold_218000006,jgi Dappu1 249870 SNAP_00017928,jgi Dappu1 332811 NCBI_GNO_20800016,jgi Dappu1 340426 NCBI_GNO_426800001	Y	1	2	M[147]DDAAFIALK	0.9035	0.8514	2	3	2
290	0.9811	117136; 249870; 332811; 340426	0.9811	8.8	2	11	0.07	jgi Dappu1 117136 fgenesh1_pg.C_scaffold_218000006,jgi Dappu1 249870 SNAP_00017928,jgi Dappu1 332811 NCBI_GNO_20800016,jgi Dappu1 340426 NCBI_GNO_426800001	Y	1	2	M[147]DDAAFIALKK	0.8043	0.7156	2	3	9
291	0.9803	307451	0.9803	3.9	1	5	0.06	jgi Dappu1 307451 PASA_GEN_6300044	Y	1	2	FGQAFIDR	0.9803	0.997	2	1	5
291	0.9803	307451	0.9803	3.9	1	5	0.06	jgi Dappu1 307451 PASA_GEN_6300044	Y	1	2	LQSIVSKK	0.1709	0.1709	2	3	1
292	0.98	304712	0.98	2.9	1	3	0.04	jgi Dappu1 304712 PASA_GEN_0300189	Y	1	2	LNDIPEGK	0.98	0.9973	2	0	3
293	0.9785	231858	0.9785	5.6	1	3	0.04	jgi Dappu1 231858 estExt_fgenesh1_kg.C_2300001	Y	1	2	FANLGVEFVK	0.9785	0.9971	2	0	3
294	0.9778	189289	0.9778	11.7	1	1	0.02	jgi Dappu1 189289 estExt_fgenesh1_pm.C_1020006	Y	1	2	IFVGGLPQDTTEETIR	0.9778	0.997	2	0	1
294	0.9778	189289	0.9778	11.7	1	1	0.02	jgi Dappu1 189289 estExt_fgenesh1_pm.C_1020006	Y	1	2	YGEIESITVK	0.0704	0.0704	2	3	1
294	0.9778	189289	0.9778	11.7	1	1	0.02	jgi Dappu1 189289 estExt_fgenesh1_pm.C_1020006	Y	1	2	VMNAGEHIINGKR	0.0536	0.0536	2	3	1
295	0.9778	227136	0.9778	5.6	1	2	0.03	jgi Dappu1 227136 estExt_fgenesh1_pg.C_690080	Y	1	2	GM[147]IDYLDER	0.9778	0.997	2	0	2
296	0.9759	230511	0.9759	6.5	3	6	0.03	jgi Dappu1 230511 estExt_fgenesh1_kg.C_80037	Y	1	2	LFNLAK	0.8635	0.7948	2	3	1
296	0.9759	230511	0.9759	6.5	3	6	0.03	jgi Dappu1 230511 estExt_fgenesh1_kg.C_80037	Y	1	2	LVTPVVLQR	0.7624	0.5616	2	4	4
296	0.9759	230511	0.9759	6.5	3	6	0.03	jgi Dappu1 230511 estExt_fgenesh1_kg.C_80037	Y	1	2	KLFNLAK	0.258	0.258	2	4	1
297	0.9756	300165	0.9756	2.7	1	1	0.01	jgi Dappu1 300165 PASA_GEN_0100484	Y	1	2	SALAAVIM[147]GLSPILGK	0.9756	0.9967	2	0	1
298	0.9734	93694	0.9734	5.2	1	3	0.04	jgi Dappu1 93694 fgenesh1_kg.C_scaffold_182000002	Y	1	2	TGGGCYSYIGR	0.9734	0.9964	2	0	3
299	0.9713	302655	0.9713	2.1	1	22	0.24	jgi Dappu1 302655 PASA_GEN_1800174	Y	1	2	VEDDISLIK	0.9713	0.9961	2	0	22
300	0.9698	108006; 306840	0.9698	1.6	1	2	0.02	jgi Dappu1 108006 fgenesh1_pg.C_scaffold_54000030,jgi Dappu1 306840 PASA_GEN_5400021	Y	1	2	GLDLVTLTK	0.9698	0.9959	2	0	2
301	0.9697	307351	0.9697	4	2	3	0.02	jgi Dappu1 307351 PASA_GEN_6200033	Y	1	2	DCGGASGILGAFR	0.9594	0.972	2	2	1
301	0.9697	307351	0.9697	4	2	3	0.02	jgi Dappu1 307351 PASA_GEN_6200033	Y	1	2	LAVLTGFK	0.253	0.253	2	3	2
302	0.9679	93183	0.9679	12.2	2	2	0.02	jgi Dappu1 93183 fgenesh1_kg.C_scaffold_70000012	Y	1	2	FVNVVPTFGR	0.8883	0.8297	2	3	1
302	0.9679	93183	0.9679	12.2	2	2	0.02	jgi Dappu1 93183 fgenesh1_kg.C_scaffold_70000012	Y	1	2	RVQYNR	0.7126	0.6029	2	3	1
303	0.9677	232691	0.9677	1.4	2	5	0.04	jgi Dappu1 232691 SNAP_00000749	Y	1	2	EGTQYEFR	0.8743	0.8099	2	3	3
303	0.9677	232691	0.9677	1.4	2	5	0.04	jgi Dappu1 232691 SNAP_00000749	Y	1	2	M[147]GNSEPGLFPK	0.7426	0.6386	2	3	2
303	0.9677	232691	0.9677	1.4	2	5	0.04	jgi Dappu1 232691 SNAP_00000749	Y	1	2	SPVEAKLLK	0.1637	0.1637	2	4	1
304	0.9673	230725; 231626	0.9673	9.4	2	4	0.03	jgi Dappu1 230725 estExt_fgenesh1_kg.C_160017,jgi Dappu1 231626 estExt_fgenesh1_kg.C_1000003	Y	1	2	VGDGLGVFLYDKELQS	0.9515	0.9665	2	2	2
304	0.9673	230725; 231626	0.9673	9.4	2	4	0.03	jgi Dappu1 230725 estExt_fgenesh1_kg.C_160017,jgi Dappu1 231626 estExt_fgenesh1_kg.C_1000003	Y	1	2	VGDGLGVFLYDK	0.3244	0.3244	2	3	2
305	0.9634	305777	0.9634	6.2	1	1	0.01	jgi Dappu1 305777 PASA_GEN_4000032	Y	1	2	YLSGEETEEQILK	0.9634	0.995	2	0	1
306	0.9602	304677	0.9602	1.2	2	7	0.06	jgi Dappu1 304677 PASA_GEN_0300145	Y	1	2	VTQYILTVR	0.9409	0.959	2	2	4
306	0.9602	304677	0.9602	1.2	2	7	0.06	jgi Dappu1 304677 PASA_GEN_0300145	Y	1	2	VM[147]INVASSK	0.3259	0.3259	2	3	3
307	0.9571	205726	0.9571	4.7	1	2	0.03	jgi Dappu1 205726 estExt_Genewise1.C_20233	Y	1	2	PPVLAYWAIR	0.9571	0.9941	2	0	2
308	0.9571	230203	0.9571	6.7	1	8	0.1	jgi Dappu1 230203 estExt_fgenesh1_kg.C_30009	Y	1	2	LVDGEIVQLVR	0.9571	0.9941	2	0	8
309	0.9571	300366	0.9571	1.5	1	4	0.05	jgi Dappu1 300366 PASA_GEN_1000209	Y	1	2	M[147]FQLLNR	0.9571	0.9941	2	0	4
310	0.9554	230689; 315783	0.9554	35	2	5	0.04	jgi Dappu1 230689 estExt_fgenesh1_kg.C_150016,jgi Dappu1 315783 NCBI_GNO_1500131	Y	1	2	FYTDDSPGVK	0.8564	0.785	2	3	1
310	0.9554	230689; 315783	0.9554	35	2	5	0.04	jgi Dappu1 230689 estExt_fgenesh1_kg.C_150016,jgi Dappu1 315783 NCBI_GNO_1500131	Y	1	2	PSAPASATTVGAGGR	0.6894	0.5761	2	3	4
310	0.9554	230689; 315783	0.9554	35	2	5	0.04	jgi Dappu1 230689 estExt_fgenesh1_kg.C_150016,jgi Dappu1 315783 NCBI_GNO_1500131	Y	1	2	SPNAGGSGPR	0.1006	0.1006	2	4	1
311	0.9554	235148	0.9554	1.8	2	3	0.02	jgi Dappu1 235148 SNAP_00003206	Y	1	2	YSQLVNNPTAR	0.9284	0.9501	2	2	1
311	0.9554	235148	0.9554	1.8	2	3	0.02	jgi Dappu1 235148 SNAP_00003206	Y	1	2	AVIDAGYDIPSLSR	0.3779	0.3779	2	3	2
312	0.9545	1144	0.9545	3.1	2	30	0.21	jgi Dappu1 1144 gw1.9.26.1	Y	1	2	LLCSKLLLLR	0.9353	0.955	2	2	29
312	0.9545	1144	0.9545	3.1	2	30	0.21	jgi Dappu1 1144 gw1.9.26.1	Y	1	2	LALEVGEEIIR	0.2978	0.2978	2	3	1
313	0.9543	304126	0.9543	3.5	1	4	0.04	jgi Dappu1 304126 PASA_GEN_2500167	Y	1	2	LGLTIDPASFEFTR	0.9543	0.9937	2	0	4
314	0.9535	304064	0.9535	4.2	2	14	0.13	jgi Dappu1 304064 PASA_GEN_2500094	Y	1	2	GVVDSEDIPLNLSR	0.935	0.9548	2	2	13
314	0.9535	304064	0.9535	4.2	2	14	0.13	jgi Dappu1 304064 PASA_GEN_2500094	Y	1	2	ELISNASDALEK	0.2842	0.2842	2	3	1
315	0.9531	305501	0.9531	9.2	2	6	0.04	jgi Dappu1 305501 PASA_GEN_0400101	Y	1	2	LGYWNIR	0.9172	0.9422	2	2	3
315	0.9531	305501	0.9531	9.2	2	6	0.04	jgi Dappu1 305501 PASA_GEN_0400101	Y	1	2	HGLIAKNEAEQIR	0.4342	0.4342	2	3	3
316	0.9522	324067; 337718	0.9522	6	1	1	0.02	jgi Dappu1 324067 NCBI_GNO_5900030,jgi Dappu1 337718 NCBI_GNO_172000001	Y	1	3	SGSQDILESSPSHGER	0.9522	0.9934	2	0	1
316	0.9522	324067; 337718	0.9522	6	1	1	0.02	jgi Dappu1 324067 NCBI_GNO_5900030,jgi Dappu1 337718 NCBI_GNO_172000001	Y	1	2	VEPSAER	0.0777	0.0777	2	3	1
316	0.9522	324067; 337718	0.9522	6	1	1	0.02	jgi Dappu1 324067 NCBI_GNO_5900030,jgi Dappu1 337718 NCBI_GNO_172000001	Y	1	2	LANQSNIAQVLSELK	0.0642	0.0642	2	3	2
317	0.9501	301922	0.9501	1.6	2	3	0.03	jgi Dappu1 301922 PASA_GEN_1500135	Y	1	2	CNPNPCEHR	0.8222	0.739	2	3	1
317	0.9501	301922	0.9501	1.6	2	3	0.03	jgi Dappu1 301922 PASA_GEN_1500135	Y	1	2	IKVEIAAENVPK	0.7191	0.6105	2	3	2

## Sheet: Results Blast
Protein ID	BLAST E-Value	Swiss Prot Accession	Protein name
42116	0	P42357	Histidine ammonia-lyase (Histidase)
51170	0	P47738	Aldehyde dehydrogenase, mitochondrial precursor (ALDH class 2) (AHD-M1) (ALDHI) (ALDH-E2)
52799	0	Q3SZ20	Serine hydroxymethyltransferase, mitochondrial precursor (Serine methylase) (Glycine hydroxymethyltransferase) (SHMT)
65262	0	P35316	Calcium-transporting ATPase sarcoplasmic/endoplasmic reticulum type (Calcium pump)
99081	0	P18091	Alpha-actinin, sarcomeric (F-actin cross-linking protein)
127463	0	Q3ZBV8	Threonyl-tRNA synthetase, cytoplasmic (Threonine--tRNA ligase) (ThrRS)
129328	0	P18603	Actin, clone 403
187316	0	P54385	Glutamate dehydrogenase, mitochondrial precursor (GDH)
192225	0	Q04451	Glycyl-tRNA synthetase (Glycine--tRNA ligase) (GlyRS)
192727	0	P05661	Myosin heavy chain, muscle
194472	0	Q05187	Hemocyte protein-glutamine gamma-glutamyltransferase (Hemocyte transglutaminase) (TGase)
197428	0	Q6P6Z8	2-oxoglutarate dehydrogenase E1 component, mitochondrial precursor (Alpha-ketoglutarate dehydrogenase)
206384	0	P13395	Spectrin alpha chain
208250	0	P21333	Filamin-A (Alpha-filamin) (Filamin-1) (Endothelial actin-binding protein) (Actin-binding protein 280) (ABP-280) (Nonmuscle filamin)
209520	0	Q9NRC6	Spectrin beta chain, brain 4 (Spectrin, non-erythroid beta chain 4) (Beta-V spectrin) (BSPECV)
209558	0	Q9U943	Apolipophorins precursor [Contains: Apolipophorin-2 (Apolipophorin II) (apoLp-2); Apolipophorin-1 (Apolipophorin I) (apoLp-1)]
213033	0	P49747	Cartilage oligomeric matrix protein precursor (COMP)
213377	0	Q3ZBH0	T-complex protein 1 subunit beta (TCP-1-beta) (CCT-beta)
213575	0	Q68FD5	Clathrin heavy chain
218819	0	Q00963	Spectrin beta chain
219409	0	P35415	Paramyosin, long form
219465	0	Q3T147	Spliceosome RNA helicase BAT1 (DEAD box protein UAP56) (56 kDa U2AF65-associated protein)
227800	0	Q9U639	Heat shock 70 kDa protein cognate 4 (Hsc 70-4)
230663	0	Q8JFP1	Eukaryotic initiation factor 4A-II (ATP-dependent RNA helicase eIF4A-2) (eIF4A-II) (eIF-4A-II)
232692	0	Q8WZ42	Titin (Connectin) (Rhabdomyosarcoma antigen MU-RMS-40.14)
256736	0	Q9U639	Heat shock 70 kDa protein cognate 4 (Hsc 70-4)
299913	0	O76757	Adenosylhomocysteinase (S-adenosyl-L-homocysteine hydrolase) (AdoHcyase)
299958	0	Q17GM7	Probable citrate synthase 1, mitochondrial precursor
300069	0	P38607	Vacuolar ATP synthase catalytic subunit A, osteoclast isoform (V-ATPase subunit A 2) (Vacuolar proton pump alpha subunit 2) (V-ATPase 69 kDa subunit 2) (Isoform HO68)
300165	0	P30153	Serine/threonine-protein phosphatase 2A 65 kDa regulatory subunit A alpha isoform (PP2A, subunit A, PR65-alpha isoform) (PP2A, subunit A, R1-alpha isoform) (Medium tumor antigen-associated 61 kDa protein)
300308	0	P02993	Elongation factor 1-alpha (EF-1-alpha)
300823	0	P11046	Laminin subunit beta-1 precursor (Laminin B1 chain)
301074	0	O02649	60 kDa heat shock protein, mitochondrial precursor (Hsp60) (60 kDa chaperonin) (CPN60) (Heat shock protein 60) (HSP-60) (Mitochondrial matrix protein P1)
301844	0	P15007	Enolase (2-phosphoglycerate dehydratase) (2-phospho-D-glycerate hydro-lyase)
301922	0	Q94887	Neurexin-4 precursor (Neurexin IV)
302344	0	P52029	Glucose-6-phosphate isomerase (GPI) (Phosphoglucose isomerase) (PGI) (Phosphohexose isomerase) (PHI)
302452	0	P11501	Heat shock protein HSP 90-alpha
302712	0	Q2KJC9	Alpha-aminoadipic semialdehyde dehydrogenase (Alpha-AASA dehydrogenase) (Delta1-piperideine-6-carboxylate dehydrogenease) (P6c dehydrogenase) (Aldehyde dehydrogenase family 7 member A1) (Antiquitin-1)
302856	0	Q9U639	Heat shock 70 kDa protein cognate 4 (Hsc 70-4)
303199	0	Q27319	Gelsolin, cytoplasmic (Actin-depolymerizing factor) (ADF)
304064	0	Q12931	Heat shock protein 75 kDa, mitochondrial precursor (HSP 75) (Tumor necrosis factor type 1 receptor-associated protein)
304328	0	P12080	Integrin alpha-PS2 precursor (Position-specific antigen 2 alpha chain) (Protein inflated)
304467	0	P28227	NADP-dependent malic enzyme (NADP-ME)
304661	0	Q9U943	Apolipophorins precursor [Contains: Apolipophorin-2 (Apolipophorin II) (apoLp-2); Apolipophorin-1 (Apolipophorin I) (apoLp-1)]
304677	0	Q24298	DE-cadherin precursor (Protein shotgun)
304687	0	Q2PQH8	Glycogen debranching enzyme (Glycogen debrancher) [Includes: 4-alpha-glucanotransferase (Oligo-1,4-1,4-glucantransferase); Amylo-alpha-1,6-glucosidase (Amylo-1,6-glucosidase) (Dextrin 6-alpha-D-glucosidase)]
304735	0	P29844	Heat shock 70 kDa protein cognate 3 precursor (78 kDa glucose-regulated protein homolog) (GRP 78) (Heat shock protein cognate 72)
305290	0	Q9I7U4	Titin (D-Titin) (Kettin)
305634	0	P28774	Sodium/potassium-transporting ATPase subunit alpha-B (Sodium pump subunit alpha B) (Na(+)/K(+) ATPase alpha subunit B)
305638	0	P11833	Tubulin beta chain (Beta tubulin)
305693	0	P28774	Sodium/potassium-transporting ATPase subunit alpha-B (Sodium pump subunit alpha B) (Na(+)/K(+) ATPase alpha subunit B)
306188	0	Q99323	Myosin heavy chain, non-muscle (Zipper protein) (Myosin II) (Non-muscle MHC)
306375	0	P80317	T-complex protein 1 subunit zeta (TCP-1-zeta) (CCT-zeta) (CCT-zeta-1)
306442	0	P18603	Actin, clone 403
306444	0	Q99MD6	Thioredoxin reductase 3 (Thioredoxin reductase TR2) (Thioredoxin and glutathione reductase)
306451	0	P31410	Vacuolar ATP synthase subunit B (V-ATPase subunit B) (Vacuolar proton pump subunit B)
307476	0	P13060	Elongation factor 2 (EF-2)
308310	0	Q32PF2	ATP-citrate synthase (ATP-citrate (pro-S-)-lyase) (Citrate cleavage enzyme)
308484	0	Q24524	Protein singed
308519	0	Q9XTL9	Glycogen phosphorylase
308570	0	Q3ZBT1	Transitional endoplasmic reticulum ATPase (TER ATPase) (15S Mg(2+)-ATPase p97 subunit) (Valosin-containing protein) (VCP)
308727	0	P17336	Catalase
308832	0	Q9JLR1	Protein transport protein Sec61 subunit alpha isoform 2
308853	0	Q6B855	Transketolase (TK)
308937	0	O46037	Vinculin
309281	0	P35381	ATP synthase subunit alpha, mitochondrial precursor (Protein bellwether)
309746	0	Q05825	ATP synthase subunit beta, mitochondrial precursor
313136	0	Q9UPN3	Microtubule-actin cross-linking factor 1, isoforms 1/2/3/5 (Actin cross-linking family protein 7) (Macrophin-1) (Trabeculin-alpha) (620 kDa actin-binding protein) (ABP620)
313359	0	Q5ZM98	Stress-70 protein, mitochondrial precursor (75 kDa glucose-regulated protein) (GRP 75) (Heat shock 70 kDa protein 9)
315806	0	P06603	Tubulin alpha-1 chain
316089	0	Q8BU30	Isoleucyl-tRNA synthetase, cytoplasmic (Isoleucine--tRNA ligase) (IleRS) (IRS)
317030	0	Q00174	Laminin subunit alpha precursor (Laminin A chain)
321711	0	P15215	Laminin subunit gamma-1 precursor (Laminin B2 chain)
322101	0	P34455	Probable aconitate hydratase, mitochondrial precursor (Citrate hydro-lyase) (Aconitase)
326816	0	Q6GNL7	10-formyltetrahydrofolate dehydrogenase (10-FTHFDH) (Aldehyde dehydrogenase family 1 member L1)
327006	0	P46150	Moesin/ezrin/radixin homolog 1 (Ezrin-moesin-radixin 1) (Protein D17) (Protein moesin) (dMoesin)
327246	0	P48818	Very-long-chain specific acyl-CoA dehydrogenase, mitochondrial precursor (VLCAD)
329474	0	Q4KMC4	Glucosamine--fructose-6-phosphate aminotransferase [isomerizing] 2
332860	0	P97852	Peroxisomal multifunctional enzyme type 2 (MFE-2) (D-bifunctional
334106	0	O62619	Pyruvate kinase (PK)
190689	0	P07837	Actin, muscle A2
192601	0	Q05187	Hemocyte protein-glutamine gamma-glutamyltransferase (Hemocyte transglutaminase) (TGase)
220904	0	P06603	Tubulin alpha-1 chain
265305	0	Q9ER72	Cysteinyl-tRNA synthetase, cytoplasmic (Cysteine--tRNA ligase) (CysRS)
324067	0	Q9DBG3	AP-2 complex subunit beta-1 (Adapter-related protein complex 2 beta-1 subunit) (Beta2-adaptin) (Beta-adaptin) (Plasma membrane adaptor HA2/AP2 adaptin beta subunit) (Clathrin assembly protein complex 2 beta large chain) (AP105B)
301901	1e-180	Q05187	Hemocyte protein-glutamine gamma-glutamyltransferase (Hemocyte transglutaminase) (TGase)
311761	3e-180	O75366	Advillin (p92)
307351	6e-177	Q5R7G6	Probable aminopeptidase NPEPL1 (Aminopeptidase-like 1)
218706	7e-175	Q58H57	Cystathionine beta-synthase (Serine sulfhydrase) (Beta-thionase)
207615	2e-174	P50396	Rab GDP dissociation inhibitor alpha (Rab GDI alpha) (Guanosine diphosphate dissociation inhibitor 1) (GDI-1)
215225	4e-174	P51647	Retinal dehydrogenase 1 (RalDH1) (RALDH 1) (Aldehyde dehydrogenase family 1 member A1) (Aldehyde dehydrogenase, cytosolic) (ALHDII) (ALDH-E1)
306505	5e-172	Q9V3J1	Vacuolar ATP synthase subunit H (V-ATPase subunit H) (Vacuolar proton pump subunit H) (Vacuolar proton pump subunit SFD)
221682	1e-171	O62742	Nonspecific lipid-transfer protein (Propanoyl-CoA C-acyltransferase) (NSL-TP) (Sterol carrier protein 2) (SCP-2) (Sterol carrier protein X) (SCP-X) (SCP-chi) (SCPX)
306512	2e-171	Q9QXE0	2-hydroxyacyl-CoA lyase 1 (2-hydroxyphytanoyl-CoA lyase) (2-HPCL)
309082	1e-169	Q63598	Plastin-3 (T-plastin)
96817	3e-168	O60551	Glycylpeptide N-tetradecanoyltransferase 2 (Peptide N-myristoyltransferase 2) (Myristoyl-CoA:protein N-myristoyltransferase 2) (NMT 2) (Type II N-myristoyltransferase)
303445	2e-167	P04745	Salivary alpha-amylase precursor (1,4-alpha-D-glucan glucanohydrolase)
126867	5e-166	P12955	Xaa-Pro dipeptidase (X-Pro dipeptidase) (Proline dipeptidase) (Prolidase) (Imidodipeptidase)
309150	1e-163	Q6NYL5	Alanine aminotransferase 2-like (ALT2) (Glutamic--pyruvic transaminase 2) (Glutamate pyruvate transaminase 2) (GPT 2)
53968	7e-163	Q5RBD5	Isovaleryl-CoA dehydrogenase, mitochondrial precursor (IVD)
205240	3e-162	Q9U5N1	Vacuolar proton pump subunit C (V-ATPase subunit C)
299795	3e-160	P91427	Probable phosphoglycerate kinase
196725	7e-160	P53041	Serine/threonine-protein phosphatase 5 (PP5) (Protein phosphatase T) (PP-T) (PPT)
188180	5e-158	P07764	Fructose-bisphosphate aldolase
234212	5e-157	P54399	Protein disulfide-isomerase precursor (PDI)
302823	2e-156	P07487	Glyceraldehyde-3-phosphate dehydrogenase 2 (Glyceraldehyde-3-phosphate dehydrogenase II) (GAPDH II)
231635	4e-156	O18640	Guanine nucleotide-binding protein subunit beta-like protein (Receptor of activated protein kinase C homolog)
307230	8e-155	P09470	Angiotensin-converting enzyme, somatic isoform precursor (Dipeptidyl carboxypeptidase I) (Kininase II) [Contains: Angiotensin-converting enzyme, somatic isoform, soluble form]
196131	7e-153	P15144	Aminopeptidase N (hAPN) (Alanyl aminopeptidase) (Microsomal aminopeptidase) (Aminopeptidase M) (gp150) (Myeloid plasma membrane glycoprotein CD13) (CD13 antigen)
220693	1e-152	Q95V58	Arginine kinase (AK)
41157	6e-150	P22648	Fasciclin-2 precursor (Fasciclin II) (FAS II)
306997	2e-148	Q8VCN5	Cystathionine gamma-lyase (Gamma-cystathionase)
304437	7e-147	P52899	Probable pyruvate dehydrogenase E1 component alpha subunit, mitochondrial precursor (PDHE1-A)
309186	4e-146	A5A6K8	Aspartate aminotransferase, cytoplasmic (Transaminase A) (Glutamate oxaloacetate transaminase 1)
308666	8e-146	Q5R691	Aspartate aminotransferase, cytoplasmic (Transaminase A) (Glutamate oxaloacetate transaminase 1)
307182	9e-146	P36362	Endochitinase precursor
110684	9e-144	P79274	Long-chain specific acyl-CoA dehydrogenase, mitochondrial precursor (LCAD)
226428	5e-142	Q4R4T0	Dolichyl-diphosphooligosaccharide--protein glycosyltransferase subunit 1 precursor
200882	3e-141	O16796	Neprilysin-2
210624	1e-140	Q7Z1E6	Calreticulin precursor
205304	8e-140	Q58DW0	60S ribosomal protein L4
58917	1e-139	P42765	3-ketoacyl-CoA thiolase, mitochondrial (Beta-ketothiolase) (Acetyl-CoA acyltransferase) (Mitochondrial 3-oxoacyl-CoA thiolase) (T1)
302682	5e-136	Q27238	ADP,ATP carrier protein 1 (ADP/ATP translocase 1) (Adenine nucleotide translocator 1) (ANT 1)
300366	1e-135	Q7SA23	Exoglucanase 1 precursor (Exocellobiohydrolase 1)
199162	4e-134	P00688	Pancreatic alpha-amylase precursor (PA) (1,4-alpha-D-glucan glucanohydrolase)
186952	7e-134	P98160	Basement membrane-specific heparan sulfate proteoglycan core protein precursor (HSPG) (Perlecan) (PLC)
232498	1e-131	Q05793	Basement membrane-specific heparan sulfate proteoglycan core protein precursor (HSPG) (Perlecan) (PLC)
235148	4e-131	Q9W5U3	Probable chitinase 1
326737	1e-129	P92177	14-3-3 protein epsilon (Suppressor of Ras1 3-9)
305821	6e-127	P34501	Uncharacterized protein K03H1.5 precursor
300650	3e-126	Q4GXU6	40S ribosomal protein S4
230172	5e-124	Q95028	L-lactate dehydrogenase (LDH)
307391	2e-122	P29310	14-3-3-like protein (Leonardo protein) (14-3-3 protein zeta)
301215	8e-122	P40926	Malate dehydrogenase, mitochondrial precursor
108006	2e-121	O97524	Beta-glucuronidase precursor
306760	2e-120	Q01205	Dihydrolipoyllysine-residue succinyltransferase component of 2-oxoglutarate dehydrogenase complex, mitochondrial precursor (Dihydrolipoamide succinyltransferase component of 2-oxoglutarate dehydrogenase complex) (E2) (E2K)
307348	9e-120	Q9U3U0	60S acidic ribosomal protein P0 (CcP0)
304706	1e-119	Q9D0F3	ERGIC-53 protein precursor (ER-Golgi intermediate compartment 53 kDa protein) (Lectin, mannose-binding 1) (p58)
307138	3e-119	P97321	Seprase (Fibroblast activation protein alpha) (Integral membrane serine protease)
231628	3e-118	Q6RYS3	60S ribosomal protein L8 >gi|51701898|sp|Q95V39|RL8_SPOFR 60S ribosomal protein L8
230081	3e-117	O44119	Tropomyosin (Allergen Hom a 1)
307156	3e-115	P05661	Myosin heavy chain, muscle
305970	3e-113	Q9VZ23	GTP-binding nuclear protein Ran
301497	5e-113	P41689	Serine--pyruvate aminotransferase, mitochondrial precursor (SPT) (Alanine--glyoxylate aminotransferase) (AGT)
306118	1e-110	Q94522	Succinyl-CoA ligase [GDP-forming] subunit alpha, mitochondrial precursor (Succinyl-CoA synthetase subunit alpha) (SCS-alpha)
231549	8e-110	P60901	Proteasome subunit alpha type-6 (Proteasome iota chain) (Macropain iota chain) (Multicatalytic endopeptidase complex iota chain)
231133	1e-108	P82013	Voltage-dependent anion-selective channel protein 2 (VDAC-2) (Outer mitochondrial membrane protein porin 2)
306633	2e-108	P02350	40S ribosomal protein S3-A (S1A)
326098	4e-108	Q8IW92	Beta-galactosidase-1-like protein 2 precursor
190431	1e-107	Q2KI95	Four and a half LIM domains protein 2 (FHL-2)
92887	1e-106	P49154	40S ribosomal protein S2
304738	5e-106	Q90965	Ras-related protein Rab-2A
299917	3e-105	O76190	60S ribosomal protein L5
65663	3e-104	P42325	Neurocalcin homolog (DrosNCa)
301437	2e-103	Q27245	Putative aminopeptidase W07G4.4
226547	2e-101	O01666	ATP synthase gamma chain, mitochondrial precursor
231190	2e-100	P51149	Ras-related protein Rab-7a >gi|46397834|sp|P51150|RAB7A_MOUSE Ras-related protein Rab-7a
231341	3e-100	P61209	ADP-ribosylation factor 1 >gi|47117661|sp|P61210|ARF1_LOCMI ADP-ribosylation factor 1 (lARF1)
307451	3e-99	P13666	Sarcalumenin precursor
301996	8e-99	P48148	Ras-like GTP-binding protein Rho1 precursor
303071	8e-98	P52813	40S ribosomal protein S3a (C3 protein)
223052	1e-97	Q05974	Ras-related protein Rab-1A
301516	1e-97	P46782	40S ribosomal protein S5 >gi|71153729|sp|Q5E988|RS5_BOVIN 40S ribosomal protein S5
304112	2e-97	P62494	Ras-related protein Rab-11A (Rab-11) (24KG)
106641	3e-97	P55258	Ras-related protein Rab-8A (Oncogene c-mel) >gi|82592520|sp|P35280|RAB8A_RAT Ras-related protein Rab-8A
26459	5e-94	P05661	Myosin heavy chain, muscle
300544	3e-91	P40945	ADP-ribosylation factor 2 (dARF II)
302274	4e-91	P46222	60S ribosomal protein L11
306648	5e-91	Q24400	Muscle LIM protein Mlp84B
320706	5e-91	P38980	40S ribosomal protein SA (p40) (34/67 kDa laminin-binding protein)
230511	1e-89	Q95V32	40S ribosomal protein S6
230893	8e-89	Q963B6	60S ribosomal protein L10a
220840	1e-87	P32100	60S ribosomal protein L7
299973	2e-87	A6H767	Nucleosome assembly protein 1-like 1
301619	3e-87	Q15063	Periostin precursor (PN) (Osteoblast-specific factor 2) (OSF-2)
324371	3e-87	P22465	Annexin-B10 (Annexin-10) (Annexin X)
303204	8.26e-87	Q9GZM7	Tubulointerstitial nephritis antigen-like precursor (Tubulointerstitial nephritis antigen-related protein) (TIN Ag-related protein) (TIN-Ag-RP) (Glucocorticoid-inducible protein 5) (Oxidized LDL-responsive gene 2 protein) (OLRG-2)
315693	1e-86	P04069	Carboxypeptidase B
231811	4e-86	A5A6J7	Ras-related protein Rap-1b precursor
230321	1e-85	P55935	40S ribosomal protein S9
115970	3e-85	P23709	NADH dehydrogenase [ubiquinone] iron-sulfur protein 3, mitochondrial precursor (NADH-ubiquinone oxidoreductase 30 kDa subunit) (Complex I-30kD) (CI-30kD)
305145	4e-85	Q4R5L5	Annexin A7 (Annexin-7) (Annexin VII)
303431	5e-85	O76756	40S ribosomal protein S8
322268	7e-85	P34559	Probable enoyl-CoA hydratase, mitochondrial
230422	4e-84	Q9V3P0	Peroxiredoxin 1 (Thioredoxin peroxidase) (Cytosolic thioredoxin peroxidase) (DmTPx-1) (DPx-4783)
326981	1e-83	Q8WPJ2	Mannan endo-1,4-beta-mannosidase precursor (Beta-mannanase) (Endo-beta-1,4-mannanase) (ManA)
313111	3e-83	P19351	Troponin T, skeletal muscle (Protein upheld) (Protein intended thorax)
304712	4e-83	Q9CR68	Ubiquinol-cytochrome c reductase iron-sulfur subunit, mitochondrial precursor (Rieske iron-sulfur protein) (RISP)
231378	2e-81	P40423	Myosin regulatory light chain, nonmuscle (MRLC-C) (Protein spaghetti-squash)
231352	3e-81	P32429	60S ribosomal protein L7a
230667	8e-81	P62084	40S ribosomal protein S7
305931	1e-80	P20108	Thioredoxin-dependent peroxide reductase, mitochondrial precursor (Perioredoxin-3) (PRX III) (Antioxidant protein 1) (AOP-1) (Protein MER5)
303528	2e-80	Q4GXG7	60S ribosomal protein L18
308041	2e-80	P62145	Calmodulin (CaM)
302138	3e-78	O00534	Loss of heterozygosity 11 chromosomal region 2 gene A protein (Breast cancer suppressor candidate 1) (BCSC-1)
230437	2e-77	P26224	Endoglucanase F precursor (EGF) (Endo-1,4-beta-glucanase) (Cellulase F)
303416	2e-77	P67810	Signal peptidase complex catalytic subunit SEC11A (SEC11 homolog A)
230600	4e-76	Q86FP7	40S ribosomal protein S23
231144	7e-76	Q7T3N8	60S ribosomal protein L15
300212	1e-75	A8CAG3	60S ribosomal protein L17
308825	1e-75	Q9WVH0	40S ribosomal protein S13
300630	5e-73	P48159	60S ribosomal protein L23 (L17A)
92663	6e-72	P54985	Peptidyl-prolyl cis-trans isomerase (PPIase) (Rotamase) (Cyclophilin) (Cyclosporin A-binding protein)
324047	2e-71	P20849	Collagen alpha-1(IX) chain precursor
192739	8e-71	P04388	Ras-like protein 2 precursor
189289	9e-71	Q08473	RNA-binding protein squid (Heterogeneous nuclear ribonucleoprotein 40) (HNRNP 40)
127519	1e-70	Q3T0Z7	Dihydropteridine reductase (HDHPR)
330735	3e-70	Q99P47	Contactin-associated protein-like 4 precursor (Cell recognition molecule Caspr4)
306467	2e-68	P08879	Nucleoside diphosphate kinase (NDK) (NDP kinase) (Abnormal wing disks protein) (Killer of prune protein)
306455	5e-68	P08879	Nucleoside diphosphate kinase (NDK) (NDP kinase) (Abnormal wing disks protein) (Killer of prune protein)
1144	6e-68	Q6GPP1	Telomere length regulation protein TEL2 homolog
307788	6e-68	Q95V31	40S ribosomal protein S16
230521	7e-68	P14130	40S ribosomal protein S14
231858	6e-66	Q4R5F2	Lactoylglutathione lyase (Methylglyoxalase) (Aldoketomutase) (Glyoxalase I) (Glx I) (Ketone-aldehyde mutase) (S-D-lactoylglutathione methylglyoxal lyase)
189444	9e-65	P30740	Leukocyte elastase inhibitor (LEI) (Monocyte/neutrophil elastase inhibitor) (M/NEI) (EI) (Serpin B1)
302788	1e-64	O57561	60S ribosomal protein L18a
205726	2e-63	Q9BEA9	Glutathione S-transferase Mu 3 (GSTM3-3) (GST class-mu 3)
231613	3e-63	Q8N3Y7	Epidermal retinal dehydrogenase 2 (RDH-E2) (EPHD-2) (Retinal short chain dehydrogenase reductase 2) (retSDR2)
231027	2e-62	P00771	Brachyurin (Collagenolytic protease)
300691	2e-62	Q8ISP0	40S ribosomal protein S18
34614	4e-62	Q90YV5	60S ribosomal protein L13
306294	1e-61	P61865	60S ribosomal protein L12 >gi|48429087|sp|P61866|RL12_CAEEL 60S ribosomal protein L12
190185	3e-61	Q7T3H9	Putative hydroxypyruvate isomerase
230219	3e-61	Q962T1	60S ribosomal protein L32
225062	5e-61	Q99653	Calcium-binding protein p22 (Calcium-binding protein CHP) (Calcineurin homologous protein) (Calcineurin B homolog) >gi|75070582|sp|Q5R7F0|CHP1_PONPY Calcium-binding protein p22 (Calcium-binding protein CHP) (Calcineurin homologous protein)
232691	8e-61	Q8N9C0	Immunoglobulin superfamily member 22
93358	2e-60	P54357	Myosin-2 essential light chain (Myosin II essential light chain) (Nonmuscle myosin essential light chain)
230714	3e-60	P61270	40S ribosomal protein S11
230243	9e-60	Q1HPS0	Myosin regulatory light chain 2 (MLC-2)
305777	3e-58	Q8WWF8	Calcyphosin-like protein
112232	9e-58	Q962U0	60S ribosomal protein L13A
231518	6e-57	P61256	60S ribosomal protein L26 >gi|47117083|sp|P61257|RL26_BOVIN 60S ribosomal protein L26 >gi|47117765|sp|P61254|RL26_HUMAN 60S ribosomal protein L26 >gi|47117766|sp|P61255|RL26_MOUSE 60S ribosomal protein L26 (Silica-induced gene 20 protein) (SIG-20)
305501	2e-56	P08010	Glutathione S-transferase Mu 2 (GSTM2-2) (Glutathione S-transferase Yb-2) (GST Yb2) (GST 4-4)
309155	7e-55	P45594	Cofilin/actin-depolymerizing factor homolog (Protein D61) (Protein twinstar)
93752	8e-53	P84029	Cytochrome c-2 (Cytochrome c-proximal) >gi|50401876|sp|P84030|CYC2_CERCA Cytochrome c-2
314559	5e-52	P62752	60S ribosomal protein L23a >gi|51338637|sp|P62750|RL23A_HUMAN 60S ribosomal protein L23a >gi|51338638|sp|P62751|RL23A_MOUSE 60S ribosomal protein L23a >gi|108860929|sp|Q24JY1|RL23A_BOVIN 60S ribosomal protein L23a
231165	7e-52	P47830	60S ribosomal protein L27a (L22)
300540	9e-52	P60868	40S ribosomal protein S20
303877	3e-51	Q24439	ATP synthase O subunit, mitochondrial precursor (Oligomycin sensitivity conferral protein) (OSCP)
304515	1e-50	Q00871	Chymotrypsin BI precursor
231884	2e-50	Q8ITC3	40S ribosomal protein S19
230725	4e-50	P42577	Soma ferritin
304194	6e-50	P42860	Glutathione S-transferase 1-1 (GST class-theta)
304893	1e-49	P58375	60S ribosomal protein L30
230174	3e-49	P36178	Chymotrypsin BII precursor
230378	3e-49	P84051	Histone H2A
230644	7e-49	Q9TU03	Rho GDP-dissociation inhibitor 2 (Rho GDI 2) (Rho-GDI beta) (Ly-GDI) (D4-GDP-dissociation inhibitor) (D4-GDI)
304160	1e-48	Q8R0W5	Carboxylesterase UNQ440/PRO873 homolog precursor
202596	8e-48	P36188	Troponin I (Tn I) (Protein wings apart-A) (Protein heldup)
231649	1e-47	Q94518	Nascent polypeptide-associated complex subunit alpha (NAC-alpha) (Alpha-NAC)
230652	2e-47	Q962Q6	40S ribosomal protein S24
231081	3e-46	A1XQU5	60S ribosomal protein L27
230203	7e-45	Q1HPL8	NADH dehydrogenase [ubiquinone] 1 beta subcomplex subunit 10
92111	3e-44	Q9GT45	40S ribosomal protein S26
319422	4e-44	P14318	Muscle-specific protein 20
301703	5e-44	P17704	40S ribosomal protein S17
127266	1e-43	P35069	Histone H2B.3
59836	4e-43	P49275	Mite allergen Der f 3 precursor (Der f III)
304489	4e-43	P14318	Muscle-specific protein 20
303036	1e-42	Q9NJ98	Beta-1,3-glucan-binding protein 1 precursor (BGBP-1) (Beta-1,3-glucan recognition protein 1) (BetaGRP-1)
227532	1e-40	Q7KF90	60S ribosomal protein L31 >gi|51701841|sp|Q9GP16|RL31_HELVI 60S ribosomal protein L31
302545	1e-40	Q80VR3	Sulfotransferase 1C1 (Phenol sulfotransferase)
308120	3e-40	Q24799	Myophilin
127187	4e-40	Q6WV74	Histone H4
92168	9e-40	Q24756	Myosin light chain alkali
308693	1e-39	Q9BPS0	Vitellogenin-2 precursor (Vg-2)
231271	1e-38	Q5KGT9	FK506-binding protein 2 precursor (Peptidyl-prolyl cis-trans isomerase) (PPIase) (Rotamase)
248155	2e-38	P49275	Mite allergen Der f 3 precursor (Der f III)
230277	3e-38	Q9Y3U8	60S ribosomal protein L36 >gi|75061880|sp|Q5RAZ9|RL36_PONPY 60S ribosomal protein L36
344656	6e-37	Q16363	Laminin subunit alpha-4 precursor
302765	7e-37	Q962T5	60S ribosomal protein L24
59467	2e-36	Q9H6F2	Transmembrane protein 38A
92219	2e-36	P37802	Transgelin-2 (SM22-alpha homolog)
93694	3e-36	Q19269	Zinc metalloproteinase nas-14 precursor (Nematode astacin 14)
243700	1e-35	P63049	Ubiquitin
302333	2e-35	P46428	Glutathione S-transferase (GST class-sigma)
230889	4e-34	P80971	Cytochrome c oxidase subunit 4 isoform 2, mitochondrial precursor (Cytochrome c oxidase subunit IV isoform 2) (COX IV-2)
302655	4e-34	P80971	Cytochrome c oxidase subunit 4 isoform 2, mitochondrial precursor (Cytochrome c oxidase subunit IV isoform 2) (COX IV-2)
301221	1e-33	P21128	Placental protein 11 precursor (PP11)
321748	1e-31	P42279	Trypsin eta precursor
226068	2e-31	Q9U4X3	Superoxide dismutase [Cu-Zn]
231016	2e-31	P21533	60S ribosomal protein L6 (Neoplasm-related protein C140)
308675	3e-30	Q05808	Vitellogenin precursor [Contains: YP47; YP160]
310174	5e-29	Q8ISN9	40S ribosomal protein S25
219769	2e-27	Q9U8M0	Vitellogenin-1 precursor (Vg-1)
234595	1e-26	P41822	Ferritin subunit precursor (Ferritin heavy chain-like protein) (AeFer(H))
48853	2e-26	Q62186	Translocon-associated protein subunit delta precursor (TRAP-delta) (Signal sequence receptor subunit delta) (SSR-delta)
61794	2e-26	P35268	60S ribosomal protein L22 (Epstein-Barr virus small RNA-associated protein) (EBER-associated protein) (EAP) (Heparin-binding protein HBp15)
93311	3e-25	Q5RDA3	Cleavage stimulation factor 64 kDa subunit (CSTF 64 kDa subunit) (CF-1 64 kDa subunit) (CstF-64)
313764	3e-25	Q94637	Vitellogenin-6 precursor
231574	1e-23	Q63507	60S ribosomal protein L14
300446	3e-21	P41496	Fatty acid-binding protein, muscle (M-FABP)
299805	4e-19	P23593	Apolipoprotein D precursor (Apo-D) (ApoD)
226075	1e-18	Q27309	Vitellogenin precursor [Contains: Vitellin light chain (VL); Vitellin light chain rare isoform; Vitellin heavy chain rare isoform; Vitellin heavy chain (VH)]
220682	2e-17	P82120	Cuticle protein 7 (BcNCP15.0)
93183	2e-14	P0C2F0	40S ribosomal protein S30
208978	2e-14	Q00649	Heat shock protein beta-1 (HspB1) (Heat shock 27 kDa protein) (HSP 27) (Actin polymerization inhibitor) (Heat shock 25 kDa protein)
222083	4e-14	Q9VQ62	Protein NPC2 homolog precursor (Niemann Pick type C2 protein homolog)
113992	1e-11	Q9PU47	PDZ and LIM domain protein 3 (Alpha-actinin-associated LIM protein)
52875	2e-10	O43399	Tumor protein D54 (hD54) (Tumor protein D52-like 2)
202746	2e-10	P60467	Protein transport protein Sec61 subunit beta >gi|42560366|sp|P60468|SC61B_HUMAN Protein transport protein Sec61 subunit beta >gi|83288344|sp|Q5RB31|SC61B_PONPY Protein transport protein Sec61 subunit beta
230689	2e-10	P60467	Protein transport protein Sec61 subunit beta >gi|42560366|sp|P60468|SC61B_HUMAN Protein transport protein Sec61 subunit beta >gi|83288344|sp|Q5RB31|SC61B_PONPY Protein transport protein Sec61 subunit beta
92880	9e-10	P0C227	Globin (Myoglobin)
96311	1e-08	Q8T7J9	Globin
230332	8e-08	Q8T7J9	Globin
234838	1e-07	Q575T0	Cytoglobin-1
304126	2e-07	Q8BLY3	Leucine-rich repeat and fibronectin type-III domain-containingprotein 3 precursor
106070	5e-07	P27779	Pupal cuticle protein Edg-78E precursor
230815	3e-06	P18758	Thymosin beta-4
227136	4e-06	P35554	Flightin (Muscle protein 27)
18314	8e-06	Q9V7U0	Pro-resilin precursor
